# Supplementary material for: ATM rules neurodevelopment and glutamatergic transmission in the hippocampus but not in the cortex
Source: Cell Death Dis. 2022 Jul 16;13(7):616. doi: 10.1038/s41419-022-05038-7 (PMC9288428; doi:10.1038/s41419-022-05038-7)
Supplement: Supplementary file 6 — Supplementary Table 1 [file 41419_2022_5038_MOESM6_ESM.xlsx]

## Sheet: DEGs
Gene_Name	Gene_description	Gene_Ensembl	Transcript_Ensembl_Id	Transcript_biotype	BaseMean	log2FoldChange	lfcSE	Stat	P.Value	adj.P.Val	DMSO_rep1	DMSO_rep2	DMSO_rep3	DMSO_rep4	KU_rep1	KU_rep2	KU_rep3	KU_rep4
Lgmn	legumain [Source:MGI Symbol;Acc:MGI:1330838]	ENSMUSG00000021190	ENSMUST00000110020	protein_coding	1448.35	1.79232	0.0889946	20.1396	3.31686e-90	1.79794e-85	742	726	737	735	1986	2156	2081	2096
Drap1	Dr1 associated protein 1 (negative cofactor 2 alpha) [Source:MGI Symbol;Acc:MGI:1913806]	ENSMUSG00000024914	ENSMUST00000025853	protein_coding	778.661	-2.41604	0.156244	-15.4633	6.13588e-54	1.66301e-49	1461	1312	1560	1619	170	209	237	303
Psap	prosaposin [Source:MGI Symbol;Acc:MGI:97783]	ENSMUSG00000004207	ENSMUST00000165878	protein_coding	6512.4	3.38882	0.223462	15.1651	6.01869e-52	1.0875e-47	1118	1661	975	1363	12353	10284	10475	10477
Ppp1r12c	protein phosphatase 1, regulatory subunit 12C [Source:MGI Symbol;Acc:MGI:1924258]	ENSMUSG00000019254	ENSMUST00000013886	protein_coding	820.828	-4.07565	0.286612	-14.2201	6.87593e-46	9.31792e-42	1352	1099	2204	2392	62	96	76	110
Dctn1	dynactin 1 [Source:MGI Symbol;Acc:MGI:107745]	ENSMUSG00000031865	ENSMUST00000113919	protein_coding	1635.09	-14.008	1.02598	-13.6533	1.92963e-42	2.09195e-38	3848	3276	3748	3971	0	0	0	0
Syngr3	synaptogyrin 3 [Source:MGI Symbol;Acc:MGI:1341881]	ENSMUSG00000007021	ENSMUST00000130936	processed_transcript	1439.44	14.1141	1.0456	13.4985	1.59553e-41	1.44146e-37	0	0	0	0	3007	2464	2145	2933
Prdx2	peroxiredoxin 2 [Source:MGI Symbol;Acc:MGI:109486]	ENSMUSG00000005161	ENSMUST00000164807	protein_coding	948.664	13.5124	1.03197	13.0938	3.5708e-39	2.76512e-35	0	0	0	0	1716	1828	1578	1890
Adora1	adenosine A1 receptor [Source:MGI Symbol;Acc:MGI:99401]	ENSMUSG00000042429	ENSMUST00000169927	protein_coding	697.725	-4.9103	0.375722	-13.069	4.9531e-39	3.35609e-35	1160	1355	1718	1886	14	72	31	54
Naa60	N(alpha)-acetyltransferase 60, NatF catalytic subunit [Source:MGI Symbol;Acc:MGI:1922013]	ENSMUSG00000005982	ENSMUST00000115860	protein_coding	825.759	13.3123	1.02599	12.9751	1.69343e-38	9.17943e-35	0	0	0	0	1375	1527	1636	1593
Psd	pleckstrin and Sec7 domain containing [Source:MGI Symbol;Acc:MGI:1920978]	ENSMUSG00000037126	ENSMUST00000225323	protein_coding	1012.67	-13.3168	1.02601	-12.9792	1.60485e-38	9.17943e-35	2380	2042	2360	2410	0	0	0	0
Agpat1	1-acylglycerol-3-phosphate O-acyltransferase 1 (lysophosphatidic acid acyltransferase, alpha) [Source:MGI Symbol;Acc:MGI:1932075]	ENSMUSG00000034254	ENSMUST00000114140	protein_coding	891.981	13.4236	1.05036	12.78	2.12092e-37	1.04515e-33	0	0	0	0	1834	1985	1407	1318
Celf4	CUGBP, Elav-like family member 4 [Source:MGI Symbol;Acc:MGI:1932407]	ENSMUSG00000024268	ENSMUST00000025117	protein_coding	611.918	-3.43969	0.270464	-12.7177	4.71258e-37	2.12875e-33	1640	1281	1156	1010	58	80	153	98
Sez6	seizure related gene 6 [Source:MGI Symbol;Acc:MGI:104745]	ENSMUSG00000000632	ENSMUST00000093995	protein_coding	1066.29	-13.3912	1.05567	-12.685	7.158e-37	2.98467e-33	2717	1516	3262	2225	0	0	0	0
Usp20	ubiquitin specific peptidase 20 [Source:MGI Symbol;Acc:MGI:1921520]	ENSMUSG00000026854	ENSMUST00000170476	protein_coding	730.816	13.1364	1.04953	12.5165	6.06888e-36	2.34978e-32	0	0	0	0	1073	1712	996	1675
Rtn1	reticulon 1 [Source:MGI Symbol;Acc:MGI:1933947]	ENSMUSG00000021087	ENSMUST00000137990	protein_coding	874.426	-13.105	1.06083	-12.3536	4.65969e-35	1.68389e-31	2042	1135	2635	2160	0	0	0	0
Psd	pleckstrin and Sec7 domain containing [Source:MGI Symbol;Acc:MGI:1920978]	ENSMUSG00000037126	ENSMUST00000096029	protein_coding	553.849	12.736	1.03629	12.29	1.02494e-34	3.47236e-31	0	0	0	0	978	859	1154	1109
Scn1b	sodium channel, voltage-gated, type I, beta [Source:MGI Symbol;Acc:MGI:98247]	ENSMUSG00000019194	ENSMUST00000211923	retained_intron	527.96	2.70476	0.22549	11.995	3.77364e-33	1.20326e-29	189	173	153	121	993	779	754	821
Coq8a	coenzyme Q8A [Source:MGI Symbol;Acc:MGI:1914676]	ENSMUSG00000026489	ENSMUST00000170472	protein_coding	533.917	12.6831	1.05929	11.9732	4.90691e-33	1.47769e-29	0	0	0	0	1126	907	691	1186
Arhgef7	Rho guanine nucleotide exchange factor (GEF7) [Source:MGI Symbol;Acc:MGI:1860493]	ENSMUSG00000031511	ENSMUST00000098938	protein_coding	527.303	-12.3754	1.04123	-11.8854	1.41003e-32	4.02273e-29	1330	846	1297	1328	0	0	0	0
Spock3	sparc/osteonectin, cwcv and kazal-like domains proteoglycan 3 [Source:MGI Symbol;Acc:MGI:1920152]	ENSMUSG00000054162	ENSMUST00000093480	protein_coding	569.747	12.777	1.07555	11.8795	1.51232e-32	4.09883e-29	0	0	0	0	1103	1432	1082	579
Atp5pb	ATP synthase peripheral stalk-membrane subunit b [Source:MGI Symbol;Acc:MGI:1100495]	ENSMUSG00000000563	ENSMUST00000133320	nonsense_mediated_decay	2976.58	2.04336	0.173166	11.8	3.90283e-32	1.00741e-28	1567	1314	1110	1281	4757	4457	3693	4704
Hnrnph1	heterogeneous nuclear ribonucleoprotein H1 [Source:MGI Symbol;Acc:MGI:1891925]	ENSMUSG00000007850	ENSMUST00000077817	protein_coding	481.369	12.534	1.06562	11.7621	6.11716e-32	1.50721e-28	0	0	0	0	735	1143	552	1157
Rps10	ribosomal protein S10 [Source:MGI Symbol;Acc:MGI:1914347]	ENSMUSG00000052146	ENSMUST00000178774	protein_coding	501.912	-12.3041	1.04809	-11.7395	7.99666e-32	1.88464e-28	869	981	1437	1262	0	0	0	0
Vps9d1	VPS9 domain containing 1 [Source:MGI Symbol;Acc:MGI:1914143]	ENSMUSG00000001062	ENSMUST00000122363	protein_coding	460.721	-12.1804	1.04073	-11.7038	1.21941e-31	2.75413e-28	837	1092	1218	1019	0	0	0	0
Mrps12	mitochondrial ribosomal protein S12 [Source:MGI Symbol;Acc:MGI:1346333]	ENSMUSG00000045948	ENSMUST00000056078	protein_coding	295.377	-3.45247	0.298728	-11.5572	6.78726e-31	1.47164e-27	632	527	660	639	34	35	83	33
Rbm42	RNA binding motif protein 42 [Source:MGI Symbol;Acc:MGI:1915285]	ENSMUSG00000036733	ENSMUST00000042726	protein_coding	459.584	-2.33443	0.202209	-11.5447	7.85452e-31	1.63755e-27	674	784	986	1031	110	131	180	147
Wnk2	WNK lysine deficient protein kinase 2 [Source:MGI Symbol;Acc:MGI:1922857]	ENSMUSG00000037989	ENSMUST00000110097	protein_coding	525.736	-12.3711	1.07351	-11.524	9.99211e-31	2.00605e-27	1492	600	1210	1503	0	0	0	0
Slc25a22	solute carrier family 25 (mitochondrial carrier, glutamate), member 22 [Source:MGI Symbol;Acc:MGI:1915517]	ENSMUSG00000019082	ENSMUST00000201710	protein_coding	379.708	-11.9015	1.04281	-11.4128	3.60768e-30	6.98421e-27	687	818	882	1051	0	0	0	0
Ccdc85b	coiled-coil domain containing 85B [Source:MGI Symbol;Acc:MGI:2147607]	ENSMUSG00000095098	ENSMUST00000236881	protein_coding	372.825	3.87112	0.339751	11.394	4.47935e-30	8.37268e-27	44	93	47	30	627	631	572	750
Ppp1r16a	protein phosphatase 1, regulatory subunit 16A [Source:MGI Symbol;Acc:MGI:1920312]	ENSMUSG00000033819	ENSMUST00000037551	protein_coding	847.904	-1.59554	0.140178	-11.3822	5.12638e-30	9.26269e-27	1503	1472	1541	1256	355	365	478	367
Fbxl16	F-box and leucine-rich repeat protein 16 [Source:MGI Symbol;Acc:MGI:2448488]	ENSMUSG00000025738	ENSMUST00000236165	protein_coding	192.328	-4.14399	0.364373	-11.3729	5.70463e-30	9.73166e-27	531	314	453	361	7	19	35	17
Ppfia4	protein tyrosine phosphatase, receptor type, f polypeptide (PTPRF), interacting protein (liprin), alpha 4 [Source:MGI Symbol;Acc:MGI:1915757]	ENSMUSG00000026458	ENSMUST00000189361	protein_coding	464.451	-12.1923	1.0721	-11.3723	5.745e-30	9.73166e-27	1487	611	858	1289	0	0	0	0
Gpx4	glutathione peroxidase 4 [Source:MGI Symbol;Acc:MGI:104767]	ENSMUSG00000075706	ENSMUST00000183037	protein_coding	1493.97	3.54059	0.315012	11.2395	2.60721e-29	4.28262e-26	361	354	227	127	2715	2474	2401	2529
Rps13-ps2	ribosomal protein S13, pseudogene 2 [Source:MGI Symbol;Acc:MGI:3704295]	ENSMUSG00000069972	ENSMUST00000182017	processed_pseudogene	324.008	11.9623	1.06735	11.2074	3.74839e-29	5.97604e-26	0	0	0	0	709	576	395	687
Aplp2	amyloid beta (A4) precursor-like protein 2 [Source:MGI Symbol;Acc:MGI:88047]	ENSMUSG00000031996	ENSMUST00000213254	protein_coding	704.835	-12.7939	1.14771	-11.1473	7.37979e-29	1.14294e-25	880	573	2345	2626	0	0	0	0
Nsg1	neuron specific gene family member 1 [Source:MGI Symbol;Acc:MGI:109149]	ENSMUSG00000029126	ENSMUST00000201415	protein_coding	460.888	2.26547	0.203279	11.1446	7.60661e-29	1.14534e-25	155	145	210	210	696	864	617	642
Sec11c	SEC11 homolog C, signal peptidase complex subunit [Source:MGI Symbol;Acc:MGI:1913536]	ENSMUSG00000024516	ENSMUST00000235411	processed_transcript	246.817	11.5694	1.04211	11.1019	1.22867e-28	1.80004e-25	0	0	0	0	484	467	406	459
Umad1	UMAP1-MVP12 associated (UMA) domain containing 1 [Source:MGI Symbol;Acc:MGI:3840148]	ENSMUSG00000089862	ENSMUST00000159168	protein_coding	341.714	12.0391	1.08903	11.0548	2.07719e-28	2.96306e-25	0	0	0	0	857	692	370	553
Rnf44	ring finger protein 44 [Source:MGI Symbol;Acc:MGI:2145310]	ENSMUSG00000034928	ENSMUST00000134862	protein_coding	403.747	-11.9901	1.08491	-11.0517	2.15019e-28	2.98855e-25	606	571	1207	1285	0	0	0	0
Otud5	OTU domain containing 5 [Source:MGI Symbol;Acc:MGI:1859615]	ENSMUSG00000031154	ENSMUST00000033494	protein_coding	1207.23	-1.66434	0.151295	-11.0006	3.79497e-28	5.14276e-25	2040	1917	2046	2321	412	514	722	517
Rtn1	reticulon 1 [Source:MGI Symbol;Acc:MGI:1933947]	ENSMUSG00000021087	ENSMUST00000150156	processed_transcript	4862.4	5.54443	0.508304	10.9077	1.05899e-27	1.40009e-24	257	465	90	100	10895	10973	5655	7148
Rpl10a	ribosomal protein L10A [Source:MGI Symbol;Acc:MGI:1343877]	ENSMUSG00000037805	ENSMUST00000233427	protein_coding	341.876	2.88087	0.264663	10.8851	1.35813e-27	1.75283e-24	57	79	109	125	590	525	533	567
Speg	SPEG complex locus [Source:MGI Symbol;Acc:MGI:109282]	ENSMUSG00000026207	ENSMUST00000113590	protein_coding	293.15	-11.5283	1.07386	-10.7354	6.94105e-27	8.74991e-24	551	397	905	815	0	0	0	0
Pcdhgc3	protocadherin gamma subfamily C, 3 [Source:MGI Symbol;Acc:MGI:1935201]	ENSMUSG00000102918	ENSMUST00000192103	nonsense_mediated_decay	348.638	-2.79711	0.261873	-10.6812	1.24697e-26	1.53621e-23	503	754	821	676	44	100	86	101
Gga1	golgi associated, gamma adaptin ear containing, ARF binding protein 1 [Source:MGI Symbol;Acc:MGI:2146207]	ENSMUSG00000033128	ENSMUST00000041587	protein_coding	768.113	-2.23553	0.209521	-10.6697	1.41095e-26	1.6996e-23	1235	1106	1613	1800	196	215	326	268
Snrpa	small nuclear ribonucleoprotein polypeptide A [Source:MGI Symbol;Acc:MGI:1855690]	ENSMUSG00000061479	ENSMUST00000080356	protein_coding	432.311	-1.55994	0.146267	-10.665	1.48351e-26	1.74815e-23	813	613	737	770	190	173	229	220
Igsf8	immunoglobulin superfamily, member 8 [Source:MGI Symbol;Acc:MGI:2154090]	ENSMUSG00000038034	ENSMUST00000039506	protein_coding	1504.17	-5.00955	0.470257	-10.6528	1.69186e-26	1.95125e-23	2787	1409	4572	4543	44	36	133	130
Foxp4	forkhead box P4 [Source:MGI Symbol;Acc:MGI:1921373]	ENSMUSG00000023991	ENSMUST00000113262	protein_coding	240.668	-11.2436	1.05809	-10.6263	2.24914e-26	2.53993e-23	375	508	641	654	0	0	0	0
Lmna	lamin A [Source:MGI Symbol;Acc:MGI:96794]	ENSMUSG00000028063	ENSMUST00000120377	protein_coding	242.202	-11.2529	1.06862	-10.5303	6.26249e-26	6.92784e-23	415	385	743	657	0	0	0	0
Grcc10	gene rich cluster, C10 gene [Source:MGI Symbol;Acc:MGI:1315201]	ENSMUSG00000072772	ENSMUST00000004389	protein_coding	1004.2	-2.75451	0.262973	-10.4745	1.1313e-25	1.22647e-22	1804	1560	2365	2214	219	140	325	278
Actb	actin, beta [Source:MGI Symbol;Acc:MGI:87904]	ENSMUSG00000029580	ENSMUST00000171419	protein_coding	116.653	-3.94119	0.376376	-10.4714	1.16899e-25	1.24247e-22	324	237	260	174	12	8	23	10
Fau	Finkel-Biskis-Reilly murine sarcoma virus (FBR-MuSV) ubiquitously expressed (fox derived) [Source:MGI Symbol;Acc:MGI:102547]	ENSMUSG00000038274	ENSMUST00000043074	protein_coding	466.644	-2.15272	0.207347	-10.3822	2.98677e-25	3.11348e-22	799	964	872	809	150	119	214	152
Kat7	K(lysine) acetyltransferase 7 [Source:MGI Symbol;Acc:MGI:2182799]	ENSMUSG00000038909	ENSMUST00000107734	protein_coding	403.646	-11.9898	1.15624	-10.3696	3.40862e-25	3.48618e-22	937	218	1321	1221	0	0	0	0
Pcbp3	poly(rC) binding protein 3 [Source:MGI Symbol;Acc:MGI:1890470]	ENSMUSG00000001120	ENSMUST00000168465	protein_coding	255.907	11.622	1.12331	10.3462	4.35253e-25	4.36913e-22	0	0	0	0	624	664	220	347
Syvn1	synovial apoptosis inhibitor 1, synoviolin [Source:MGI Symbol;Acc:MGI:1921376]	ENSMUSG00000024807	ENSMUST00000025723	protein_coding	213.526	-11.0708	1.07452	-10.303	6.83067e-25	6.73206e-22	331	688	458	442	0	0	0	0
Abr	active BCR-related gene [Source:MGI Symbol;Acc:MGI:107771]	ENSMUSG00000017631	ENSMUST00000072740	protein_coding	2397.32	-2.56365	0.249106	-10.2914	7.70488e-25	7.45805e-22	5639	3039	5035	4983	584	503	942	546
Nt5c3b	5'-nucleotidase, cytosolic IIIB [Source:MGI Symbol;Acc:MGI:1915356]	ENSMUSG00000017176	ENSMUST00000107397	protein_coding	145.591	10.808	1.05157	10.278	8.85806e-25	8.33801e-22	0	0	0	0	269	214	275	317
Mprip	myosin phosphatase Rho interacting protein [Source:MGI Symbol;Acc:MGI:1349438]	ENSMUSG00000005417	ENSMUST00000132620	protein_coding	214.854	-11.0798	1.07809	-10.2773	8.92161e-25	8.33801e-22	295	601	611	428	0	0	0	0
Maz	MYC-associated zinc finger protein (purine-binding transcription factor) [Source:MGI Symbol;Acc:MGI:1338823]	ENSMUSG00000030678	ENSMUST00000205568	protein_coding	1071.49	-1.97177	0.192375	-10.2496	1.1885e-24	1.09193e-21	1747	1474	2192	2343	394	335	472	409
Rpl13a	ribosomal protein L13A [Source:MGI Symbol;Acc:MGI:1351455]	ENSMUSG00000074129	ENSMUST00000209626	processed_transcript	1094.1	-2.09494	0.204951	-10.2217	1.58577e-24	1.43264e-21	2014	1901	2252	1873	272	314	570	401
Actg1	actin, gamma, cytoplasmic 1 [Source:MGI Symbol;Acc:MGI:87906]	ENSMUSG00000062825	ENSMUST00000071555	protein_coding	19261.3	-2.85518	0.280279	-10.1869	2.26839e-24	2.01574e-21	35943	28484	46134	43255	4317	2506	6358	4097
Cdan1	congenital dyserythropoietic anemia, type I (human) [Source:MGI Symbol;Acc:MGI:1916218]	ENSMUSG00000027284	ENSMUST00000148285	processed_transcript	82.4177	-2.6444	0.260178	-10.1638	2.87508e-24	2.51365e-21	167	152	162	164	14	18	22	31
Matk	megakaryocyte-associated tyrosine kinase [Source:MGI Symbol;Acc:MGI:99259]	ENSMUSG00000004933	ENSMUST00000121205	protein_coding	305.167	-11.5863	1.14228	-10.1431	3.55662e-24	3.06016e-21	375	305	905	1193	0	0	0	0
Dvl1	dishevelled segment polarity protein 1 [Source:MGI Symbol;Acc:MGI:94941]	ENSMUSG00000029071	ENSMUST00000168552	protein_coding	180.61	-10.8297	1.07708	-10.0547	8.75838e-24	7.41808e-21	515	255	555	323	0	0	0	0
Il11ra1	interleukin 11 receptor, alpha chain 1 [Source:MGI Symbol;Acc:MGI:107426]	ENSMUSG00000073889	ENSMUST00000098132	protein_coding	116.473	-2.44302	0.243387	-10.0376	1.04205e-23	8.69009e-21	236	224	180	252	26	27	41	41
Sqstm1	sequestosome 1 [Source:MGI Symbol;Acc:MGI:107931]	ENSMUSG00000015837	ENSMUST00000136936	protein_coding	168.276	7.76436	0.774905	10.0198	1.24804e-23	1.02502e-20	0	0	0	7	281	494	262	206
Spns1	spinster homolog 1 [Source:MGI Symbol;Acc:MGI:1920908]	ENSMUSG00000030741	ENSMUST00000150476	protein_coding	89.397	6.84466	0.684676	9.99694	1.57171e-23	1.27159e-20	0	0	0	7	161	176	157	161
Acbd5	acyl-Coenzyme A binding domain containing 5 [Source:MGI Symbol;Acc:MGI:1921409]	ENSMUSG00000026781	ENSMUST00000227663	protein_coding	122.885	10.5639	1.07218	9.85267	6.67498e-23	5.32094e-20	0	0	0	0	212	256	295	148
Vkorc1	vitamin K epoxide reductase complex, subunit 1 [Source:MGI Symbol;Acc:MGI:106442]	ENSMUSG00000096145	ENSMUST00000206053	protein_coding	102.437	10.3002	1.05194	9.79159	1.22351e-22	9.47448e-20	0	0	0	0	200	196	192	166
Tiam1	T cell lymphoma invasion and metastasis 1 [Source:MGI Symbol;Acc:MGI:103306]	ENSMUSG00000002489	ENSMUST00000089084	retained_intron	226.187	-6.65446	0.6796	-9.79174	1.22179e-22	9.47448e-20	490	298	527	725	8	0	0	8
Med25	mediator complex subunit 25 [Source:MGI Symbol;Acc:MGI:1922863]	ENSMUSG00000002968	ENSMUST00000003049	protein_coding	200.071	-10.9772	1.12318	-9.77328	1.46629e-22	1.11946e-19	218	298	705	594	0	0	0	0
Rps7-ps3	ribosomal protein S7, pseudogene 3 [Source:MGI Symbol;Acc:MGI:3648396]	ENSMUSG00000095597	ENSMUST00000187973	transcribed_processed_pseudogene	514.309	3.49881	0.358638	9.75581	1.742e-22	1.31148e-19	109	76	85	110	1110	1188	718	420
Gm16286	predicted gene 16286 [Source:MGI Symbol;Acc:MGI:3833940]	ENSMUSG00000024571	ENSMUST00000025463	protein_coding	598.511	3.11788	0.319831	9.74853	1.87167e-22	1.38981e-19	178	142	174	67	1021	1135	695	1104
Lrfn4	leucine rich repeat and fibronectin type III domain containing 4 [Source:MGI Symbol;Acc:MGI:2385612]	ENSMUSG00000045045	ENSMUST00000113822	protein_coding	459.256	-1.80049	0.184754	-9.74535	1.93115e-22	1.4146e-19	781	853	774	820	215	181	155	201
Ssbp4	single stranded DNA binding protein 4 [Source:MGI Symbol;Acc:MGI:1924150]	ENSMUSG00000070003	ENSMUST00000049908	protein_coding	767.466	-2.23837	0.230686	-9.70308	2.92526e-22	2.11422e-19	1033	1135	1742	1833	241	219	272	261
Washc1	WASH complex subunit 1 [Source:MGI Symbol;Acc:MGI:1916017]	ENSMUSG00000024101	ENSMUST00000116556	protein_coding	177.043	-2.61475	0.270612	-9.66236	4.35688e-22	3.10749e-19	328	351	343	355	57	27	45	53
Nol4	nucleolar protein 4 [Source:MGI Symbol;Acc:MGI:2441684]	ENSMUSG00000041923	ENSMUST00000164186	protein_coding	119.149	-10.2296	1.05934	-9.65661	4.6087e-22	3.2444e-19	362	236	278	208	0	0	0	0
Dmwd	dystrophia myotonica-containing WD repeat motif [Source:MGI Symbol;Acc:MGI:94907]	ENSMUSG00000030410	ENSMUST00000108479	protein_coding	1129.82	-1.19922	0.12447	-9.6346	5.71156e-22	3.96924e-19	1563	1745	1918	1900	611	604	654	668
Septin9	septin 9 [Source:MGI Symbol;Acc:MGI:1858222]	ENSMUSG00000059248	ENSMUST00000019038	protein_coding	266.297	-2.61897	0.27195	-9.63035	5.95282e-22	4.08454e-19	486	398	715	481	78	49	67	80
Ptov1	prostate tumor over expressed gene 1 [Source:MGI Symbol;Acc:MGI:1933946]	ENSMUSG00000038502	ENSMUST00000207416	nonsense_mediated_decay	767.456	-1.4645	0.152921	-9.57687	1.00029e-21	6.77773e-19	1232	1240	1332	1300	365	300	451	395
Lhx2	LIM homeobox protein 2 [Source:MGI Symbol;Acc:MGI:96785]	ENSMUSG00000000247	ENSMUST00000143783	protein_coding	83.6828	-6.93471	0.725749	-9.55524	1.23299e-21	8.25131e-19	129	188	208	225	3	2	0	0
Dgcr6	DiGeorge syndrome critical region gene 6 [Source:MGI Symbol;Acc:MGI:1202877]	ENSMUSG00000003531	ENSMUST00000153123	protein_coding	97.3394	10.2265	1.07168	9.54251	1.39419e-21	9.1579e-19	0	0	0	0	210	198	167	137
Kif1c	kinesin family member 1C [Source:MGI Symbol;Acc:MGI:1098260]	ENSMUSG00000020821	ENSMUST00000102554	protein_coding	237.035	-11.2218	1.17606	-9.54191	1.40225e-21	9.1579e-19	775	114	584	705	0	0	0	0
Celf4	CUGBP, Elav-like family member 4 [Source:MGI Symbol;Acc:MGI:1932407]	ENSMUSG00000024268	ENSMUST00000224553	protein_coding	374.828	-1.94042	0.204651	-9.48165	2.503e-21	1.61521e-18	769	590	740	602	137	102	179	156
Gpatch2	G patch domain containing 2 [Source:MGI Symbol;Acc:MGI:1915019]	ENSMUSG00000039210	ENSMUST00000065573	protein_coding	117.99	-10.2155	1.08046	-9.45477	3.23723e-21	2.06444e-18	252	172	254	396	0	0	0	0
St7	suppression of tumorigenicity 7 [Source:MGI Symbol;Acc:MGI:1927450]	ENSMUSG00000029534	ENSMUST00000077080	protein_coding	89.2575	10.102	1.06862	9.45329	3.28347e-21	2.06958e-18	0	0	0	0	169	211	129	149
Phf1	PHD finger protein 1 [Source:MGI Symbol;Acc:MGI:98647]	ENSMUSG00000024193	ENSMUST00000073724	protein_coding	280.829	-3.81879	0.405705	-9.41271	4.83508e-21	3.01253e-18	514	511	709	645	20	16	33	71
Slc35f3	solute carrier family 35, member F3 [Source:MGI Symbol;Acc:MGI:2444426]	ENSMUSG00000057060	ENSMUST00000108759	protein_coding	105.612	-10.0556	1.07191	-9.38106	6.53155e-21	4.02329e-18	224	159	252	326	0	0	0	0
Sema4a	sema domain, immunoglobulin domain (Ig), transmembrane domain (TM) and short cytoplasmic domain, (semaphorin) 4A [Source:MGI Symbol;Acc:MGI:107560]	ENSMUSG00000028064	ENSMUST00000165898	protein_coding	136.516	-10.4255	1.11247	-9.37147	7.15301e-21	4.35658e-18	193	393	451	192	0	0	0	0
Brpf3	bromodomain and PHD finger containing, 3 [Source:MGI Symbol;Acc:MGI:2146836]	ENSMUSG00000063952	ENSMUST00000233088	protein_coding	113.476	-10.1592	1.08758	-9.34112	9.53195e-21	5.74099e-18	407	209	174	245	0	0	0	0
Wnk2	WNK lysine deficient protein kinase 2 [Source:MGI Symbol;Acc:MGI:1922857]	ENSMUSG00000037989	ENSMUST00000049265	protein_coding	140.631	-10.4686	1.1238	-9.31537	1.21533e-20	7.23938e-18	208	161	487	424	0	0	0	0
Pdlim7	PDZ and LIM domain 7 [Source:MGI Symbol;Acc:MGI:1914649]	ENSMUSG00000021493	ENSMUST00000069968	protein_coding	74.2403	-6.78147	0.72944	-9.29683	1.44701e-20	8.52572e-18	135	184	170	176	0	0	0	5
Zdhhc1	zinc finger, DHHC domain containing 1 [Source:MGI Symbol;Acc:MGI:1918046]	ENSMUSG00000039199	ENSMUST00000044286	protein_coding	94.4071	-9.89359	1.06474	-9.29203	1.51377e-20	8.82317e-18	202	197	288	169	0	0	0	0
Arhgef10l	Rho guanine nucleotide exchange factor (GEF) 10-like [Source:MGI Symbol;Acc:MGI:1920004]	ENSMUSG00000040964	ENSMUST00000105799	protein_coding	88.9205	-9.80741	1.05608	-9.28666	1.59212e-20	9.18113e-18	246	182	160	220	0	0	0	0
Clptm1	cleft lip and palate associated transmembrane protein 1 [Source:MGI Symbol;Acc:MGI:1927155]	ENSMUSG00000002981	ENSMUST00000208846	retained_intron	1252.98	-1.43557	0.154998	-9.26189	2.00842e-20	1.14598e-17	2333	1618	2325	2044	609	651	701	541
Ncdn	neurochondrin [Source:MGI Symbol;Acc:MGI:1347351]	ENSMUSG00000028833	ENSMUST00000127079	processed_transcript	10642.5	-2.90528	0.313784	-9.25886	2.0663e-20	1.16673e-17	24897	17731	19788	22955	2158	1057	3538	2541
Afap1l1	actin filament associated protein 1-like 1 [Source:MGI Symbol;Acc:MGI:2147199]	ENSMUSG00000033032	ENSMUST00000154876	nonsense_mediated_decay	71.9717	9.79163	1.05984	9.23879	2.49289e-20	1.39309e-17	0	0	0	0	126	159	139	109
Slc8a2	solute carrier family 8 (sodium/calcium exchanger), member 2 [Source:MGI Symbol;Acc:MGI:107996]	ENSMUSG00000030376	ENSMUST00000168693	protein_coding	6001.09	-1.02713	0.111647	-9.19982	3.58549e-20	1.97199e-17	8682	8853	8501	10441	3534	3736	3740	3603
Mif	macrophage migration inhibitory factor (glycosylation-inhibiting factor) [Source:MGI Symbol;Acc:MGI:96982]	ENSMUSG00000033307	ENSMUST00000038169	protein_coding	1405.74	-1.33899	0.145553	-9.19934	3.60158e-20	1.97199e-17	2297	2158	2417	2263	695	592	896	768
Arhgef10l	Rho guanine nucleotide exchange factor (GEF) 10-like [Source:MGI Symbol;Acc:MGI:1920004]	ENSMUSG00000040964	ENSMUST00000039204	protein_coding	70.0913	9.75562	1.06078	9.19667	3.69202e-20	2.0013e-17	0	0	0	0	87	161	140	139
Synpo	synaptopodin [Source:MGI Symbol;Acc:MGI:1099446]	ENSMUSG00000043079	ENSMUST00000128528	processed_transcript	66.439	6.90196	0.752961	9.16642	4.88987e-20	2.62436e-17	0	0	0	5	110	145	94	140
Celsr2	cadherin, EGF LAG seven-pass G-type receptor 2 [Source:MGI Symbol;Acc:MGI:1858235]	ENSMUSG00000068740	ENSMUST00000147251	protein_coding	370.997	-3.53734	0.386107	-9.16156	5.11521e-20	2.71838e-17	605	678	841	972	36	24	61	100
Ndufb10	NADH:ubiquinone oxidoreductase subunit B10 [Source:MGI Symbol;Acc:MGI:1915592]	ENSMUSG00000040048	ENSMUST00000144285	retained_intron	266.687	1.90205	0.20854	9.12081	7.45682e-20	3.88658e-17	141	137	113	119	330	467	297	472
Zdhhc8	zinc finger, DHHC domain containing 8 [Source:MGI Symbol;Acc:MGI:1338012]	ENSMUSG00000060166	ENSMUST00000231412	protein_coding	145.745	-5.20197	0.570308	-9.12134	7.42033e-20	3.88658e-17	193	220	472	403	4	3	18	4
Nsmf	NMDA receptor synaptonuclear signaling and neuronal migration factor [Source:MGI Symbol;Acc:MGI:1861755]	ENSMUSG00000006476	ENSMUST00000102931	protein_coding	6117.67	-1.73515	0.190467	-9.10995	8.24194e-20	4.25488e-17	10198	8566	11605	12362	2178	1973	3358	3024
Auts2	autism susceptibility candidate 2 [Source:MGI Symbol;Acc:MGI:1919847]	ENSMUSG00000029673	ENSMUST00000161374	protein_coding	175.363	-2.88578	0.317931	-9.07677	1.11847e-19	5.7196e-17	392	211	381	425	25	41	60	31
Septin5	septin 5 [Source:MGI Symbol;Acc:MGI:1195461]	ENSMUSG00000072214	ENSMUST00000231622	protein_coding	376.007	2.79737	0.30826	9.07469	1.14005e-19	5.77547e-17	166	85	95	85	655	780	398	583
Rpl18	ribosomal protein L18 [Source:MGI Symbol;Acc:MGI:98003]	ENSMUSG00000059070	ENSMUST00000211435	protein_coding	90.1249	10.1158	1.11569	9.06678	1.22587e-19	6.11159e-17	0	0	0	0	209	208	151	88
Chmp2b	charged multivesicular body protein 2B [Source:MGI Symbol;Acc:MGI:1916192]	ENSMUSG00000004843	ENSMUST00000004965	protein_coding	984.056	-1.59772	0.176222	-9.06651	1.22895e-19	6.11159e-17	1651	1329	1871	1868	488	409	495	406
Fbll1	fibrillarin-like 1 [Source:MGI Symbol;Acc:MGI:3034689]	ENSMUSG00000051062	ENSMUST00000160726	protein_coding	600.356	-1.70217	0.187915	-9.05818	1.32644e-19	6.53646e-17	960	909	1214	1083	226	197	315	312
Aurkaip1	aurora kinase A interacting protein 1 [Source:MGI Symbol;Acc:MGI:1913327]	ENSMUSG00000065990	ENSMUST00000084097	protein_coding	311.456	-1.70989	0.190091	-8.99511	2.36002e-19	1.1525e-16	500	606	588	462	130	118	164	128
Aldoa	aldolase A, fructose-bisphosphate [Source:MGI Symbol;Acc:MGI:87994]	ENSMUSG00000030695	ENSMUST00000106348	protein_coding	6612.48	1.52731	0.170324	8.96711	3.0439e-19	1.47319e-16	4314	3874	3786	3469	8947	11644	7838	7843
Rpl10a	ribosomal protein L10A [Source:MGI Symbol;Acc:MGI:1343877]	ENSMUSG00000037805	ENSMUST00000042334	protein_coding	867.639	-1.80703	0.201664	-8.96059	3.22939e-19	1.54913e-16	1664	1630	1385	1432	380	274	449	317
Atp13a2	ATPase type 13A2 [Source:MGI Symbol;Acc:MGI:1922022]	ENSMUSG00000036622	ENSMUST00000037055	protein_coding	1013.47	-1.63137	0.182321	-8.94777	3.62721e-19	1.72471e-16	1806	1330	1928	1902	435	378	583	436
Syt5	synaptotagmin V [Source:MGI Symbol;Acc:MGI:1926368]	ENSMUSG00000004961	ENSMUST00000206023	protein_coding	178.85	-2.05633	0.230198	-8.93289	4.15019e-19	1.95622e-16	313	296	372	326	67	43	79	67
Lrp1	low density lipoprotein receptor-related protein 1 [Source:MGI Symbol;Acc:MGI:96828]	ENSMUSG00000040249	ENSMUST00000129727	nonsense_mediated_decay	74.2908	-9.54767	1.0692	-8.92976	4.26919e-19	1.99496e-16	137	173	144	218	0	0	0	0
Fam214b	family with sequence similarity 214, member B [Source:MGI Symbol;Acc:MGI:2441854]	ENSMUSG00000036002	ENSMUST00000036462	protein_coding	85.4411	-9.74977	1.09212	-8.92735	4.36328e-19	2.0215e-16	265	178	112	222	0	0	0	0
Zfp651	zinc finger protein 651 [Source:MGI Symbol;Acc:MGI:2670992]	ENSMUSG00000013419	ENSMUST00000213743	retained_intron	828.94	-1.10004	0.123413	-8.91356	4.94213e-19	2.27028e-16	1437	1218	1255	1219	432	448	597	483
Abr	active BCR-related gene [Source:MGI Symbol;Acc:MGI:107771]	ENSMUSG00000017631	ENSMUST00000094012	protein_coding	2695.57	-2.28365	0.25651	-8.90277	5.44685e-19	2.48111e-16	4606	2928	6559	6276	846	734	1022	791
E4f1	E4F transcription factor 1 [Source:MGI Symbol;Acc:MGI:109530]	ENSMUSG00000024137	ENSMUST00000226941	protein_coding	83.5732	-9.71783	1.09206	-8.89858	5.65636e-19	2.55507e-16	137	132	266	224	0	0	0	0
Uqcrq	ubiquinol-cytochrome c reductase, complex III subunit VII [Source:MGI Symbol;Acc:MGI:107807]	ENSMUSG00000044894	ENSMUST00000061326	protein_coding	880.988	-1.86296	0.210425	-8.85332	8.4951e-19	3.80567e-16	1585	1439	1676	1568	349	226	426	403
Dlk2	delta like non-canonical Notch ligand 2 [Source:MGI Symbol;Acc:MGI:2146838]	ENSMUSG00000047428	ENSMUST00000166280	protein_coding	95.4596	-9.90926	1.12086	-8.84078	9.50538e-19	4.22335e-16	201	350	121	185	0	0	0	0
Pigyl	phosphatidylinositol glycan anchor biosynthesis, class Y-like [Source:MGI Symbol;Acc:MGI:1913518]	ENSMUSG00000010607	ENSMUST00000123680	protein_coding	350.568	-1.54075	0.174712	-8.81877	1.15722e-18	5.09986e-16	556	531	662	617	150	132	208	176
Celf5	CUGBP, Elav-like family member 5 [Source:MGI Symbol;Acc:MGI:2442333]	ENSMUSG00000034818	ENSMUST00000118763	protein_coding	4998.64	-1.73561	0.197544	-8.78594	1.55064e-18	6.77855e-16	7802	6792	10664	9656	1877	1633	2574	2498
Eif4g3	eukaryotic translation initiation factor 4 gamma, 3 [Source:MGI Symbol;Acc:MGI:1923935]	ENSMUSG00000028760	ENSMUST00000105831	protein_coding	141.149	-10.4736	1.19416	-8.77069	1.77569e-18	7.70025e-16	97	565	211	386	0	0	0	0
Slc24a4	solute carrier family 24 (sodium/potassium/calcium exchanger), member 4 [Source:MGI Symbol;Acc:MGI:2447362]	ENSMUSG00000041771	ENSMUST00000235018	protein_coding	73.2475	9.81662	1.12005	8.76444	1.87702e-18	8.07506e-16	0	0	0	0	162	67	156	150
Slbp	stem-loop binding protein [Source:MGI Symbol;Acc:MGI:108402]	ENSMUSG00000004642	ENSMUST00000101354	protein_coding	51.0399	9.29611	1.06088	8.76266	1.90698e-18	8.13934e-16	0	0	0	0	85	88	112	94
Rabac1	Rab acceptor 1 (prenylated) [Source:MGI Symbol;Acc:MGI:1201692]	ENSMUSG00000003380	ENSMUST00000206941	processed_transcript	92.732	3.3235	0.38123	8.71784	2.83547e-18	1.20078e-15	29	8	26	14	105	201	167	161
Ppdpf	pancreatic progenitor cell differentiation and proliferation factor [Source:MGI Symbol;Acc:MGI:1913746]	ENSMUSG00000016344	ENSMUST00000135011	retained_intron	190.865	2.91907	0.335483	8.70108	3.28744e-18	1.38139e-15	63	77	27	34	278	319	320	335
Iqsec2	IQ motif and Sec7 domain 2 [Source:MGI Symbol;Acc:MGI:3528396]	ENSMUSG00000041115	ENSMUST00000112605	protein_coding	4556.68	-1.67117	0.193375	-8.64212	5.51789e-18	2.30079e-15	7614	6326	9033	8527	1615	1603	2817	2096
Ccdc30	coiled-coil domain containing 30 [Source:MGI Symbol;Acc:MGI:1920582]	ENSMUSG00000028637	ENSMUST00000238723	protein_coding	55.9285	9.43038	1.09171	8.63819	5.7112e-18	2.36321e-15	0	0	0	0	54	117	129	124
Cacnb1	calcium channel, voltage-dependent, beta 1 subunit [Source:MGI Symbol;Acc:MGI:102522]	ENSMUSG00000020882	ENSMUST00000107562	protein_coding	58.9751	-9.21527	1.06748	-8.63272	5.99117e-18	2.46028e-15	149	94	146	148	0	0	0	0
Eml1	echinoderm microtubule associated protein like 1 [Source:MGI Symbol;Acc:MGI:1915769]	ENSMUSG00000058070	ENSMUST00000109860	protein_coding	236.779	-2.27555	0.263927	-8.62191	6.58478e-18	2.68372e-15	508	426	463	384	63	48	115	76
Pcdha6	protocadherin alpha 6 [Source:MGI Symbol;Acc:MGI:1298367]	ENSMUSG00000103707	ENSMUST00000193389	protein_coding	81.9293	-9.68868	1.12492	-8.61277	7.1314e-18	2.88481e-15	171	309	134	121	0	0	0	0
Ppp1r16b	protein phosphatase 1, regulatory subunit 16B [Source:MGI Symbol;Acc:MGI:2151841]	ENSMUSG00000037754	ENSMUST00000045503	protein_coding	1753.86	-14.1091	1.63861	-8.6104	7.28081e-18	2.92343e-15	2528	255	6636	6641	0	0	0	0
Fbrsl1	fibrosin-like 1 [Source:MGI Symbol;Acc:MGI:1920907]	ENSMUSG00000043323	ENSMUST00000198834	protein_coding	102.507	-6.98307	0.81255	-8.59402	8.39768e-18	3.34709e-15	83	150	382	307	1	3	2	0
Lrrc4b	leucine rich repeat containing 4B [Source:MGI Symbol;Acc:MGI:3027390]	ENSMUSG00000047085	ENSMUST00000058667	protein_coding	3110.47	-1.66746	0.194203	-8.58619	8.99002e-18	3.55703e-15	5119	4092	6248	6040	1291	1098	1791	1340
Ppp1r18	protein phosphatase 1, regulatory subunit 18 [Source:MGI Symbol;Acc:MGI:1923698]	ENSMUSG00000034595	ENSMUST00000187690	protein_coding	58.4577	-9.20225	1.07256	-8.57974	9.50841e-18	3.73488e-15	174	129	127	101	0	0	0	0
Pcdha4	protocadherin alpha 4 [Source:MGI Symbol;Acc:MGI:1298406]	ENSMUSG00000104252	ENSMUST00000192295	protein_coding	189.024	2.19156	0.255771	8.56842	1.04913e-17	4.09129e-15	56	100	68	82	268	344	305	232
C2cd3	C2 calcium-dependent domain containing 3 [Source:MGI Symbol;Acc:MGI:2142166]	ENSMUSG00000047248	ENSMUST00000120196	protein_coding	53.659	-9.07833	1.0606	-8.55961	1.13248e-17	4.38478e-15	132	130	102	122	0	0	0	0
Fam219a	family with sequence similarity 219, member A [Source:MGI Symbol;Acc:MGI:1919151]	ENSMUSG00000028439	ENSMUST00000108052	protein_coding	3112.01	-1.84265	0.216071	-8.52796	1.48946e-17	5.72606e-15	5973	4251	6383	5527	754	1135	1661	1571
Atp6v1c1	ATPase, H+ transporting, lysosomal V1 subunit C1 [Source:MGI Symbol;Acc:MGI:1913585]	ENSMUSG00000022295	ENSMUST00000228486	processed_transcript	89.7946	-2.65941	0.313089	-8.49409	1.9949e-17	7.61518e-15	179	145	181	199	22	13	35	21
Capzb	capping protein (actin filament) muscle Z-line, beta [Source:MGI Symbol;Acc:MGI:104652]	ENSMUSG00000028745	ENSMUST00000102508	protein_coding	4746.61	-1.22707	0.144479	-8.49305	2.01288e-17	7.63007e-15	7511	7582	7446	7590	2790	2250	2522	2893
Ppp1r12c	protein phosphatase 1, regulatory subunit 12C [Source:MGI Symbol;Acc:MGI:1924258]	ENSMUSG00000019254	ENSMUST00000153101	processed_transcript	475.689	1.1187	0.131833	8.48577	2.1429e-17	8.06654e-15	358	379	297	324	482	674	644	631
Adam15	a disintegrin and metallopeptidase domain 15 (metargidin) [Source:MGI Symbol;Acc:MGI:1333882]	ENSMUSG00000028041	ENSMUST00000156250	processed_transcript	49.7743	6.48242	0.764012	8.48472	2.16244e-17	8.08396e-15	0	0	0	5	66	114	90	99
Syt7	synaptotagmin VII [Source:MGI Symbol;Acc:MGI:1859545]	ENSMUSG00000024743	ENSMUST00000169121	protein_coding	87.9619	-9.79173	1.15521	-8.47613	2.32801e-17	8.64328e-15	140	81	273	308	0	0	0	0
Pitpnm2	phosphatidylinositol transfer protein, membrane-associated 2 [Source:MGI Symbol;Acc:MGI:1336192]	ENSMUSG00000029406	ENSMUST00000161938	protein_coding	740.419	-1.616	0.19099	-8.46116	2.64738e-17	9.76215e-15	1446	953	1039	1643	282	367	367	341
Mbd3	methyl-CpG binding domain protein 3 [Source:MGI Symbol;Acc:MGI:1333812]	ENSMUSG00000035478	ENSMUST00000105349	protein_coding	900.724	-1.73238	0.205048	-8.44865	2.94698e-17	1.07935e-14	1698	1430	1568	1588	368	252	455	468
Cinp	cyclin-dependent kinase 2 interacting protein [Source:MGI Symbol;Acc:MGI:1914486]	ENSMUSG00000021276	ENSMUST00000221182	protein_coding	49.6402	-8.96584	1.06378	-8.42829	3.50744e-17	1.276e-14	112	126	97	114	0	0	0	0
Map1s	microtubule-associated protein 1S [Source:MGI Symbol;Acc:MGI:2443304]	ENSMUSG00000019261	ENSMUST00000019405	protein_coding	1039.75	-2.1194	0.25164	-8.42234	3.69042e-17	1.33362e-14	1817	1522	2176	2162	371	283	519	262
Blvrb	biliverdin reductase B (flavin reductase (NADPH)) [Source:MGI Symbol;Acc:MGI:2385271]	ENSMUSG00000040466	ENSMUST00000037399	protein_coding	107.484	-2.09591	0.249391	-8.40413	4.31056e-17	1.54741e-14	204	184	194	209	23	35	38	57
Tmed10	transmembrane p24 trafficking protein 10 [Source:MGI Symbol;Acc:MGI:1915831]	ENSMUSG00000021248	ENSMUST00000222585	protein_coding	50.5419	9.28259	1.10569	8.39531	4.64656e-17	1.65705e-14	0	0	0	0	76	149	81	71
Bex3	brain expressed X-linked 3 [Source:MGI Symbol;Acc:MGI:1338016]	ENSMUSG00000046432	ENSMUST00000053540	protein_coding	1511.19	-1.80209	0.214685	-8.3941	4.69467e-17	1.66326e-14	2373	2128	3110	3051	647	447	646	742
Erf	Ets2 repressor factor [Source:MGI Symbol;Acc:MGI:109637]	ENSMUSG00000040857	ENSMUST00000045847	protein_coding	987.538	-1.142	0.136825	-8.3464	7.03736e-17	2.46108e-14	1315	1488	1604	1748	459	586	681	572
Gm13889	predicted gene 13889 [Source:MGI Symbol;Acc:MGI:3652053]	ENSMUSG00000087006	ENSMUST00000148314	protein_coding	309.674	-2.07972	0.249356	-8.34037	7.40561e-17	2.57326e-14	478	400	705	693	94	92	144	111
Wnk2	WNK lysine deficient protein kinase 2 [Source:MGI Symbol;Acc:MGI:1922857]	ENSMUSG00000037989	ENSMUST00000035538	protein_coding	153.468	-10.5946	1.271	-8.3356	7.71073e-17	2.66222e-14	67	183	797	345	0	0	0	0
Olfm2	olfactomedin 2 [Source:MGI Symbol;Acc:MGI:3045350]	ENSMUSG00000032172	ENSMUST00000034692	protein_coding	384.94	1.94513	0.233648	8.32503	8.43068e-17	2.89237e-14	220	219	158	121	526	487	614	638
Zic1	zinc finger protein of the cerebellum 1 [Source:MGI Symbol;Acc:MGI:106683]	ENSMUSG00000032368	ENSMUST00000065360	protein_coding	58.7385	-9.20928	1.10868	-8.30653	9.85408e-17	3.35943e-14	116	75	158	186	0	0	0	0
Taf4	TATA-box binding protein associated factor 4 [Source:MGI Symbol;Acc:MGI:2152346]	ENSMUSG00000039117	ENSMUST00000041618	protein_coding	57.2995	-9.17364	1.10605	-8.29406	1.09451e-16	3.70807e-14	145	69	175	134	0	0	0	0
Agap3	ArfGAP with GTPase domain, ankyrin repeat and PH domain 3 [Source:MGI Symbol;Acc:MGI:2183446]	ENSMUSG00000023353	ENSMUST00000212381	protein_coding	529.411	-2.68797	0.325531	-8.25718	1.4915e-16	5.02162e-14	851	566	1402	1354	153	96	137	135
Mast3	microtubule associated serine/threonine kinase 3 [Source:MGI Symbol;Acc:MGI:2683541]	ENSMUSG00000031833	ENSMUST00000212757	protein_coding	91.3817	-2.5659	0.310793	-8.25599	1.50649e-16	5.04078e-14	205	104	201	203	23	22	28	25
Hnrnpll	heterogeneous nuclear ribonucleoprotein L-like [Source:MGI Symbol;Acc:MGI:1919942]	ENSMUSG00000024095	ENSMUST00000061331	protein_coding	69.0562	-9.44247	1.14423	-8.25225	1.55436e-16	5.16905e-14	75	111	218	222	0	0	0	0
Pik3r4	phosphoinositide-3-kinase regulatory subunit 4 [Source:MGI Symbol;Acc:MGI:1922919]	ENSMUSG00000032571	ENSMUST00000191268	protein_coding	58.3399	-9.1996	1.11535	-8.24817	1.60844e-16	5.28406e-14	155	65	134	179	0	0	0	0
Slc24a4	solute carrier family 24 (sodium/potassium/calcium exchanger), member 4 [Source:MGI Symbol;Acc:MGI:2447362]	ENSMUSG00000041771	ENSMUST00000079020	protein_coding	62.9486	-9.30879	1.12859	-8.24817	1.60837e-16	5.28406e-14	204	179	113	74	0	0	0	0
Rexo1	REX1, RNA exonuclease 1 [Source:MGI Symbol;Acc:MGI:1914182]	ENSMUSG00000047417	ENSMUST00000057910	protein_coding	1275.74	-1.23401	0.150235	-8.21387	2.14175e-16	6.99373e-14	2098	1691	2285	2058	573	598	826	842
Rpl36	ribosomal protein L36 [Source:MGI Symbol;Acc:MGI:1860603]	ENSMUSG00000057863	ENSMUST00000080492	protein_coding	1209.92	-1.93143	0.235453	-8.20304	2.34379e-16	7.60764e-14	2191	1895	2434	2181	463	280	605	509
Rap1gap	Rap1 GTPase-activating protein [Source:MGI Symbol;Acc:MGI:109338]	ENSMUSG00000041351	ENSMUST00000144059	retained_intron	132.567	-8.94035	1.09304	-8.17934	2.85401e-16	9.20861e-14	238	159	493	315	0	0	0	2
Ppdpf	pancreatic progenitor cell differentiation and proliferation factor [Source:MGI Symbol;Acc:MGI:1913746]	ENSMUSG00000016344	ENSMUST00000146089	retained_intron	117.012	-3.47782	0.425744	-8.1688	3.11476e-16	9.99046e-14	163	160	352	300	20	17	25	9
Coa6	cytochrome c oxidase assembly factor 6 [Source:MGI Symbol;Acc:MGI:1915142]	ENSMUSG00000051671	ENSMUST00000211868	protein_coding	34.4392	8.72871	1.07186	8.14351	3.83978e-16	1.21011e-13	0	0	0	0	56	70	68	62
Rps16	ribosomal protein S16 [Source:MGI Symbol;Acc:MGI:98118]	ENSMUSG00000037563	ENSMUST00000155805	retained_intron	918.28	1.43969	0.176784	8.14376	3.83187e-16	1.21011e-13	506	618	501	611	1350	1214	1271	1095
Zbtb45	zinc finger and BTB domain containing 45 [Source:MGI Symbol;Acc:MGI:2685003]	ENSMUSG00000049600	ENSMUST00000051390	protein_coding	342.718	-1.2204	0.149989	-8.1366	4.06539e-16	1.27381e-13	574	478	564	561	169	160	234	202
Prr7	proline rich 7 (synaptic) [Source:MGI Symbol;Acc:MGI:3487246]	ENSMUSG00000034686	ENSMUST00000046533	protein_coding	375.457	-4.04946	0.498445	-8.12417	4.50422e-16	1.40319e-13	354	335	1167	1366	35	35	60	29
Shank3	SH3 and multiple ankyrin repeat domains 3 [Source:MGI Symbol;Acc:MGI:1930016]	ENSMUSG00000022623	ENSMUST00000039074	protein_coding	1088.87	-3.19723	0.396482	-8.064	7.38398e-16	2.28718e-13	1349	1569	3053	2938	129	217	351	109
Lmo4	LIM domain only 4 [Source:MGI Symbol;Acc:MGI:109360]	ENSMUSG00000028266	ENSMUST00000120539	protein_coding	834.189	-2.79521	0.347724	-8.03859	9.08749e-16	2.79884e-13	1137	782	2367	2355	180	176	225	198
Eef1d	eukaryotic translation elongation factor 1 delta (guanine nucleotide exchange protein) [Source:MGI Symbol;Acc:MGI:1913906]	ENSMUSG00000055762	ENSMUST00000089681	protein_coding	803.87	-1.19668	0.149148	-8.02342	1.02843e-15	3.14956e-13	1266	1065	1373	1378	409	374	525	505
Dnm2	dynamin 2 [Source:MGI Symbol;Acc:MGI:109547]	ENSMUSG00000033335	ENSMUST00000172482	protein_coding	56.4152	9.43913	1.17673	8.02148	1.04477e-15	3.16589e-13	0	0	0	0	165	108	81	49
Map1lc3b	microtubule-associated protein 1 light chain 3 beta [Source:MGI Symbol;Acc:MGI:1914693]	ENSMUSG00000031812	ENSMUST00000181521	protein_coding	118.586	8.04198	1.00257	8.0214	1.04544e-15	3.16589e-13	0	4	0	0	330	322	109	86
Rpl13a	ribosomal protein L13A [Source:MGI Symbol;Acc:MGI:1351455]	ENSMUSG00000074129	ENSMUST00000210792	retained_intron	1130.24	2.29973	0.286993	8.01318	1.11781e-15	3.36623e-13	443	341	265	685	1843	1818	1732	1520
Lrtm2	leucine-rich repeats and transmembrane domains 2 [Source:MGI Symbol;Acc:MGI:2141485]	ENSMUSG00000055003	ENSMUST00000112756	protein_coding	1353.98	-1.15241	0.143938	-8.00629	1.18225e-15	3.54061e-13	2327	1692	1931	2540	735	799	763	815
Thra	thyroid hormone receptor alpha [Source:MGI Symbol;Acc:MGI:98742]	ENSMUSG00000058756	ENSMUST00000153043	protein_coding	164.415	3.7103	0.464317	7.99089	1.33972e-15	3.96902e-13	50	11	16	30	308	399	198	217
Cdkn2d	cyclin dependent kinase inhibitor 2D [Source:MGI Symbol;Acc:MGI:105387]	ENSMUSG00000096472	ENSMUST00000086374	protein_coding	330.704	2.24132	0.280486	7.99087	1.33995e-15	3.96902e-13	181	114	123	107	618	383	573	417
Hpca	hippocalcin [Source:MGI Symbol;Acc:MGI:1336200]	ENSMUSG00000028785	ENSMUST00000125931	protein_coding	155.906	-10.6173	1.32974	-7.98453	1.41061e-15	4.15563e-13	132	42	532	718	0	0	0	0
Hspbp1	HSPA (heat shock 70kDa) binding protein, cytoplasmic cochaperone 1 [Source:MGI Symbol;Acc:MGI:1913495]	ENSMUSG00000063802	ENSMUST00000205952	protein_coding	124.645	-2.35461	0.294927	-7.9837	1.42007e-15	4.16087e-13	232	169	260	287	37	25	53	36
Nos1ap	nitric oxide synthase 1 (neuronal) adaptor protein [Source:MGI Symbol;Acc:MGI:1917979]	ENSMUSG00000038473	ENSMUST00000161966	retained_intron	75.4509	-9.57052	1.20271	-7.95749	1.75563e-15	5.11643e-13	242	39	196	216	0	0	0	0
Metrn	meteorin, glial cell differentiation regulator [Source:MGI Symbol;Acc:MGI:1917333]	ENSMUSG00000002274	ENSMUST00000236963	protein_coding	53.3816	-9.07093	1.14115	-7.94892	1.88148e-15	5.42486e-13	158	151	121	53	0	0	0	0
Nrgn	neurogranin [Source:MGI Symbol;Acc:MGI:1927184]	ENSMUSG00000053310	ENSMUST00000065668	protein_coding	22640.3	-1.33314	0.167761	-7.94666	1.9161e-15	5.49546e-13	33121	31108	39942	42894	11793	9626	13784	12324
Atp5j	ATP synthase, H+ transporting, mitochondrial F0 complex, subunit F [Source:MGI Symbol;Acc:MGI:107777]	ENSMUSG00000022890	ENSMUST00000146103	retained_intron	609.595	1.49391	0.188082	7.94283	1.97613e-15	5.6378e-13	349	443	329	322	605	935	787	1044
Actr3	ARP3 actin-related protein 3 [Source:MGI Symbol;Acc:MGI:1921367]	ENSMUSG00000026341	ENSMUST00000027579	protein_coding	3748.75	3.36436	0.423959	7.93558	2.0951e-15	5.94592e-13	263	570	864	1306	6937	7701	4291	6154
Wdr4	WD repeat domain 4 [Source:MGI Symbol;Acc:MGI:1889002]	ENSMUSG00000024037	ENSMUST00000169454	retained_intron	49.2764	-8.95548	1.12896	-7.93249	2.14804e-15	6.0644e-13	132	130	131	53	0	0	0	0
C1ql2	complement component 1, q subcomponent-like 2 [Source:MGI Symbol;Acc:MGI:3032521]	ENSMUSG00000036907	ENSMUST00000037286	protein_coding	2001.43	-1.49698	0.189201	-7.91212	2.53048e-15	7.07048e-13	2572	3270	3066	4465	887	950	954	1093
Vkorc1	vitamin K epoxide reductase complex, subunit 1 [Source:MGI Symbol;Acc:MGI:106442]	ENSMUSG00000096145	ENSMUST00000033074	protein_coding	191.32	-2.17358	0.274785	-7.9101	2.57187e-15	7.12964e-13	392	318	349	364	35	51	76	100
Chchd10	coiled-coil-helix-coiled-coil-helix domain containing 10 [Source:MGI Symbol;Acc:MGI:2143558]	ENSMUSG00000049422	ENSMUST00000058906	protein_coding	1118.09	-2.65032	0.335068	-7.9098	2.57796e-15	7.12964e-13	1630	1389	2938	2811	248	185	455	255
Gm15429	predicted pseudogene 15429 [Source:MGI Symbol;Acc:MGI:3642423]	ENSMUSG00000040323	ENSMUST00000151268	processed_pseudogene	66.5827	9.67934	1.22391	7.90853	2.60445e-15	7.16635e-13	0	0	0	0	158	153	145	28
Pianp	PILR alpha associated neural protein [Source:MGI Symbol;Acc:MGI:2441908]	ENSMUSG00000030329	ENSMUST00000032479	protein_coding	740.295	-5.1597	0.65276	-7.90444	2.69147e-15	7.36837e-13	1017	530	2654	2368	80	20	29	11
Kcnc2	potassium voltage gated channel, Shaw-related subfamily, member 2 [Source:MGI Symbol;Acc:MGI:96668]	ENSMUSG00000035681	ENSMUST00000218827	protein_coding	1214.11	1.02661	0.129932	7.90115	2.76337e-15	7.5272e-13	948	1020	780	869	1313	1557	1465	1720
Nab2	Ngfi-A binding protein 2 [Source:MGI Symbol;Acc:MGI:107563]	ENSMUSG00000025402	ENSMUST00000026469	protein_coding	573.185	-2.99519	0.379281	-7.89702	2.8565e-15	7.74196e-13	778	841	1414	1589	95	61	204	117
Lingo1	leucine rich repeat and Ig domain containing 1 [Source:MGI Symbol;Acc:MGI:1915522]	ENSMUSG00000049556	ENSMUST00000114256	protein_coding	632.152	-4.59638	0.582136	-7.89571	2.88669e-15	7.78487e-13	628	406	2203	2297	49	29	82	25
Romo1	reactive oxygen species modulator 1 [Source:MGI Symbol;Acc:MGI:1914317]	ENSMUSG00000067847	ENSMUST00000088610	protein_coding	329.767	-3.01982	0.382859	-7.88756	3.08163e-15	8.2287e-13	611	520	792	743	80	26	102	57
Asphd1	aspartate beta-hydroxylase domain containing 1 [Source:MGI Symbol;Acc:MGI:2685014]	ENSMUSG00000046378	ENSMUST00000052937	protein_coding	39.3881	-8.63241	1.09581	-7.87763	3.33657e-15	8.8658e-13	81	83	124	69	0	0	0	0
Rpl14-ps1	ribosomal protein L14, pseudogene 1 [Source:MGI Symbol;Acc:MGI:3710579]	ENSMUSG00000046721	ENSMUST00000026901	processed_pseudogene	695.237	1.34835	0.171227	7.8746	3.4184e-15	9.03893e-13	453	438	399	487	791	1067	727	1129
Tpd52l1	tumor protein D52-like 1 [Source:MGI Symbol;Acc:MGI:1298386]	ENSMUSG00000000296	ENSMUST00000000305	protein_coding	77.2715	-4.69078	0.595822	-7.87279	3.4681e-15	9.1258e-13	123	121	175	257	0	9	10	3
Rps4l	ribosomal protein S4-like [Source:MGI Symbol;Acc:MGI:1913434]	ENSMUSG00000063171	ENSMUST00000071745	processed_transcript	440.215	-1.73374	0.220259	-7.87136	3.50796e-15	9.1861e-13	732	760	906	668	163	132	211	251
Eif6	eukaryotic translation initiation factor 6 [Source:MGI Symbol;Acc:MGI:1196288]	ENSMUSG00000027613	ENSMUST00000154841	nonsense_mediated_decay	36.4859	5.34469	0.679455	7.86614	3.65746e-15	9.53156e-13	5	0	0	3	57	53	69	86
Ppp1r18	protein phosphatase 1, regulatory subunit 18 [Source:MGI Symbol;Acc:MGI:1923698]	ENSMUSG00000034595	ENSMUST00000113814	protein_coding	42.1891	9.02056	1.14724	7.86281	3.75618e-15	9.6956e-13	0	0	0	0	90	64	113	42
Septin5	septin 5 [Source:MGI Symbol;Acc:MGI:1195461]	ENSMUSG00000072214	ENSMUST00000232653	protein_coding	2018.41	-1.89848	0.241447	-7.86291	3.75312e-15	9.6956e-13	2842	2381	4327	4918	666	739	984	791
Gss	glutathione synthetase [Source:MGI Symbol;Acc:MGI:95852]	ENSMUSG00000027610	ENSMUST00000079691	protein_coding	414.554	-1.44733	0.184372	-7.85004	4.15918e-15	1.06849e-12	703	665	696	687	146	185	295	208
Ptk2b	PTK2 protein tyrosine kinase 2 beta [Source:MGI Symbol;Acc:MGI:104908]	ENSMUSG00000059456	ENSMUST00000022622	protein_coding	10515	-2.72197	0.346946	-7.84552	4.31164e-15	1.10244e-12	14395	10509	27958	30269	2179	1756	3418	2953
Apoe	apolipoprotein E [Source:MGI Symbol;Acc:MGI:88057]	ENSMUSG00000002985	ENSMUST00000174355	protein_coding	5930.23	-5.33664	0.680405	-7.84334	4.38733e-15	1.11652e-12	6145	8836	20454	17047	187	164	607	118
Nfix	nuclear factor I/X [Source:MGI Symbol;Acc:MGI:97311]	ENSMUSG00000001911	ENSMUST00000099070	protein_coding	174.136	-2.6296	0.33539	-7.84042	4.49037e-15	1.13741e-12	485	335	345	198	29	37	53	63
Med25	mediator complex subunit 25 [Source:MGI Symbol;Acc:MGI:1922863]	ENSMUSG00000002968	ENSMUST00000208551	protein_coding	187.791	-1.90504	0.243082	-7.83703	4.61311e-15	1.16306e-12	268	374	332	366	43	75	84	96
Dnm2	dynamin 2 [Source:MGI Symbol;Acc:MGI:109547]	ENSMUSG00000033335	ENSMUST00000165766	protein_coding	40.5531	-8.67458	1.10726	-7.83427	4.71592e-15	1.18348e-12	74	73	138	83	0	0	0	0
Ak4	adenylate kinase 4 [Source:MGI Symbol;Acc:MGI:87979]	ENSMUSG00000028527	ENSMUST00000102780	protein_coding	512.413	-26.478	3.38344	-7.82578	5.04525e-15	1.26029e-12	0	0	2122	2554	0	0	0	0
Ssbp3	single-stranded DNA binding protein 3 [Source:MGI Symbol;Acc:MGI:1919725]	ENSMUSG00000061887	ENSMUST00000133827	processed_transcript	121.206	2.33043	0.297865	7.82377	5.12636e-15	1.2709e-12	39	67	37	38	180	192	227	149
Orai1	ORAI calcium release-activated calcium modulator 1 [Source:MGI Symbol;Acc:MGI:1925542]	ENSMUSG00000049686	ENSMUST00000051016	protein_coding	38.0071	-8.58139	1.09686	-7.82357	5.1346e-15	1.2709e-12	84	56	106	100	0	0	0	0
Arhgef25	Rho guanine nucleotide exchange factor (GEF) 25 [Source:MGI Symbol;Acc:MGI:1277173]	ENSMUSG00000019467	ENSMUST00000218654	protein_coding	3545.69	-2.19051	0.280526	-7.80859	5.7833e-15	1.42495e-12	4731	4961	7839	8863	731	988	1676	1410
Slit1	slit guidance ligand 1 [Source:MGI Symbol;Acc:MGI:1315203]	ENSMUSG00000025020	ENSMUST00000025993	protein_coding	1735.08	-1.81368	0.232294	-7.80772	5.82338e-15	1.42833e-12	3491	2206	2941	3662	475	598	1035	782
Trim46	tripartite motif-containing 46 [Source:MGI Symbol;Acc:MGI:2673000]	ENSMUSG00000042766	ENSMUST00000143637	nonsense_mediated_decay	239.655	-2.02992	0.260344	-7.79706	6.33653e-15	1.5472e-12	444	361	487	458	42	120	89	106
Trappc4	trafficking protein particle complex 4 [Source:MGI Symbol;Acc:MGI:1926211]	ENSMUSG00000032112	ENSMUST00000034623	protein_coding	483.862	-1.24905	0.160227	-7.79546	6.41727e-15	1.55989e-12	823	798	770	694	255	215	316	275
Ppp1ca	protein phosphatase 1 catalytic subunit alpha [Source:MGI Symbol;Acc:MGI:103016]	ENSMUSG00000040385	ENSMUST00000236181	processed_transcript	1764.59	4.31844	0.554569	7.78702	6.86105e-15	1.66031e-12	192	411	35	113	3228	3233	2911	3007
Atp9a	ATPase, class II, type 9A [Source:MGI Symbol;Acc:MGI:1330826]	ENSMUSG00000027546	ENSMUST00000029060	protein_coding	3895.08	-1.64163	0.210893	-7.78419	7.01633e-15	1.69034e-12	7487	5691	6951	6675	1521	1690	2562	1261
Ilk	integrin linked kinase [Source:MGI Symbol;Acc:MGI:1195267]	ENSMUSG00000030890	ENSMUST00000163389	protein_coding	776.62	3.14567	0.404951	7.76802	7.97221e-15	1.91213e-12	223	299	106	81	1478	1350	1230	1052
Gm9797	predicted pseudogene 9797 [Source:MGI Symbol;Acc:MGI:3704349]	ENSMUSG00000045455	ENSMUST00000052902	processed_transcript	36.7051	-8.53041	1.09832	-7.76677	8.0516e-15	1.92266e-12	58	81	88	105	0	0	0	0
Celf5	CUGBP, Elav-like family member 5 [Source:MGI Symbol;Acc:MGI:2442333]	ENSMUSG00000034818	ENSMUST00000145375	retained_intron	49.779	-2.73374	0.352834	-7.74795	9.33885e-15	2.22027e-12	104	97	84	108	5	14	12	18
Znrd2	zinc ribbon domain containing 2 [Source:MGI Symbol;Acc:MGI:1913482]	ENSMUSG00000079478	ENSMUST00000025885	protein_coding	165.242	-2.66589	0.344891	-7.72965	1.07844e-14	2.54164e-12	319	281	384	311	49	17	46	53
Scaf1	SR-related CTD-associated factor 1 [Source:MGI Symbol;Acc:MGI:2141980]	ENSMUSG00000038406	ENSMUST00000211735	protein_coding	3046.65	-1.2653	0.163784	-7.72539	1.11515e-14	2.61678e-12	4997	4311	5226	4996	1342	1322	2195	1821
Tbc1d10b	TBC1 domain family, member 10b [Source:MGI Symbol;Acc:MGI:1915699]	ENSMUSG00000042492	ENSMUST00000124240	processed_transcript	36.0938	8.79434	1.13967	7.71655	1.19516e-14	2.79245e-12	0	0	0	0	87	72	64	39
Rnf6	ring finger protein (C3H2C3 type) 6 [Source:MGI Symbol;Acc:MGI:1921382]	ENSMUSG00000029634	ENSMUST00000169407	protein_coding	1127.74	1.54963	0.200839	7.71577	1.20256e-14	2.79767e-12	742	611	796	457	1617	1414	1591	1571
Adgrb1	adhesion G protein-coupled receptor B1 [Source:MGI Symbol;Acc:MGI:1933736]	ENSMUSG00000034730	ENSMUST00000189200	processed_transcript	159.576	-1.54684	0.200726	-7.70622	1.29602e-14	3.00223e-12	304	244	253	279	58	65	104	77
Dgkz	diacylglycerol kinase zeta [Source:MGI Symbol;Acc:MGI:1278339]	ENSMUSG00000040479	ENSMUST00000028667	protein_coding	4679.81	-2.73501	0.355112	-7.70184	1.34117e-14	3.0936e-12	5195	5151	11885	14752	709	1188	1357	1352
Cpne6	copine VI [Source:MGI Symbol;Acc:MGI:1334445]	ENSMUSG00000022212	ENSMUST00000074225	protein_coding	4399.54	-1.60513	0.208814	-7.68687	1.50782e-14	3.46327e-12	8158	7699	6490	7660	2171	1425	2522	1886
Pcsk1n	proprotein convertase subtilisin/kexin type 1 inhibitor [Source:MGI Symbol;Acc:MGI:1353431]	ENSMUSG00000039278	ENSMUST00000041096	protein_coding	3207.75	-3.95601	0.515489	-7.67428	1.66353e-14	3.80479e-12	3093	2246	11101	11019	358	223	577	277
Shank3	SH3 and multiple ankyrin repeat domains 3 [Source:MGI Symbol;Acc:MGI:1930016]	ENSMUSG00000022623	ENSMUST00000230807	protein_coding	56.8955	-9.16284	1.19475	-7.66925	1.73005e-14	3.9403e-12	111	165	41	196	0	0	0	0
Slc30a3	solute carrier family 30 (zinc transporter), member 3 [Source:MGI Symbol;Acc:MGI:1345280]	ENSMUSG00000029151	ENSMUST00000031037	protein_coding	1641.42	-2.39865	0.312848	-7.66715	1.75864e-14	3.98866e-12	3069	2799	2936	3715	295	341	907	432
C1qtnf4	C1q and tumor necrosis factor related protein 4 [Source:MGI Symbol;Acc:MGI:1914695]	ENSMUSG00000040794	ENSMUST00000111466	protein_coding	829.933	-3.86347	0.50406	-7.66472	1.79228e-14	4.04802e-12	912	657	2703	2803	72	53	169	106
Ncor2	nuclear receptor co-repressor 2 [Source:MGI Symbol;Acc:MGI:1337080]	ENSMUSG00000029478	ENSMUST00000125053	protein_coding	1659.82	-2.09137	0.27414	-7.62884	2.36875e-14	5.32783e-12	2889	2714	3139	3454	333	407	877	768
Leng8	leukocyte receptor cluster (LRC) member 8 [Source:MGI Symbol;Acc:MGI:2142195]	ENSMUSG00000035545	ENSMUST00000121270	protein_coding	236.913	-3.41516	0.447785	-7.62678	2.40689e-14	5.39123e-12	271	312	793	590	48	40	18	42
Fau	Finkel-Biskis-Reilly murine sarcoma virus (FBR-MuSV) ubiquitously expressed (fox derived) [Source:MGI Symbol;Acc:MGI:102547]	ENSMUSG00000038274	ENSMUST00000178310	protein_coding	2108.41	-1.75915	0.230692	-7.62553	2.43027e-14	5.42119e-12	3753	3838	3893	3256	820	549	1011	1186
Oaz1-ps	ornithine decarboxylase antizyme 1, pseudogene [Source:MGI Symbol;Acc:MGI:108188]	ENSMUSG00000043801	ENSMUST00000052440	processed_pseudogene	1382.57	-1.17618	0.15438	-7.61871	2.56222e-14	5.69212e-12	2135	2250	2245	2049	653	632	962	914
Insyn1	inhibitory synaptic factor 1 [Source:MGI Symbol;Acc:MGI:2442108]	ENSMUSG00000066607	ENSMUST00000085658	protein_coding	2747.08	-1.69928	0.22322	-7.61255	2.68745e-14	5.94596e-12	4714	4142	5134	5073	1156	743	1542	1345
Plekhh3	pleckstrin homology domain containing, family H (with MyTH4 domain) member 3 [Source:MGI Symbol;Acc:MGI:2384950]	ENSMUSG00000035172	ENSMUST00000043397	protein_coding	61.6737	-9.27926	1.22057	-7.60238	2.90724e-14	6.38016e-12	36	121	169	231	0	0	0	0
Snrnp70	small nuclear ribonucleoprotein 70 (U1) [Source:MGI Symbol;Acc:MGI:98341]	ENSMUSG00000063511	ENSMUST00000209858	protein_coding	156.662	2.95282	0.388726	7.59614	3.05092e-14	6.66848e-12	20	59	35	47	229	385	184	232
Bola1	bolA-like 1 (E. coli) [Source:MGI Symbol;Acc:MGI:1916418]	ENSMUSG00000015943	ENSMUST00000177442	protein_coding	29.5966	-8.2199	1.08314	-7.58892	3.2258e-14	7.0224e-12	59	66	76	67	0	0	0	0
Ints1	integrator complex subunit 1 [Source:MGI Symbol;Acc:MGI:1915760]	ENSMUSG00000029547	ENSMUST00000197156	retained_intron	32.7476	8.6564	1.14091	7.58727	3.26721e-14	7.08409e-12	0	0	0	0	51	80	80	33
Vps51	VPS51 GARP complex subunit [Source:MGI Symbol;Acc:MGI:1915755]	ENSMUSG00000024797	ENSMUST00000025711	protein_coding	1218.13	-1.1491	0.151663	-7.57665	3.54585e-14	7.65762e-12	1787	1798	2021	2004	580	571	856	815
Map2k2	mitogen-activated protein kinase kinase 2 [Source:MGI Symbol;Acc:MGI:1346867]	ENSMUSG00000035027	ENSMUST00000105331	protein_coding	1030.85	-1.10987	0.146514	-7.57519	3.58601e-14	7.71362e-12	1545	1479	1710	1654	519	490	701	719
Arfgap1	ADP-ribosylation factor GTPase activating protein 1 [Source:MGI Symbol;Acc:MGI:2183559]	ENSMUSG00000027575	ENSMUST00000108861	protein_coding	60.5482	-2.81574	0.372635	-7.55631	4.1467e-14	8.88444e-12	113	90	140	138	20	10	15	10
Adgrl1	adhesion G protein-coupled receptor L1 [Source:MGI Symbol;Acc:MGI:1929461]	ENSMUSG00000013033	ENSMUST00000131717	protein_coding	70.1638	-4.69152	0.620992	-7.55488	4.19261e-14	8.94742e-12	233	78	150	157	8	0	7	4
Arhgef1	Rho guanine nucleotide exchange factor (GEF) 1 [Source:MGI Symbol;Acc:MGI:1353510]	ENSMUSG00000040940	ENSMUST00000117796	protein_coding	205.306	-4.2658	0.566376	-7.53174	5.00669e-14	1.06428e-11	218	206	668	683	24	28	6	16
Celsr3	cadherin, EGF LAG seven-pass G-type receptor 3 [Source:MGI Symbol;Acc:MGI:1858236]	ENSMUSG00000023473	ENSMUST00000194079	protein_coding	49.9606	-8.97526	1.19344	-7.52049	5.45704e-14	1.15549e-11	36	123	122	169	0	0	0	0
Fbxo44	F-box protein 44 [Source:MGI Symbol;Acc:MGI:1354744]	ENSMUSG00000029001	ENSMUST00000057907	protein_coding	435.462	-4.22781	0.562652	-7.51408	5.73131e-14	1.20884e-11	670	338	1346	1418	32	18	91	24
Paxx	non-homologous end joining factor [Source:MGI Symbol;Acc:MGI:2442831]	ENSMUSG00000047617	ENSMUST00000138079	processed_transcript	32.0509	-4.01075	0.533978	-7.51108	5.86401e-14	1.23203e-11	59	57	64	94	2	2	5	5
Slc4a3	solute carrier family 4 (anion exchanger), member 3 [Source:MGI Symbol;Acc:MGI:109350]	ENSMUSG00000006576	ENSMUST00000027415	nonsense_mediated_decay	1396.16	-1.05934	0.141111	-7.50709	6.04567e-14	1.2653e-11	2068	2007	2360	2118	772	683	966	937
Capns1	calpain, small subunit 1 [Source:MGI Symbol;Acc:MGI:88266]	ENSMUSG00000001794	ENSMUST00000108196	protein_coding	1484.51	1.55833	0.208041	7.49052	6.85994e-14	1.43019e-11	1197	863	630	728	2010	2112	2177	1893
Arhgef25	Rho guanine nucleotide exchange factor (GEF) 25 [Source:MGI Symbol;Acc:MGI:1277173]	ENSMUSG00000019467	ENSMUST00000019611	protein_coding	237.323	-11.2235	1.50058	-7.47941	7.4657e-14	1.55052e-11	517	52	731	877	0	0	0	0
Fam110a	family with sequence similarity 110, member A [Source:MGI Symbol;Acc:MGI:1921097]	ENSMUSG00000027459	ENSMUST00000109864	protein_coding	43.434	9.06191	1.21218	7.47569	7.67982e-14	1.5889e-11	0	0	0	0	123	76	28	84
Pip5k1c	phosphatidylinositol-4-phosphate 5-kinase, type 1 gamma [Source:MGI Symbol;Acc:MGI:1298224]	ENSMUSG00000034902	ENSMUST00000045469	protein_coding	1326.89	-1.44356	0.193187	-7.47236	7.87682e-14	1.62346e-11	2667	2250	2110	1775	406	735	766	782
Dnm1	dynamin 1 [Source:MGI Symbol;Acc:MGI:107384]	ENSMUSG00000026825	ENSMUST00000129156	nonsense_mediated_decay	629.75	-4.07605	0.546421	-7.45954	8.68221e-14	1.77595e-11	709	728	1851	2116	40	43	153	30
Auts2	autism susceptibility candidate 2 [Source:MGI Symbol;Acc:MGI:1919847]	ENSMUSG00000029673	ENSMUST00000160071	processed_transcript	213.259	-1.74257	0.233806	-7.45306	9.11987e-14	1.85846e-11	340	360	367	420	90	83	125	65
Fbrsl1	fibrosin-like 1 [Source:MGI Symbol;Acc:MGI:1920907]	ENSMUSG00000043323	ENSMUST00000056124	protein_coding	159.607	-3.07518	0.41317	-7.44288	9.85143e-14	1.99256e-11	272	133	469	428	27	24	41	34
Gabbr1	gamma-aminobutyric acid (GABA) B receptor, 1 [Source:MGI Symbol;Acc:MGI:1860139]	ENSMUSG00000024462	ENSMUST00000174456	protein_coding	788.387	-12.9555	1.74058	-7.44322	9.82604e-14	1.99256e-11	557	119	3330	3197	0	0	0	0
Plxnb2	plexin B2 [Source:MGI Symbol;Acc:MGI:2154239]	ENSMUSG00000036606	ENSMUST00000060808	protein_coding	184.745	-25.1712	3.38356	-7.43928	1.01235e-13	2.03999e-11	0	1030	598	0	0	0	0	0
Nckap5l	NCK-associated protein 5-like [Source:MGI Symbol;Acc:MGI:3609653]	ENSMUSG00000023009	ENSMUST00000023747	protein_coding	613.389	-1.35816	0.182579	-7.43877	1.01631e-13	2.04037e-11	862	899	1135	1105	225	289	400	377
Rnpepl1	arginyl aminopeptidase (aminopeptidase B)-like 1 [Source:MGI Symbol;Acc:MGI:1914170]	ENSMUSG00000026269	ENSMUST00000027487	protein_coding	349.579	-1.30218	0.17524	-7.43083	1.0792e-13	2.15864e-11	647	450	551	614	164	153	221	212
Aldh2	aldehyde dehydrogenase 2, mitochondrial [Source:MGI Symbol;Acc:MGI:99600]	ENSMUSG00000029455	ENSMUST00000129753	protein_coding	763.995	-1.59361	0.214793	-7.41928	1.17759e-13	2.34679e-11	1321	1181	1386	1319	284	235	447	453
Eml2	echinoderm microtubule associated protein like 2 [Source:MGI Symbol;Acc:MGI:1919455]	ENSMUSG00000040811	ENSMUST00000148246	nonsense_mediated_decay	352.008	1.35842	0.183171	7.41612	1.20597e-13	2.39453e-11	201	214	182	298	386	501	504	497
Dus3l	dihydrouridine synthase 3-like (S. cerevisiae) [Source:MGI Symbol;Acc:MGI:2147092]	ENSMUSG00000007603	ENSMUST00000007747	protein_coding	564.192	-1.56951	0.21183	-7.4093	1.2697e-13	2.51188e-11	891	861	1041	1033	290	184	308	263
Dtx1	deltex 1, E3 ubiquitin ligase [Source:MGI Symbol;Acc:MGI:1352744]	ENSMUSG00000029603	ENSMUST00000031607	protein_coding	801.054	-2.17741	0.294563	-7.39201	1.44628e-13	2.85081e-11	1409	822	1947	1801	243	207	381	246
B3gat1	beta-1,3-glucuronyltransferase 1 (glucuronosyltransferase P) [Source:MGI Symbol;Acc:MGI:1924148]	ENSMUSG00000045994	ENSMUST00000161431	protein_coding	418.852	-1.95454	0.26479	-7.38147	1.5655e-13	3.07461e-11	831	494	924	785	109	121	203	212
Dynll1	dynein light chain LC8-type 1 [Source:MGI Symbol;Acc:MGI:1861457]	ENSMUSG00000009013	ENSMUST00000125959	retained_intron	660.382	-1.97633	0.268088	-7.37194	1.68167e-13	3.27902e-11	1378	846	1397	1174	252	192	361	183
Agap3	ArfGAP with GTPase domain, ankyrin repeat and PH domain 3 [Source:MGI Symbol;Acc:MGI:2183446]	ENSMUSG00000023353	ENSMUST00000199250	processed_transcript	1371.2	-1.48438	0.201473	-7.36763	1.73694e-13	3.37464e-11	2052	1836	2597	2686	650	564	874	583
Ccdc85b	coiled-coil domain containing 85B [Source:MGI Symbol;Acc:MGI:2147607]	ENSMUSG00000095098	ENSMUST00000179549	protein_coding	1072.8	-3.6044	0.490875	-7.34282	2.09145e-13	4.04889e-11	1659	1205	3173	2987	139	46	290	130
Lrp8	low density lipoprotein receptor-related protein 8, apolipoprotein e receptor [Source:MGI Symbol;Acc:MGI:1340044]	ENSMUSG00000028613	ENSMUST00000123140	processed_transcript	51.1171	-3.48656	0.476234	-7.32111	2.45929e-13	4.74407e-11	101	51	134	142	8	10	6	7
Akap13	A kinase (PRKA) anchor protein 13 [Source:MGI Symbol;Acc:MGI:2676556]	ENSMUSG00000066406	ENSMUST00000166315	protein_coding	137.301	-24.7662	3.38362	-7.31944	2.49e-13	4.78627e-11	0	0	111	1142	0	0	0	0
Cbfa2t3	CBFA2/RUNX1 translocation partner 3 [Source:MGI Symbol;Acc:MGI:1338013]	ENSMUSG00000006362	ENSMUST00000064674	protein_coding	64.917	-4.72889	0.646566	-7.31385	2.59585e-13	4.97211e-11	165	51	172	185	0	8	4	6
Med16	mediator complex subunit 16 [Source:MGI Symbol;Acc:MGI:2158394]	ENSMUSG00000013833	ENSMUST00000165684	protein_coding	440.333	-3.10446	0.424866	-7.30691	2.73357e-13	5.21747e-11	889	626	1069	1005	75	24	127	115
Celf3	CUGBP, Elav-like family member 3 [Source:MGI Symbol;Acc:MGI:1926034]	ENSMUSG00000028137	ENSMUST00000198316	protein_coding	891.324	-2.11953	0.290355	-7.2998	2.88202e-13	5.48149e-11	1445	1530	1927	1665	165	313	530	255
Olfm1	olfactomedin 1 [Source:MGI Symbol;Acc:MGI:1860437]	ENSMUSG00000026833	ENSMUST00000028177	protein_coding	793.821	-4.08629	0.559925	-7.29792	2.92258e-13	5.51991e-11	1927	1115	2063	1727	41	15	184	95
Qdpr	quinoid dihydropteridine reductase [Source:MGI Symbol;Acc:MGI:97836]	ENSMUSG00000015806	ENSMUST00000117425	protein_coding	187.827	24.6896	3.38359	7.29686	2.94557e-13	5.544e-11	0	0	0	0	300	1096	0	0
Aen	apoptosis enhancing nuclease [Source:MGI Symbol;Acc:MGI:1915298]	ENSMUSG00000030609	ENSMUST00000107423	protein_coding	31.3949	-8.30445	1.13863	-7.29335	3.02337e-13	5.67075e-11	51	105	73	53	0	0	0	0
Fscn1	fascin actin-bundling protein 1 [Source:MGI Symbol;Acc:MGI:1352745]	ENSMUSG00000029581	ENSMUST00000031565	protein_coding	1574.44	-3.68734	0.5065	-7.28004	3.33715e-13	6.23771e-11	2158	1088	5238	4847	147	132	418	155
Tomm34	translocase of outer mitochondrial membrane 34 [Source:MGI Symbol;Acc:MGI:1914395]	ENSMUSG00000018322	ENSMUST00000018466	protein_coding	189.692	-2.8142	0.386802	-7.27555	3.45003e-13	6.42654e-11	260	216	573	461	52	44	48	29
Frs3	fibroblast growth factor receptor substrate 3 [Source:MGI Symbol;Acc:MGI:2135965]	ENSMUSG00000023266	ENSMUST00000113296	protein_coding	296.603	-1.31117	0.18025	-7.27418	3.48526e-13	6.45387e-11	483	432	563	440	141	125	187	180
Snx21	sorting nexin family member 21 [Source:MGI Symbol;Acc:MGI:1917729]	ENSMUSG00000050373	ENSMUST00000174070	protein_coding	169.237	-2.21339	0.304286	-7.27406	3.48851e-13	6.45387e-11	284	265	381	334	34	38	88	66
Abca7	ATP-binding cassette, sub-family A (ABC1), member 7 [Source:MGI Symbol;Acc:MGI:1351646]	ENSMUSG00000035722	ENSMUST00000171637	protein_coding	268.597	-1.41333	0.194353	-7.272	3.54195e-13	6.53044e-11	509	406	461	396	146	113	122	159
Coro1a	coronin, actin binding protein 1A [Source:MGI Symbol;Acc:MGI:1345961]	ENSMUSG00000030707	ENSMUST00000133718	retained_intron	146.681	3.15466	0.434129	7.26665	3.68517e-13	6.7486e-11	47	22	19	47	301	326	196	138
Cacna1h	calcium channel, voltage-dependent, T type, alpha 1H subunit [Source:MGI Symbol;Acc:MGI:1928842]	ENSMUSG00000024112	ENSMUST00000161035	protein_coding	48.1948	-3.16612	0.436505	-7.25335	4.06581e-13	7.42059e-11	66	118	92	115	7	10	5	14
Trex1	three prime repair exonuclease 1 [Source:MGI Symbol;Acc:MGI:1328317]	ENSMUSG00000049734	ENSMUST00000112053	protein_coding	29.5089	-8.21598	1.13304	-7.25127	4.12881e-13	7.51028e-11	82	63	85	38	0	0	0	0
Tdrd7	tudor domain containing 7 [Source:MGI Symbol;Acc:MGI:2140279]	ENSMUSG00000035517	ENSMUST00000102929	protein_coding	853.859	-1.14603	0.15828	-7.24053	4.46922e-13	8.1023e-11	1611	1112	1333	1293	399	472	643	469
Gdap2	ganglioside-induced differentiation-associated-protein 2 [Source:MGI Symbol;Acc:MGI:1338001]	ENSMUSG00000027865	ENSMUST00000197797	protein_coding	36.1694	8.80022	1.21623	7.23568	4.6319e-13	8.36922e-11	0	0	0	0	46	56	139	31
Cbarp	calcium channel, voltage-dependent, beta subunit associated regulatory protein [Source:MGI Symbol;Acc:MGI:1354170]	ENSMUSG00000035640	ENSMUST00000146180	retained_intron	130.707	-1.35677	0.187843	-7.22292	5.08822e-13	9.13285e-11	223	184	238	208	66	64	80	62
Map7d1	MAP7 domain containing 1 [Source:MGI Symbol;Acc:MGI:2384297]	ENSMUSG00000028849	ENSMUST00000106132	protein_coding	903.054	-3.1753	0.4406	-7.20676	5.72968e-13	1.02165e-10	1172	866	2748	2617	153	176	260	79
Bcor	BCL6 interacting corepressor [Source:MGI Symbol;Acc:MGI:1918708]	ENSMUSG00000040363	ENSMUST00000065143	protein_coding	58.9668	-9.21496	1.27864	-7.20683	5.72676e-13	1.02165e-10	328	38	93	86	0	0	0	0
Mapk8ip3	mitogen-activated protein kinase 8 interacting protein 3 [Source:MGI Symbol;Acc:MGI:1353598]	ENSMUSG00000024163	ENSMUST00000088345	protein_coding	8343.58	-1.10816	0.153888	-7.2011	5.9728e-13	1.06151e-10	13682	11645	13609	12798	4431	3751	5852	5593
Slc39a3	solute carrier family 39 (zinc transporter), member 3 [Source:MGI Symbol;Acc:MGI:2147269]	ENSMUSG00000046822	ENSMUST00000117276	protein_coding	901.687	-1.89099	0.262948	-7.1915	6.40819e-13	1.13517e-10	2049	1442	1559	1405	440	222	377	357
Gpx1	glutathione peroxidase 1 [Source:MGI Symbol;Acc:MGI:104887]	ENSMUSG00000063856	ENSMUST00000082429	protein_coding	426.093	-1.64738	0.229164	-7.18863	6.54436e-13	1.15552e-10	578	563	939	851	195	168	215	183
Ralgds	ral guanine nucleotide dissociation stimulator [Source:MGI Symbol;Acc:MGI:107485]	ENSMUSG00000026821	ENSMUST00000140704	protein_coding	88.5266	2.39817	0.333916	7.18196	6.87187e-13	1.20941e-10	38	28	33	29	181	134	129	96
Kcnj4	potassium inwardly-rectifying channel, subfamily J, member 4 [Source:MGI Symbol;Acc:MGI:104743]	ENSMUSG00000044216	ENSMUST00000057801	protein_coding	1646.9	-1.05191	0.146633	-7.17374	7.29784e-13	1.28022e-10	2240	2800	2368	2634	981	889	1079	1011
Fam220a	family with sequence similarity 220, member A [Source:MGI Symbol;Acc:MGI:1914488]	ENSMUSG00000118332	ENSMUST00000119488	protein_coding	149.242	24.262	3.38365	7.17035	7.48049e-13	1.30802e-10	0	0	0	0	555	0	486	0
Cryz	crystallin, zeta [Source:MGI Symbol;Acc:MGI:88527]	ENSMUSG00000028199	ENSMUST00000192462	protein_coding	129.086	24.2551	3.38369	7.16823	7.59728e-13	1.32417e-10	0	0	0	0	0	0	498	509
Wipf3	WAS/WASL interacting protein family, member 3 [Source:MGI Symbol;Acc:MGI:3044681]	ENSMUSG00000086040	ENSMUST00000126637	protein_coding	1796.16	-2.83534	0.395631	-7.16663	7.6868e-13	1.33548e-10	3700	2258	4043	4350	478	213	693	232
St6galnac6	ST6 (alpha-N-acetyl-neuraminyl-2,3-beta-galactosyl-1,3)-N-acetylgalactosaminide alpha-2,6-sialyltransferase 6 [Source:MGI Symbol;Acc:MGI:1355316]	ENSMUSG00000026811	ENSMUST00000113290	protein_coding	89.7125	-9.82007	1.37092	-7.1631	7.88716e-13	1.36157e-10	63	25	324	407	0	0	0	0
Mgll	monoglyceride lipase [Source:MGI Symbol;Acc:MGI:1346042]	ENSMUSG00000033174	ENSMUST00000163271	protein_coding	1107.65	-2.35044	0.328247	-7.16059	8.03306e-13	1.38235e-10	2316	880	2485	2784	302	359	259	428
Ssna1	SS nuclear autoantigen 1 [Source:MGI Symbol;Acc:MGI:1915725]	ENSMUSG00000026966	ENSMUST00000141470	processed_transcript	121.614	-1.92853	0.26957	-7.15408	8.42385e-13	1.44501e-10	198	146	264	268	42	42	48	56
Zfp362	zinc finger protein 362 [Source:MGI Symbol;Acc:MGI:2652839]	ENSMUSG00000028799	ENSMUST00000071108	protein_coding	89.6572	-24.188	3.38375	-7.14828	8.7872e-13	1.50258e-10	0	519	270	0	0	0	0	0
Tmem121	transmembrane protein 121 [Source:MGI Symbol;Acc:MGI:1916445]	ENSMUSG00000049036	ENSMUST00000058491	protein_coding	201.849	-1.70144	0.238363	-7.13802	9.46846e-13	1.61399e-10	312	299	428	362	66	67	102	120
Rai1	retinoic acid induced 1 [Source:MGI Symbol;Acc:MGI:103291]	ENSMUSG00000062115	ENSMUST00000064190	protein_coding	87.8847	-24.1457	3.38376	-7.13577	9.62443e-13	1.63543e-10	0	0	275	527	0	0	0	0
1110008P14Rik	RIKEN cDNA 1110008P14 gene [Source:MGI Symbol;Acc:MGI:1920987]	ENSMUSG00000039195	ENSMUST00000048792	protein_coding	866.762	-1.22665	0.172171	-7.12458	1.04401e-12	1.76848e-10	1300	1145	1564	1504	419	387	602	522
Cbarp	calcium channel, voltage-dependent, beta subunit associated regulatory protein [Source:MGI Symbol;Acc:MGI:1354170]	ENSMUSG00000035640	ENSMUST00000132523	nonsense_mediated_decay	77.8231	-2.29607	0.32246	-7.12047	1.07558e-12	1.81628e-10	139	104	203	142	21	20	34	23
Serbp1	serpine1 mRNA binding protein 1 [Source:MGI Symbol;Acc:MGI:1914120]	ENSMUSG00000036371	ENSMUST00000203077	protein_coding	491.528	-2.6412	0.371111	-7.11701	1.10296e-12	1.85675e-10	933	823	1126	964	57	74	157	228
Kctd17	potassium channel tetramerisation domain containing 17 [Source:MGI Symbol;Acc:MGI:1920094]	ENSMUSG00000033287	ENSMUST00000229290	protein_coding	40.9612	5.02136	0.705611	7.11633	1.10841e-12	1.86014e-10	0	5	0	6	61	97	58	80
Slc35f6	solute carrier family 35, member F6 [Source:MGI Symbol;Acc:MGI:1922169]	ENSMUSG00000029175	ENSMUST00000143867	nonsense_mediated_decay	27.455	-8.1114	1.14095	-7.10931	1.16628e-12	1.95122e-10	73	81	58	36	0	0	0	0
Gng10	guanine nucleotide binding protein (G protein), gamma 10 [Source:MGI Symbol;Acc:MGI:1336169]	ENSMUSG00000038607	ENSMUST00000126507	processed_transcript	341.024	3.65974	0.515117	7.10469	1.20595e-12	1.99908e-10	20	87	91	26	661	777	525	353
Hagh	hydroxyacyl glutathione hydrolase [Source:MGI Symbol;Acc:MGI:95745]	ENSMUSG00000024158	ENSMUST00000118788	protein_coding	1322.69	-1.1331	0.159481	-7.10495	1.2037e-12	1.99908e-10	2206	1772	2112	2160	798	632	893	730
Nop53	NOP53 ribosome biogenesis factor [Source:MGI Symbol;Acc:MGI:2154441]	ENSMUSG00000041560	ENSMUST00000044158	protein_coding	346.647	-1.01856	0.143535	-7.09625	1.28191e-12	2.11852e-10	463	469	572	600	190	216	224	221
BC003965	cDNA sequence BC003965 [Source:MGI Symbol;Acc:MGI:2670966]	ENSMUSG00000067722	ENSMUST00000232784	retained_intron	209.412	-2.24577	0.316626	-7.09282	1.31411e-12	2.16512e-10	340	411	424	388	101	54	50	58
Arpc2	actin related protein 2/3 complex, subunit 2 [Source:MGI Symbol;Acc:MGI:1923959]	ENSMUSG00000006304	ENSMUST00000006467	protein_coding	1528.94	-2.00408	0.282656	-7.09017	1.33947e-12	2.20023e-10	2857	1798	3259	3232	453	341	778	706
Tent4b	terminal nucleotidyltransferase 4B [Source:MGI Symbol;Acc:MGI:1917820]	ENSMUSG00000036779	ENSMUST00000119033	protein_coding	85.2149	-23.961	3.38377	-7.08117	1.42946e-12	2.33389e-10	0	261	0	502	0	0	0	0
Gfra1	glial cell line derived neurotrophic factor family receptor alpha 1 [Source:MGI Symbol;Acc:MGI:1100842]	ENSMUSG00000025089	ENSMUST00000169850	protein_coding	76.5326	-23.9624	3.38382	-7.08147	1.42631e-12	2.33389e-10	514	188	0	0	0	0	0	0
Fbxo22	F-box protein 22 [Source:MGI Symbol;Acc:MGI:1926014]	ENSMUSG00000032309	ENSMUST00000034859	protein_coding	539.303	-2.1175	0.299102	-7.07952	1.44654e-12	2.3547e-10	894	1021	1038	1015	93	136	275	262
Kif26a	kinesin family member 26A [Source:MGI Symbol;Acc:MGI:2447072]	ENSMUSG00000021294	ENSMUST00000128402	protein_coding	277.823	-1.29072	0.182424	-7.07538	1.49044e-12	2.41888e-10	432	398	548	411	133	124	175	167
Cdc42bpb	CDC42 binding protein kinase beta [Source:MGI Symbol;Acc:MGI:2136459]	ENSMUSG00000021279	ENSMUST00000221897	retained_intron	164.043	-5.22036	0.738091	-7.0728	1.51844e-12	2.45696e-10	41	428	494	472	6	11	2	13
Mospd3	motile sperm domain containing 3 [Source:MGI Symbol;Acc:MGI:1916179]	ENSMUSG00000037221	ENSMUST00000111007	protein_coding	288.678	-1.39525	0.197452	-7.06627	1.59155e-12	2.5676e-10	446	464	521	464	125	108	172	187
Myo9b	myosin IXb [Source:MGI Symbol;Acc:MGI:106624]	ENSMUSG00000004677	ENSMUST00000212935	protein_coding	117.604	-1.6349	0.231459	-7.06345	1.62422e-12	2.61254e-10	188	174	218	228	34	69	49	63
Sumo2	small ubiquitin-like modifier 2 [Source:MGI Symbol;Acc:MGI:2158813]	ENSMUSG00000020738	ENSMUST00000121185	protein_coding	1301.56	2.17713	0.30864	7.05396	1.73902e-12	2.78069e-10	413	882	378	440	1620	2551	1690	2085
Tpgs1	tubulin polyglutamylase complex subunit 1 [Source:MGI Symbol;Acc:MGI:106618]	ENSMUSG00000020308	ENSMUST00000020552	protein_coding	382.675	-2.45612	0.348445	-7.0488	1.80461e-12	2.87708e-10	485	428	1085	945	99	81	146	112
Tesc	tescalcin [Source:MGI Symbol;Acc:MGI:1930803]	ENSMUSG00000029359	ENSMUST00000124648	nonsense_mediated_decay	39.0158	-8.6191	1.22376	-7.04312	1.87986e-12	2.98826e-10	84	24	136	113	0	0	0	0
Syngr3	synaptogyrin 3 [Source:MGI Symbol;Acc:MGI:1341881]	ENSMUSG00000007021	ENSMUST00000007236	protein_coding	3176.12	-1.60771	0.228421	-7.03839	1.94478e-12	3.08242e-10	6359	5316	5237	4788	1129	1081	2260	1398
Slc9a3r2	solute carrier family 9 (sodium/hydrogen exchanger), member 3 regulator 2 [Source:MGI Symbol;Acc:MGI:1890662]	ENSMUSG00000002504	ENSMUST00000002572	protein_coding	256.384	-5.4544	0.775181	-7.03629	1.97429e-12	3.12007e-10	302	154	811	1020	12	0	11	19
Ctbp1	C-terminal binding protein 1 [Source:MGI Symbol;Acc:MGI:1201685]	ENSMUSG00000037373	ENSMUST00000079746	protein_coding	2420.87	-1.25855	0.178983	-7.03166	2.0409e-12	3.21597e-10	3799	3950	3750	3963	1273	968	1683	1357
Slc6a8	solute carrier family 6 (neurotransmitter transporter, creatine), member 8 [Source:MGI Symbol;Acc:MGI:2147834]	ENSMUSG00000019558	ENSMUST00000033752	protein_coding	238.236	-5.84123	0.83122	-7.0273	2.1057e-12	3.30844e-10	202	62	914	961	3	3	6	19
Camta1	calmodulin binding transcription activator 1 [Source:MGI Symbol;Acc:MGI:2140230]	ENSMUSG00000014592	ENSMUST00000105670	protein_coding	842.295	-1.72289	0.245215	-7.02602	2.12502e-12	3.32916e-10	1778	951	1637	1528	376	325	467	276
Grin1	glutamate receptor, ionotropic, NMDA1 (zeta 1) [Source:MGI Symbol;Acc:MGI:95819]	ENSMUSG00000026959	ENSMUST00000114312	protein_coding	2494.69	-2.19343	0.31223	-7.02506	2.1398e-12	3.34266e-10	4421	4198	5342	4606	682	378	1166	1112
Slc35c2	solute carrier family 35, member C2 [Source:MGI Symbol;Acc:MGI:2385166]	ENSMUSG00000017664	ENSMUST00000154608	retained_intron	52.4569	5.39279	0.767876	7.02299	2.17166e-12	3.37749e-10	0	3	8	0	118	84	69	102
Nup62	nucleoporin 62 [Source:MGI Symbol;Acc:MGI:1351500]	ENSMUSG00000109511	ENSMUST00000057195	protein_coding	383.043	-1.63538	0.232867	-7.02281	2.17456e-12	3.37749e-10	709	501	804	621	174	118	201	196
Vps37d	vacuolar protein sorting 37D [Source:MGI Symbol;Acc:MGI:2159402]	ENSMUSG00000043614	ENSMUST00000067935	protein_coding	344.733	-1.3231	0.188653	-7.01342	2.32567e-12	3.60187e-10	489	528	601	613	170	145	234	181
Pex5	peroxisomal biogenesis factor 5 [Source:MGI Symbol;Acc:MGI:1098808]	ENSMUSG00000005069	ENSMUST00000112531	protein_coding	58.9253	-9.21344	1.31391	-7.01221	2.34586e-12	3.62278e-10	211	241	42	36	0	0	0	0
Meis2	Meis homeobox 2 [Source:MGI Symbol;Acc:MGI:108564]	ENSMUSG00000027210	ENSMUST00000102538	protein_coding	292.894	1.09177	0.155819	7.00666	2.44073e-12	3.75859e-10	216	189	199	245	302	391	455	339
Ino80b	INO80 complex subunit B [Source:MGI Symbol;Acc:MGI:1917270]	ENSMUSG00000030034	ENSMUST00000113935	protein_coding	154.069	-2.02707	0.289861	-6.99326	2.68569e-12	4.12409e-10	263	208	330	323	59	35	75	55
Erbb4	erb-b2 receptor tyrosine kinase 4 [Source:MGI Symbol;Acc:MGI:104771]	ENSMUSG00000062209	ENSMUST00000119142	protein_coding	1242.15	1.08324	0.155011	6.98818	2.7847e-12	4.26405e-10	971	1051	784	796	1538	1614	1617	1467
Inf2	inverted formin, FH2 and WH2 domain containing [Source:MGI Symbol;Acc:MGI:1917685]	ENSMUSG00000037679	ENSMUST00000222275	protein_coding	2678.59	-1.02693	0.146982	-6.98676	2.81314e-12	4.29546e-10	3399	4383	3773	4689	1468	1537	1710	1832
Prkag2	protein kinase, AMP-activated, gamma 2 non-catalytic subunit [Source:MGI Symbol;Acc:MGI:1336153]	ENSMUSG00000028944	ENSMUST00000114975	protein_coding	1905.66	1.04608	0.149854	6.98067	2.93782e-12	4.47324e-10	1451	1502	1187	1489	2441	2479	2117	2427
Uchl1	ubiquitin carboxy-terminal hydrolase L1 [Source:MGI Symbol;Acc:MGI:103149]	ENSMUSG00000029223	ENSMUST00000031131	protein_coding	7112.36	-1.59056	0.22787	-6.98009	2.94982e-12	4.47893e-10	12313	9502	13932	12782	3694	2497	4179	2633
Orai2	ORAI calcium release-activated calcium modulator 2 [Source:MGI Symbol;Acc:MGI:2443195]	ENSMUSG00000039747	ENSMUST00000197052	protein_coding	110.755	-2.04308	0.292778	-6.97825	2.98872e-12	4.52532e-10	180	184	211	233	34	23	48	56
Mapk3	mitogen-activated protein kinase 3 [Source:MGI Symbol;Acc:MGI:1346859]	ENSMUSG00000063065	ENSMUST00000091328	protein_coding	1059.5	3.37604	0.483962	6.97583	3.04061e-12	4.57832e-10	57	270	174	335	1704	2671	1775	1004
Cbx6	chromobox 6 [Source:MGI Symbol;Acc:MGI:3512628]	ENSMUSG00000089715	ENSMUST00000109625	protein_coding	564.915	-3.20057	0.459205	-6.9698	3.17387e-12	4.76573e-10	1563	530	1514	1056	59	91	214	55
Supt5	suppressor of Ty 5, DSIF elongation factor subunit [Source:MGI Symbol;Acc:MGI:1202400]	ENSMUSG00000003435	ENSMUST00000209141	protein_coding	167.224	-2.38142	0.341746	-6.96839	3.20593e-12	4.80057e-10	350	208	425	296	24	50	80	50
Ckb	creatine kinase, brain [Source:MGI Symbol;Acc:MGI:88407]	ENSMUSG00000001270	ENSMUST00000223099	retained_intron	21.6601	-7.76941	1.1151	-6.96746	3.22704e-12	4.81887e-10	56	57	43	40	0	0	0	0
Tfe3	transcription factor E3 [Source:MGI Symbol;Acc:MGI:98511]	ENSMUSG00000000134	ENSMUST00000077680	protein_coding	249.254	-1.95512	0.280669	-6.96593	3.26234e-12	4.8582e-10	485	249	512	561	98	109	84	86
Pgp	phosphoglycolate phosphatase [Source:MGI Symbol;Acc:MGI:1914328]	ENSMUSG00000043445	ENSMUST00000234216	retained_intron	315.613	-2.15849	0.309903	-6.96506	3.28263e-12	4.87502e-10	467	410	798	668	87	86	170	88
Supt5	suppressor of Ty 5, DSIF elongation factor subunit [Source:MGI Symbol;Acc:MGI:1202400]	ENSMUSG00000003435	ENSMUST00000207563	nonsense_mediated_decay	382.854	-1.54246	0.221506	-6.96351	3.31907e-12	4.90227e-10	706	655	640	584	97	214	239	190
Med25	mediator complex subunit 25 [Source:MGI Symbol;Acc:MGI:1922863]	ENSMUSG00000002968	ENSMUST00000207278	protein_coding	186.883	-2.54048	0.364808	-6.96388	3.31015e-12	4.90227e-10	396	234	384	439	44	23	79	58
Cuedc2	CUE domain containing 2 [Source:MGI Symbol;Acc:MGI:1914366]	ENSMUSG00000036748	ENSMUST00000238062	protein_coding	114.001	2.15205	0.309562	6.95193	3.60324e-12	5.30753e-10	49	38	49	54	204	185	107	184
Phf21a	PHD finger protein 21A [Source:MGI Symbol;Acc:MGI:2384756]	ENSMUSG00000058318	ENSMUST00000161067	protein_coding	20.7058	7.99297	1.15036	6.94826	3.69829e-12	5.43277e-10	0	0	0	0	42	48	25	37
Srrt	serrate RNA effector molecule homolog (Arabidopsis) [Source:MGI Symbol;Acc:MGI:1933527]	ENSMUSG00000037364	ENSMUST00000196960	retained_intron	30.776	-8.27588	1.19178	-6.94413	3.8079e-12	5.57867e-10	28	100	78	70	0	0	0	0
Dnm1	dynamin 1 [Source:MGI Symbol;Acc:MGI:107384]	ENSMUSG00000026825	ENSMUST00000139624	nonsense_mediated_decay	260.161	-1.94243	0.280002	-6.9372	3.99949e-12	5.84357e-10	384	592	417	469	64	115	147	78
Xpr1	xenotropic and polytropic retrovirus receptor 1 [Source:MGI Symbol;Acc:MGI:97932]	ENSMUSG00000026469	ENSMUST00000111774	protein_coding	32.4809	-8.35487	1.20526	-6.93201	4.14915e-12	6.04593e-10	107	24	97	70	0	0	0	0
Slc43a2	solute carrier family 43, member 2 [Source:MGI Symbol;Acc:MGI:2442746]	ENSMUSG00000038178	ENSMUST00000108433	protein_coding	35.3637	-8.47752	1.2245	-6.92322	4.41479e-12	6.41577e-10	128	22	85	90	0	0	0	0
Cuedc2	CUE domain containing 2 [Source:MGI Symbol;Acc:MGI:1914366]	ENSMUSG00000036748	ENSMUST00000236236	protein_coding	27.6752	-8.12357	1.1756	-6.91015	4.84147e-12	7.01702e-10	88	53	29	82	0	0	0	0
Ankhd1	ankyrin repeat and KH domain containing 1 [Source:MGI Symbol;Acc:MGI:1921733]	ENSMUSG00000024483	ENSMUST00000006205	nonsense_mediated_decay	33.7627	-8.40997	1.21726	-6.90894	4.88284e-12	7.05811e-10	28	69	73	135	0	0	0	0
Get4	golgi to ER traffic protein 4 [Source:MGI Symbol;Acc:MGI:1914854]	ENSMUSG00000025858	ENSMUST00000138508	protein_coding	54.2959	2.78826	0.404041	6.90094	5.16609e-12	7.44769e-10	20	23	11	8	84	67	103	97
Fcsk	fucose kinase [Source:MGI Symbol;Acc:MGI:1916071]	ENSMUSG00000033703	ENSMUST00000041382	protein_coding	443.453	-1.13823	0.165027	-6.89727	5.30112e-12	7.60192e-10	617	610	792	745	265	228	266	263
Med28	mediator complex subunit 28 [Source:MGI Symbol;Acc:MGI:1914249]	ENSMUSG00000015804	ENSMUST00000118833	protein_coding	178.828	-2.2949	0.332713	-6.89752	5.29167e-12	7.60192e-10	266	208	428	449	55	37	64	68
Rplp2	ribosomal protein, large P2 [Source:MGI Symbol;Acc:MGI:1914436]	ENSMUSG00000025508	ENSMUST00000084434	protein_coding	1044.76	-2.76452	0.400954	-6.89486	5.39178e-12	7.71152e-10	2099	1206	2634	2361	346	136	345	142
Kcnc3	potassium voltage gated channel, Shaw-related subfamily, member 3 [Source:MGI Symbol;Acc:MGI:96669]	ENSMUSG00000062785	ENSMUST00000207493	protein_coding	161.563	-1.7318	0.251287	-6.89172	5.51223e-12	7.86305e-10	321	276	302	228	49	79	53	99
Ube2m	ubiquitin-conjugating enzyme E2M [Source:MGI Symbol;Acc:MGI:108278]	ENSMUSG00000005575	ENSMUST00000005714	protein_coding	594.316	-3.99957	0.581467	-6.8784	6.05273e-12	8.6114e-10	665	439	1828	2166	53	21	126	61
Rtkn	rhotekin [Source:MGI Symbol;Acc:MGI:107371]	ENSMUSG00000034930	ENSMUST00000130622	protein_coding	77.2748	-1.71228	0.248957	-6.8778	6.07832e-12	8.62517e-10	118	123	142	154	25	36	44	30
Ubl3	ubiquitin-like 3 [Source:MGI Symbol;Acc:MGI:1344373]	ENSMUSG00000001687	ENSMUST00000201595	protein_coding	456.149	-1.79558	0.261206	-6.87418	6.23483e-12	8.82416e-10	779	516	864	1065	169	172	263	154
Rnasek	ribonuclease, RNase K [Source:MGI Symbol;Acc:MGI:106369]	ENSMUSG00000093989	ENSMUST00000141880	protein_coding	122.504	3.6658	0.533567	6.87037	6.40354e-12	9.03933e-10	41	11	6	24	189	151	170	333
Lrp3	low density lipoprotein receptor-related protein 3 [Source:MGI Symbol;Acc:MGI:3584516]	ENSMUSG00000001802	ENSMUST00000122409	protein_coding	1056.32	-1.15363	0.168175	-6.85974	6.89874e-12	9.6879e-10	1719	1344	1740	1818	601	488	729	603
Rbfox3	RNA binding protein, fox-1 homolog (C. elegans) 3 [Source:MGI Symbol;Acc:MGI:106368]	ENSMUSG00000025576	ENSMUST00000117731	protein_coding	1703.16	-1.1956	0.174373	-6.85654	7.0549e-12	9.8816e-10	2417	2175	2603	3568	837	874	1086	1052
Mrpl57	mitochondrial ribosomal protein L57 [Source:MGI Symbol;Acc:MGI:1915090]	ENSMUSG00000021967	ENSMUST00000224313	retained_intron	127.407	-2.05403	0.299686	-6.85395	7.18399e-12	1.00365e-09	208	205	237	280	62	43	44	31
Crybb1	crystallin, beta B1 [Source:MGI Symbol;Acc:MGI:104992]	ENSMUSG00000029343	ENSMUST00000112375	protein_coding	18.3328	7.81878	1.14201	6.84653	7.56627e-12	1.05434e-09	0	0	0	0	31	25	35	45
Phldb1	pleckstrin homology like domain, family B, member 1 [Source:MGI Symbol;Acc:MGI:2143230]	ENSMUSG00000048537	ENSMUST00000144251	protein_coding	182.982	-2.07267	0.302766	-6.84576	7.60716e-12	1.05732e-09	322	214	410	400	53	63	48	98
Mink1	misshapen-like kinase 1 (zebrafish) [Source:MGI Symbol;Acc:MGI:1355329]	ENSMUSG00000020827	ENSMUST00000178764	protein_coding	269.061	-1.23414	0.180374	-6.8421	7.80382e-12	1.08188e-09	510	403	409	392	135	123	189	149
Klc3	kinesin light chain 3 [Source:MGI Symbol;Acc:MGI:1277971]	ENSMUSG00000040714	ENSMUST00000108459	protein_coding	21.6267	-7.76683	1.13571	-6.83872	7.99046e-12	1.10493e-09	41	62	56	36	0	0	0	0
Zfp414	zinc finger protein 414 [Source:MGI Symbol;Acc:MGI:1915641]	ENSMUSG00000073423	ENSMUST00000073570	protein_coding	213.879	-2.04064	0.298551	-6.83515	8.19167e-12	1.12987e-09	333	480	460	279	78	52	102	77
H1f10	H1.10 linker histone [Source:MGI Symbol;Acc:MGI:2685307]	ENSMUSG00000044927	ENSMUST00000056403	protein_coding	278.577	-2.34123	0.342562	-6.83446	8.23126e-12	1.13245e-09	362	359	643	749	72	56	125	89
Naa60	N(alpha)-acetyltransferase 60, NatF catalytic subunit [Source:MGI Symbol;Acc:MGI:1922013]	ENSMUSG00000005982	ENSMUST00000186375	protein_coding	2035.82	-1.2256	0.179495	-6.82805	8.6075e-12	1.18121e-09	3546	3177	2947	3261	1205	841	1288	1153
Fkbp8	FK506 binding protein 8 [Source:MGI Symbol;Acc:MGI:1341070]	ENSMUSG00000019428	ENSMUST00000119698	protein_coding	1913.72	-1.70265	0.249445	-6.82577	8.74538e-12	1.1971e-09	3373	3562	3238	3078	983	517	1024	765
Tmem33	transmembrane protein 33 [Source:MGI Symbol;Acc:MGI:1915128]	ENSMUSG00000037720	ENSMUST00000161369	protein_coding	1584.56	2.58298	0.378557	6.82323	8.90139e-12	1.21539e-09	558	797	312	372	1736	3755	1452	3250
Kctd17	potassium channel tetramerisation domain containing 17 [Source:MGI Symbol;Acc:MGI:1920094]	ENSMUSG00000033287	ENSMUST00000089414	protein_coding	79.6402	-3.84051	0.562973	-6.82184	8.98788e-12	1.22411e-09	261	172	140	103	19	4	5	9
Scamp5	secretory carrier membrane protein 5 [Source:MGI Symbol;Acc:MGI:1928948]	ENSMUSG00000040722	ENSMUST00000213771	nonsense_mediated_decay	33.2819	2.83813	0.416428	6.81541	9.39979e-12	1.27381e-09	7	10	8	12	38	75	45	61
Rhbdd3	rhomboid domain containing 3 [Source:MGI Symbol;Acc:MGI:2444684]	ENSMUSG00000034175	ENSMUST00000101610	protein_coding	55.37	-3.96319	0.582899	-6.7991	1.05272e-11	1.4195e-09	91	44	179	161	4	4	7	10
Smarcc2	SWI/SNF related, matrix associated, actin dependent regulator of chromatin, subfamily c, member 2 [Source:MGI Symbol;Acc:MGI:1915344]	ENSMUSG00000025369	ENSMUST00000105235	protein_coding	1123.13	-1.57091	0.231341	-6.79046	1.11775e-11	1.50345e-09	1827	1576	2170	2057	430	411	812	457
Rpl27a	ribosomal protein L27A [Source:MGI Symbol;Acc:MGI:1347076]	ENSMUSG00000046364	ENSMUST00000149143	retained_intron	99.2215	-3.4788	0.512374	-6.78959	1.12456e-11	1.50886e-09	191	100	250	290	6	8	29	19
Srsf5	serine and arginine-rich splicing factor 5 [Source:MGI Symbol;Acc:MGI:98287]	ENSMUSG00000021134	ENSMUST00000152662	processed_transcript	400.216	-1.48916	0.219485	-6.78478	1.16261e-11	1.55606e-09	591	647	762	674	119	173	237	263
Hgs	HGF-regulated tyrosine kinase substrate [Source:MGI Symbol;Acc:MGI:104681]	ENSMUSG00000025793	ENSMUST00000141826	processed_transcript	66.0187	7.63519	1.12626	6.77922	1.20826e-11	1.60527e-09	0	0	3	0	167	153	132	23
Abhd17a	abhydrolase domain containing 17A [Source:MGI Symbol;Acc:MGI:106388]	ENSMUSG00000003346	ENSMUST00000003436	protein_coding	2014.5	-1.28737	0.190015	-6.77511	1.24311e-11	1.64737e-09	2913	2787	3630	3634	983	793	1323	1247
Gnaz	guanine nucleotide binding protein, alpha z subunit [Source:MGI Symbol;Acc:MGI:95780]	ENSMUSG00000040009	ENSMUST00000037813	protein_coding	1001.57	-1.90414	0.281358	-6.76768	1.30862e-11	1.72592e-09	1686	984	2233	2301	322	366	550	337
Qars	glutaminyl-tRNA synthetase [Source:MGI Symbol;Acc:MGI:1915851]	ENSMUSG00000032604	ENSMUST00000207734	nonsense_mediated_decay	24.3507	-7.93872	1.17342	-6.76548	1.32871e-11	1.74815e-09	66	54	26	75	0	0	0	0
Agap3	ArfGAP with GTPase domain, ankyrin repeat and PH domain 3 [Source:MGI Symbol;Acc:MGI:2183446]	ENSMUSG00000023353	ENSMUST00000024123	protein_coding	493.4	-1.09281	0.161735	-6.75679	1.41087e-11	1.85175e-09	696	761	800	785	246	311	374	242
Ampd2	adenosine monophosphate deaminase 2 [Source:MGI Symbol;Acc:MGI:88016]	ENSMUSG00000027889	ENSMUST00000133129	retained_intron	25.4182	8.29261	1.22858	6.74973	1.4812e-11	1.93937e-09	0	0	0	0	19	74	73	28
Gm16286	predicted gene 16286 [Source:MGI Symbol;Acc:MGI:3833940]	ENSMUSG00000024571	ENSMUST00000156400	protein_coding	281.549	3.28287	0.48695	6.74169	1.5655e-11	2.03989e-09	47	104	18	66	572	514	282	494
Ncor2	nuclear receptor co-repressor 2 [Source:MGI Symbol;Acc:MGI:1337080]	ENSMUSG00000029478	ENSMUST00000134819	protein_coding	155.82	-1.22065	0.18111	-6.73984	1.58556e-11	2.06107e-09	281	198	273	239	82	84	97	84
Ywhag	tyrosine 3-monooxygenase/tryptophan 5-monooxygenase activation protein, gamma polypeptide [Source:MGI Symbol;Acc:MGI:108109]	ENSMUSG00000051391	ENSMUST00000126639	processed_transcript	108.443	-2.27526	0.33789	-6.73373	1.65368e-11	2.13937e-09	259	146	212	202	31	23	57	27
Lmo1	LIM domain only 1 [Source:MGI Symbol;Acc:MGI:102812]	ENSMUSG00000036111	ENSMUST00000207178	protein_coding	300.143	-1.41631	0.210773	-6.7196	1.82223e-11	2.34622e-09	445	564	469	496	103	130	187	194
Adora1	adenosine A1 receptor [Source:MGI Symbol;Acc:MGI:99401]	ENSMUSG00000042429	ENSMUST00000187631	protein_coding	39.3643	-3.25596	0.484833	-6.71564	1.87245e-11	2.40517e-09	103	40	88	95	4	8	10	6
Dnm1	dynamin 1 [Source:MGI Symbol;Acc:MGI:107384]	ENSMUSG00000026825	ENSMUST00000202578	protein_coding	319.629	-2.74881	0.409537	-6.71199	1.91986e-11	2.46023e-09	647	321	656	915	57	36	123	94
Elob	elongin B [Source:MGI Symbol;Acc:MGI:1914923]	ENSMUSG00000055839	ENSMUST00000069579	protein_coding	1838.86	-1.21371	0.180873	-6.71028	1.94255e-11	2.48344e-09	2982	3105	2899	2646	1021	748	1113	1210
Ube2v1	ubiquitin-conjugating enzyme E2 variant 1 [Source:MGI Symbol;Acc:MGI:1913839]	ENSMUSG00000078923	ENSMUST00000151365	protein_coding	467.074	1.42536	0.212557	6.70578	2.00339e-11	2.55519e-09	310	217	328	297	717	676	586	515
Pabpc4	poly(A) binding protein, cytoplasmic 4 [Source:MGI Symbol;Acc:MGI:2385206]	ENSMUSG00000011257	ENSMUST00000106243	protein_coding	202.207	-1.77426	0.264787	-6.70071	2.07407e-11	2.63913e-09	299	306	479	334	96	70	100	70
Heatr3	HEAT repeat containing 3 [Source:MGI Symbol;Acc:MGI:2444491]	ENSMUSG00000031657	ENSMUST00000034079	protein_coding	455.364	-2.82197	0.421325	-6.69784	2.11524e-11	2.68176e-09	886	601	1109	1035	104	31	155	127
Capns1	calpain, small subunit 1 [Source:MGI Symbol;Acc:MGI:88266]	ENSMUSG00000001794	ENSMUST00000001845	protein_coding	193.863	-3.05259	0.455768	-6.69769	2.11746e-11	2.68176e-09	254	141	597	586	29	45	45	37
Rusc2	RUN and SH3 domain containing 2 [Source:MGI Symbol;Acc:MGI:2140371]	ENSMUSG00000035969	ENSMUST00000035645	protein_coding	881.55	-2.0562	0.307247	-6.69234	2.19623e-11	2.77504e-09	1399	1053	1957	2055	341	345	393	178
Arl16	ADP-ribosylation factor-like 16 [Source:MGI Symbol;Acc:MGI:1917567]	ENSMUSG00000057594	ENSMUST00000125806	processed_transcript	20.3521	-7.68017	1.14793	-6.69048	2.22446e-11	2.80416e-09	37	31	60	57	0	0	0	0
Usp2	ubiquitin specific peptidase 2 [Source:MGI Symbol;Acc:MGI:1858178]	ENSMUSG00000032010	ENSMUST00000065461	protein_coding	287.316	-1.68598	0.252638	-6.67351	2.49764e-11	3.14124e-09	320	465	545	653	108	115	148	136
Slc27a1	solute carrier family 27 (fatty acid transporter), member 1 [Source:MGI Symbol;Acc:MGI:1347098]	ENSMUSG00000031808	ENSMUST00000212111	protein_coding	23.1289	-4.55432	0.683275	-6.66543	2.639e-11	3.31134e-09	39	43	65	54	2	1	1	3
Nagpa	N-acetylglucosamine-1-phosphodiester alpha-N-acetylglucosaminidase [Source:MGI Symbol;Acc:MGI:1351598]	ENSMUSG00000023143	ENSMUST00000147567	protein_coding	52.2262	-9.03966	1.35745	-6.65931	2.75125e-11	3.4442e-09	108	10	178	183	0	0	0	0
Rtn4r	reticulon 4 receptor [Source:MGI Symbol;Acc:MGI:2136886]	ENSMUSG00000043811	ENSMUST00000059589	protein_coding	1769.43	-1.32114	0.198585	-6.65274	2.87677e-11	3.59305e-09	2721	3031	2574	3110	898	675	1228	943
Hk1	hexokinase 1 [Source:MGI Symbol;Acc:MGI:96103]	ENSMUSG00000037012	ENSMUST00000072357	protein_coding	3868.36	-1.37074	0.206091	-6.65114	2.90836e-11	3.62415e-09	6258	6017	6864	6153	1379	1545	2885	2295
Csnk1g2	casein kinase 1, gamma 2 [Source:MGI Symbol;Acc:MGI:1920014]	ENSMUSG00000003345	ENSMUST00000079773	protein_coding	1552.79	-1.40759	0.211904	-6.64256	3.08289e-11	3.83282e-09	2350	1971	2899	3024	813	583	953	785
Togaram1	TOG array regulator of axonemal microtubules 1 [Source:MGI Symbol;Acc:MGI:2684313]	ENSMUSG00000035614	ENSMUST00000223166	protein_coding	478.864	1.23737	0.186472	6.63567	3.23028e-11	4.00457e-09	328	304	403	258	627	536	671	648
Polr2f	polymerase (RNA) II (DNA directed) polypeptide F [Source:MGI Symbol;Acc:MGI:1349393]	ENSMUSG00000033020	ENSMUST00000230271	protein_coding	326.916	-1.32309	0.199399	-6.63542	3.23581e-11	4.00457e-09	543	588	527	455	162	128	207	195
Ube2o	ubiquitin-conjugating enzyme E2O [Source:MGI Symbol;Acc:MGI:2444266]	ENSMUSG00000020802	ENSMUST00000134102	processed_transcript	823.009	-1.35982	0.20496	-6.63454	3.25516e-11	4.01935e-09	1109	1453	1350	1442	337	352	607	428
Icam5	intercellular adhesion molecule 5, telencephalin [Source:MGI Symbol;Acc:MGI:109430]	ENSMUSG00000032174	ENSMUST00000019616	protein_coding	7044.69	-1.12304	0.169545	-6.62384	3.49993e-11	4.31175e-09	9606	8973	12595	12644	3812	3386	4731	4504
Zfp777	zinc finger protein 777 [Source:MGI Symbol;Acc:MGI:1919556]	ENSMUSG00000071477	ENSMUST00000147281	protein_coding	16.1102	7.63005	1.1534	6.61527	3.7088e-11	4.5484e-09	0	0	0	0	34	33	26	25
Bmyc	brain expressed myelocytomatosis oncogene [Source:MGI Symbol;Acc:MGI:88184]	ENSMUSG00000049086	ENSMUST00000061483	protein_coding	562.769	-1.84911	0.279625	-6.61283	3.77035e-11	4.61344e-09	777	668	1299	1259	242	183	278	197
Tmcc2	transmembrane and coiled-coil domains 2 [Source:MGI Symbol;Acc:MGI:1916125]	ENSMUSG00000042066	ENSMUST00000045473	protein_coding	3201.05	-1.84887	0.279603	-6.6125	3.77891e-11	4.61351e-09	6356	3679	6978	5819	1168	930	2019	1048
Rrp1	ribosomal RNA processing 1 [Source:MGI Symbol;Acc:MGI:1203500]	ENSMUSG00000061032	ENSMUST00000218962	retained_intron	290.689	1.94449	0.294529	6.60203	4.05571e-11	4.94031e-09	138	118	89	199	474	503	339	377
Slx1b	SLX1 structure-specific endonuclease subunit homolog B (S. cerevisiae) [Source:MGI Symbol;Acc:MGI:1915220]	ENSMUSG00000059772	ENSMUST00000142337	nonsense_mediated_decay	33.1314	-3.92125	0.594234	-6.59884	4.14389e-11	5.03641e-09	50	46	96	90	6	2	2	5
Gar1	GAR1 ribonucleoprotein [Source:MGI Symbol;Acc:MGI:1930948]	ENSMUSG00000028010	ENSMUST00000029643	protein_coding	111.399	-1.77744	0.269387	-6.59808	4.16503e-11	5.05078e-09	186	159	214	223	59	41	47	37
Fbxl6	F-box and leucine-rich repeat protein 6 [Source:MGI Symbol;Acc:MGI:1354705]	ENSMUSG00000022559	ENSMUST00000228994	retained_intron	17.0897	7.72018	1.1703	6.59675	4.20261e-11	5.08497e-09	0	0	0	0	19	47	37	26
Aurkaip1	aurora kinase A interacting protein 1 [Source:MGI Symbol;Acc:MGI:1913327]	ENSMUSG00000065990	ENSMUST00000105591	protein_coding	468.479	1.22464	0.186008	6.58378	4.58626e-11	5.53681e-09	420	291	290	275	556	517	635	726
Rai1	retinoic acid induced 1 [Source:MGI Symbol;Acc:MGI:103291]	ENSMUSG00000062115	ENSMUST00000102688	protein_coding	1893.53	-1.20558	0.183209	-6.58034	4.69362e-11	5.65383e-09	3296	2771	3138	2785	630	1082	1282	1329
Phf24	PHD finger protein 24 [Source:MGI Symbol;Acc:MGI:2140712]	ENSMUSG00000036062	ENSMUST00000069184	protein_coding	2150.24	1.69188	0.257175	6.57871	4.74539e-11	5.70352e-09	1033	853	1095	1637	3648	3225	2683	2431
Slc25a3	solute carrier family 25 (mitochondrial carrier, phosphate carrier), member 3 [Source:MGI Symbol;Acc:MGI:1353498]	ENSMUSG00000061904	ENSMUST00000164505	protein_coding	939.765	2.55507	0.388412	6.57826	4.75988e-11	5.70828e-09	456	290	225	272	2416	1062	1328	917
Mbd6	methyl-CpG binding domain protein 6 [Source:MGI Symbol;Acc:MGI:106378]	ENSMUSG00000025409	ENSMUST00000119078	protein_coding	451.606	-2.20069	0.334599	-6.57709	4.79752e-11	5.74071e-09	487	637	999	1240	92	140	164	212
Snrnp70	small nuclear ribonucleoprotein 70 (U1) [Source:MGI Symbol;Acc:MGI:98341]	ENSMUSG00000063511	ENSMUST00000074575	protein_coding	2216.51	-1.26397	0.192199	-6.57633	4.82199e-11	5.75728e-09	3388	2654	4129	4053	1148	931	1396	1350
Aldoa	aldolase A, fructose-bisphosphate [Source:MGI Symbol;Acc:MGI:87994]	ENSMUSG00000030695	ENSMUST00000143509	retained_intron	75.9618	6.56673	0.999437	6.57043	5.01703e-11	5.97699e-09	0	7	0	0	164	221	59	105
Snph	syntaphilin [Source:MGI Symbol;Acc:MGI:2139270]	ENSMUSG00000027457	ENSMUST00000109875	protein_coding	1566.36	-3.61392	0.550182	-6.56858	5.07968e-11	6.03835e-09	2214	718	5303	5000	196	107	376	200
Sf3a2	splicing factor 3a, subunit 2 [Source:MGI Symbol;Acc:MGI:104912]	ENSMUSG00000020211	ENSMUST00000148665	protein_coding	666.749	-1.05333	0.160428	-6.56576	5.17675e-11	6.14028e-09	1065	1051	1013	947	362	318	501	429
Panx2	pannexin 2 [Source:MGI Symbol;Acc:MGI:1890615]	ENSMUSG00000058441	ENSMUST00000162424	protein_coding	2507.64	-1.03048	0.15716	-6.55691	5.49341e-11	6.48749e-09	4286	3625	3546	3820	1343	1211	1951	1622
Rplp1	ribosomal protein, large, P1 [Source:MGI Symbol;Acc:MGI:1927099]	ENSMUSG00000007892	ENSMUST00000008036	protein_coding	7643.43	-1.52365	0.232367	-6.55707	5.48764e-11	6.48749e-09	13175	12475	12863	12900	3149	2178	4821	4530
Zfpm1	zinc finger protein, multitype 1 [Source:MGI Symbol;Acc:MGI:1095400]	ENSMUSG00000049577	ENSMUST00000054052	protein_coding	593.657	-1.4294	0.218057	-6.55515	5.55861e-11	6.55022e-09	1056	694	1091	1099	296	230	380	282
Rpn2	ribophorin II [Source:MGI Symbol;Acc:MGI:98085]	ENSMUSG00000027642	ENSMUST00000116380	protein_coding	621.875	-1.45381	0.22182	-6.554	5.60173e-11	6.58671e-09	1286	788	1117	957	286	227	310	410
Rps16	ribosomal protein S16 [Source:MGI Symbol;Acc:MGI:98118]	ENSMUSG00000037563	ENSMUST00000082134	protein_coding	867.67	-1.87813	0.286629	-6.55246	5.65966e-11	6.64042e-09	1641	1494	1563	1487	398	173	436	352
Metrn	meteorin, glial cell differentiation regulator [Source:MGI Symbol;Acc:MGI:1917333]	ENSMUSG00000002274	ENSMUST00000235294	retained_intron	143.303	-2.06695	0.315562	-6.55005	5.75194e-11	6.73412e-09	195	182	356	318	41	41	54	70
Dync1h1	dynein cytoplasmic 1 heavy chain 1 [Source:MGI Symbol;Acc:MGI:103147]	ENSMUSG00000018707	ENSMUST00000166323	retained_intron	111.431	-2.60798	0.398288	-6.54798	5.83196e-11	6.81309e-09	152	185	243	288	13	20	42	44
Flot1	flotillin 1 [Source:MGI Symbol;Acc:MGI:1100500]	ENSMUSG00000059714	ENSMUST00000173147	protein_coding	204.476	2.91725	0.445662	6.54589	5.91437e-11	6.8945e-09	70	92	28	25	392	291	277	360
Anapc2	anaphase promoting complex subunit 2 [Source:MGI Symbol;Acc:MGI:2139135]	ENSMUSG00000026965	ENSMUST00000129300	protein_coding	112.635	1.71144	0.261629	6.54146	6.09194e-11	7.08626e-09	66	35	68	71	143	197	156	145
Zfp707	zinc finger protein 707 [Source:MGI Symbol;Acc:MGI:1916270]	ENSMUSG00000034429	ENSMUST00000145100	protein_coding	17.6126	7.76042	1.18707	6.53745	6.25775e-11	7.26354e-09	0	0	0	0	33	18	46	33
Tkt	transketolase [Source:MGI Symbol;Acc:MGI:105992]	ENSMUSG00000021957	ENSMUST00000022529	protein_coding	1006.82	-1.18532	0.181387	-6.53475	6.3716e-11	7.37989e-09	1873	1275	1643	1569	614	474	645	529
Ccdc124	coiled-coil domain containing 124 [Source:MGI Symbol;Acc:MGI:1916403]	ENSMUSG00000007721	ENSMUST00000007865	protein_coding	1065.24	-1.11429	0.170698	-6.52784	6.67243e-11	7.65247e-09	1593	1459	1862	1697	558	473	732	737
Rex1bd	required for excision 1-B domain containing [Source:MGI Symbol;Acc:MGI:1913712]	ENSMUSG00000058833	ENSMUST00000075175	protein_coding	268.367	-1.61088	0.246775	-6.52773	6.67753e-11	7.65247e-09	405	345	552	534	129	94	153	112
Vps37b	vacuolar protein sorting 37B [Source:MGI Symbol;Acc:MGI:1916724]	ENSMUSG00000066278	ENSMUST00000040967	protein_coding	826.947	-1.10343	0.169074	-6.5263	6.7412e-11	7.70915e-09	1080	1280	1230	1517	458	410	566	512
Dexi	dexamethasone-induced transcript [Source:MGI Symbol;Acc:MGI:1926236]	ENSMUSG00000038055	ENSMUST00000038281	protein_coding	518.361	-1.18932	0.182385	-6.52096	6.9859e-11	7.97217e-09	861	665	831	917	281	223	353	313
Rprml	reprimo-like [Source:MGI Symbol;Acc:MGI:2144486]	ENSMUSG00000046215	ENSMUST00000057870	protein_coding	723.471	-1.91333	0.293699	-6.51459	7.28898e-11	8.30056e-09	1081	772	1827	1523	277	200	346	299
Wdr81	WD repeat domain 81 [Source:MGI Symbol;Acc:MGI:2681828]	ENSMUSG00000045374	ENSMUST00000173320	protein_coding	490.142	-2.62064	0.402426	-6.51211	7.41027e-11	8.40337e-09	887	499	1220	1237	158	90	185	67
Dohh	deoxyhypusine hydroxylase/monooxygenase [Source:MGI Symbol;Acc:MGI:1915964]	ENSMUSG00000078440	ENSMUST00000072751	protein_coding	834.39	-1.69487	0.260319	-6.51072	7.4791e-11	8.46372e-09	1371	1043	1755	1627	363	229	484	379
Eno2	enolase 2, gamma neuronal [Source:MGI Symbol;Acc:MGI:95394]	ENSMUSG00000004267	ENSMUST00000149652	protein_coding	1050.58	-1.00665	0.154645	-6.50943	7.54342e-11	8.51872e-09	1778	1377	1662	1554	684	577	724	586
Kcnab3	potassium voltage-gated channel, shaker-related subfamily, beta member 3 [Source:MGI Symbol;Acc:MGI:1336208]	ENSMUSG00000018470	ENSMUST00000142328	retained_intron	305.379	1.57851	0.242514	6.50893	7.56877e-11	8.52957e-09	181	238	137	135	351	374	474	506
Pqbp1	polyglutamine binding protein 1 [Source:MGI Symbol;Acc:MGI:1859638]	ENSMUSG00000031157	ENSMUST00000156741	protein_coding	215.568	1.80381	0.277261	6.50581	7.72776e-11	8.67269e-09	100	137	87	109	350	363	217	298
Ptp4a3	protein tyrosine phosphatase 4a3 [Source:MGI Symbol;Acc:MGI:1277098]	ENSMUSG00000059895	ENSMUST00000230177	protein_coding	671.009	-1.00698	0.155028	-6.4955	8.27554e-11	9.25399e-09	1040	967	1107	949	361	337	523	437
Armc5	armadillo repeat containing 5 [Source:MGI Symbol;Acc:MGI:2384586]	ENSMUSG00000042178	ENSMUST00000044660	protein_coding	363.09	-1.22022	0.187859	-6.49543	8.27987e-11	9.25399e-09	559	569	624	549	201	147	236	222
Bloc1s6	biogenesis of lysosomal organelles complex-1, subunit 6, pallidin [Source:MGI Symbol;Acc:MGI:1927580]	ENSMUSG00000005804	ENSMUST00000145037	processed_transcript	18.8878	-7.57262	1.16613	-6.49381	8.36904e-11	9.3344e-09	40	26	64	42	0	0	0	0
Cpne6	copine VI [Source:MGI Symbol;Acc:MGI:1334445]	ENSMUSG00000022212	ENSMUST00000165262	protein_coding	1650.69	-1.31573	0.202632	-6.49318	8.40427e-11	9.35445e-09	2898	2545	2548	2691	944	588	999	948
Prodh	proline dehydrogenase [Source:MGI Symbol;Acc:MGI:97770]	ENSMUSG00000003526	ENSMUST00000003620	protein_coding	233.745	-2.71559	0.418367	-6.49092	8.53122e-11	9.47629e-09	338	258	672	577	88	44	47	43
Cep131	centrosomal protein 131 [Source:MGI Symbol;Acc:MGI:107440]	ENSMUSG00000039781	ENSMUST00000106227	protein_coding	643.806	-1.17299	0.18104	-6.47919	9.22185e-11	1.02225e-08	840	887	1141	1175	333	310	380	445
Comtd1	catechol-O-methyltransferase domain containing 1 [Source:MGI Symbol;Acc:MGI:1916406]	ENSMUSG00000021773	ENSMUST00000022295	retained_intron	28.2149	-6.11614	0.944605	-6.47481	9.49313e-11	1.05017e-08	59	46	71	77	0	3	0	0
Tpr	translocated promoter region, nuclear basket protein [Source:MGI Symbol;Acc:MGI:1922066]	ENSMUSG00000006005	ENSMUST00000119161	protein_coding	2324.84	1.77366	0.273979	6.47372	9.56189e-11	1.05563e-08	896	1736	1152	944	3798	3596	2995	2786
Ccdc92	coiled-coil domain containing 92 [Source:MGI Symbol;Acc:MGI:106485]	ENSMUSG00000037979	ENSMUST00000143268	protein_coding	23.7067	8.1889	1.26563	6.4702	9.78719e-11	1.07611e-08	0	0	0	0	53	67	40	13
Mob1a	MOB kinase activator 1A [Source:MGI Symbol;Acc:MGI:2442631]	ENSMUSG00000043131	ENSMUST00000038658	protein_coding	60.8656	21.8936	3.38405	6.46963	9.82423e-11	1.078e-08	0	0	0	0	53	0	0	409
Yjefn3	YjeF N-terminal domain containing 3 [Source:MGI Symbol;Acc:MGI:2681845]	ENSMUSG00000048967	ENSMUST00000152938	protein_coding	93.8177	-2.58414	0.399674	-6.46562	1.00884e-10	1.10475e-08	124	123	221	262	26	14	32	27
Scand1	SCAN domain-containing 1 [Source:MGI Symbol;Acc:MGI:1343132]	ENSMUSG00000046229	ENSMUST00000079125	protein_coding	134.628	-5.95115	0.921217	-6.46009	1.04642e-10	1.139e-08	54	27	540	588	3	2	5	6
Npepl1	aminopeptidase-like 1 [Source:MGI Symbol;Acc:MGI:2448523]	ENSMUSG00000039263	ENSMUST00000044415	protein_coding	132.664	-1.77378	0.27462	-6.45901	1.0539e-10	1.14256e-08	267	207	245	213	56	39	82	45
Acvrl1	activin A receptor, type II-like 1 [Source:MGI Symbol;Acc:MGI:1338946]	ENSMUSG00000000530	ENSMUST00000000542	protein_coding	31.946	-8.33014	1.28967	-6.45912	1.05312e-10	1.14256e-08	15	70	123	80	0	0	0	0
Ndufaf1	NADH:ubiquinone oxidoreductase complex assembly factor 1 [Source:MGI Symbol;Acc:MGI:1916952]	ENSMUSG00000027305	ENSMUST00000110802	protein_coding	422.013	1.06674	0.165186	6.45777	1.06257e-10	1.14965e-08	315	287	331	303	586	504	518	489
Pgbd5	piggyBac transposable element derived 5 [Source:MGI Symbol;Acc:MGI:2429955]	ENSMUSG00000050751	ENSMUST00000140012	protein_coding	809.644	-6.63136	1.02705	-6.45668	1.07028e-10	1.15569e-08	408	142	3224	3544	4	27	19	12
Junb	jun B proto-oncogene [Source:MGI Symbol;Acc:MGI:96647]	ENSMUSG00000052837	ENSMUST00000064922	protein_coding	630.252	-2.10651	0.326693	-6.44796	1.13366e-10	1.21927e-08	1274	615	1459	1320	190	137	333	224
Ssh3	slingshot protein phosphatase 3 [Source:MGI Symbol;Acc:MGI:2683546]	ENSMUSG00000034616	ENSMUST00000237501	nonsense_mediated_decay	51.6366	-4.98972	0.774115	-6.44571	1.15061e-10	1.23505e-08	63	158	139	90	0	5	0	7
Adam15	a disintegrin and metallopeptidase domain 15 (metargidin) [Source:MGI Symbol;Acc:MGI:1333882]	ENSMUSG00000028041	ENSMUST00000107446	protein_coding	152.28	5.55025	0.861708	6.44099	1.18701e-10	1.26909e-08	0	0	10	19	270	320	241	271
Ran	RAN, member RAS oncogene family [Source:MGI Symbol;Acc:MGI:1333112]	ENSMUSG00000029430	ENSMUST00000134632	processed_transcript	27.5143	-8.11533	1.25995	-6.441	1.18686e-10	1.26909e-08	64	15	86	87	0	0	0	0
Capn15	calpain 15 [Source:MGI Symbol;Acc:MGI:1355075]	ENSMUSG00000037326	ENSMUST00000212520	protein_coding	719.578	-1.89231	0.29387	-6.43928	1.20045e-10	1.28094e-08	1273	779	1664	1448	269	172	366	324
Wipf3	WAS/WASL interacting protein family, member 3 [Source:MGI Symbol;Acc:MGI:3044681]	ENSMUSG00000086040	ENSMUST00000132855	protein_coding	2047.86	-1.19415	0.185612	-6.43356	1.2465e-10	1.32746e-08	3460	2406	3252	3846	1054	1050	1506	1012
Tpt1	tumor protein, translationally-controlled 1 [Source:MGI Symbol;Acc:MGI:104890]	ENSMUSG00000060126	ENSMUST00000110894	protein_coding	3751.11	-1.68313	0.261736	-6.43064	1.27067e-10	1.3485e-08	5807	4226	8491	7500	1740	1121	1764	1932
Scn1b	sodium channel, voltage-gated, type I, beta [Source:MGI Symbol;Acc:MGI:98247]	ENSMUSG00000019194	ENSMUST00000098548	protein_coding	5261.74	-1.15611	0.179819	-6.42933	1.28171e-10	1.35432e-08	8232	7736	8203	8764	3036	2137	3562	3296
Npdc1	neural proliferation, differentiation and control 1 [Source:MGI Symbol;Acc:MGI:1099802]	ENSMUSG00000015094	ENSMUST00000071442	protein_coding	3782.24	-1.17473	0.182744	-6.42827	1.29063e-10	1.3609e-08	5731	5608	6219	6203	2249	1529	2393	2381
Adam15	a disintegrin and metallopeptidase domain 15 (metargidin) [Source:MGI Symbol;Acc:MGI:1333882]	ENSMUSG00000028041	ENSMUST00000029676	protein_coding	1941.65	-1.34256	0.208861	-6.428	1.29297e-10	1.3609e-08	2987	3091	3210	3328	940	658	1225	1249
Arf5	ADP-ribosylation factor 5 [Source:MGI Symbol;Acc:MGI:99434]	ENSMUSG00000020440	ENSMUST00000020717	protein_coding	2119.96	-1.11417	0.173528	-6.42067	1.35673e-10	1.42526e-08	3010	3013	3746	3376	1305	968	1395	1265
Mtss2	MTSS I-BAR domain containing 2 [Source:MGI Symbol;Acc:MGI:3039591]	ENSMUSG00000033763	ENSMUST00000141302	protein_coding	210.746	-2.23301	0.347848	-6.41949	1.36729e-10	1.43356e-08	526	318	408	331	40	60	127	52
Hr	lysine demethylase and nuclear receptor corepressor [Source:MGI Symbol;Acc:MGI:96223]	ENSMUSG00000022096	ENSMUST00000022691	protein_coding	269.055	-3.55413	0.553717	-6.41867	1.3747e-10	1.43855e-08	454	402	693	704	14	13	39	95
Add1	adducin 1 (alpha) [Source:MGI Symbol;Acc:MGI:87918]	ENSMUSG00000029106	ENSMUST00000114338	protein_coding	751.121	-2.01946	0.315032	-6.41035	1.45182e-10	1.51633e-08	1570	582	1503	1854	204	283	338	288
Rgs19	regulator of G-protein signaling 19 [Source:MGI Symbol;Acc:MGI:1915153]	ENSMUSG00000002458	ENSMUST00000108772	protein_coding	26.7101	-5.29244	0.826206	-6.40571	1.49668e-10	1.56018e-08	45	38	81	73	0	0	3	2
Arfgap1	ADP-ribosylation factor GTPase activating protein 1 [Source:MGI Symbol;Acc:MGI:2183559]	ENSMUSG00000027575	ENSMUST00000108859	protein_coding	166.465	-1.29818	0.202677	-6.40516	1.50216e-10	1.56288e-08	263	232	311	269	60	90	92	119
Patz1	POZ (BTB) and AT hook containing zinc finger 1 [Source:MGI Symbol;Acc:MGI:1891832]	ENSMUSG00000020453	ENSMUST00000101644	processed_transcript	137.32	2.13463	0.333341	6.40376	1.51599e-10	1.57425e-08	85	49	63	35	138	308	181	214
Mbd3	methyl-CpG binding domain protein 3 [Source:MGI Symbol;Acc:MGI:1333812]	ENSMUSG00000035478	ENSMUST00000105348	protein_coding	48.7018	-2.1676	0.338512	-6.40331	1.52044e-10	1.57585e-08	82	67	121	92	14	15	16	21
Map3k10	mitogen-activated protein kinase kinase kinase 10 [Source:MGI Symbol;Acc:MGI:1346879]	ENSMUSG00000040390	ENSMUST00000036453	protein_coding	3394.15	-1.23453	0.192865	-6.40101	1.54355e-10	1.59675e-08	5524	4459	5948	5706	1783	1320	2360	2033
Megf8	multiple EGF-like-domains 8 [Source:MGI Symbol;Acc:MGI:2446294]	ENSMUSG00000045039	ENSMUST00000128119	protein_coding	3095.55	-1.39937	0.218744	-6.39731	1.58134e-10	1.63272e-08	6248	3924	5528	4735	1311	1256	2320	1457
Rasal1	RAS protein activator like 1 (GAP1 like) [Source:MGI Symbol;Acc:MGI:1330842]	ENSMUSG00000029602	ENSMUST00000031606	protein_coding	294.646	4.91502	0.768409	6.39636	1.59123e-10	1.63981e-08	0	43	20	21	300	501	343	1011
Dmtn	dematin actin binding protein [Source:MGI Symbol;Acc:MGI:99670]	ENSMUSG00000022099	ENSMUST00000228009	protein_coding	1033.55	-1.29734	0.202986	-6.39126	1.64522e-10	1.69223e-08	1469	1768	1607	1801	499	402	575	743
Arhgef17	Rho guanine nucleotide exchange factor (GEF) 17 [Source:MGI Symbol;Acc:MGI:2673002]	ENSMUSG00000032875	ENSMUST00000209041	protein_coding	2761.09	-1.17749	0.184348	-6.38732	1.68818e-10	1.72986e-08	4527	3968	4424	4454	1471	1102	2001	1699
Gdi2	guanosine diphosphate (GDP) dissociation inhibitor 2 [Source:MGI Symbol;Acc:MGI:99845]	ENSMUSG00000021218	ENSMUST00000221575	processed_transcript	95.1206	-3.18245	0.498715	-6.3813	1.75587e-10	1.79583e-08	216	144	193	227	11	17	38	5
Mbd3	methyl-CpG binding domain protein 3 [Source:MGI Symbol;Acc:MGI:1333812]	ENSMUSG00000035478	ENSMUST00000092295	protein_coding	660.242	-1.19299	0.187086	-6.3767	1.80945e-10	1.84714e-08	906	957	1168	1131	373	282	432	397
Pacsin1	protein kinase C and casein kinase substrate in neurons 1 [Source:MGI Symbol;Acc:MGI:1345181]	ENSMUSG00000040276	ENSMUST00000231669	protein_coding	2040.03	-1.59793	0.25065	-6.37515	1.82784e-10	1.8624e-08	3816	2417	4207	3524	490	985	1133	1231
Prr3	proline-rich polypeptide 3 [Source:MGI Symbol;Acc:MGI:1922460]	ENSMUSG00000038500	ENSMUST00000055454	protein_coding	93.9493	-2.1541	0.337968	-6.37367	1.8456e-10	1.87345e-08	153	157	203	182	35	16	46	30
Lmtk3	lemur tyrosine kinase 3 [Source:MGI Symbol;Acc:MGI:3039582]	ENSMUSG00000062044	ENSMUST00000209617	protein_coding	708.203	-2.85936	0.448616	-6.37372	1.84494e-10	1.87345e-08	734	570	2112	2252	155	160	110	209
Pabpc1l2b	poly(A) binding protein, cytoplasmic 1-like 2B [Source:MGI Symbol;Acc:MGI:3644774]	ENSMUSG00000084842	ENSMUST00000124538	processed_pseudogene	450.066	-1.00993	0.158699	-6.3638	1.96818e-10	1.99415e-08	777	590	681	684	255	224	333	296
Taf11	TATA-box binding protein associated factor 11 [Source:MGI Symbol;Acc:MGI:1916026]	ENSMUSG00000024218	ENSMUST00000114848	protein_coding	82.3466	-1.92235	0.302286	-6.35936	2.02594e-10	2.04885e-08	165	117	153	158	21	22	48	38
Gpx4	glutathione peroxidase 4 [Source:MGI Symbol;Acc:MGI:104767]	ENSMUSG00000075706	ENSMUST00000105372	protein_coding	3281.4	-1.78288	0.280636	-6.35302	2.11134e-10	2.13124e-08	6664	5559	5573	5277	1233	690	1889	1675
Taf5l	TATA-box binding protein associated factor 5 like [Source:MGI Symbol;Acc:MGI:1919039]	ENSMUSG00000038697	ENSMUST00000165628	protein_coding	296.665	-2.22912	0.351158	-6.34793	2.18231e-10	2.19878e-08	545	570	484	615	99	93	152	41
Trim46	tripartite motif-containing 46 [Source:MGI Symbol;Acc:MGI:2673000]	ENSMUSG00000042766	ENSMUST00000041022	protein_coding	1420.73	-1.13312	0.178727	-6.33995	2.29847e-10	2.31152e-08	2071	2004	2389	2385	756	621	1067	857
Dlg2	discs large MAGUK scaffold protein 2 [Source:MGI Symbol;Acc:MGI:1344351]	ENSMUSG00000052572	ENSMUST00000135581	processed_transcript	15.7194	-7.30768	1.15299	-6.33802	2.32738e-10	2.33626e-08	47	31	39	26	0	0	0	0
Speg	SPEG complex locus [Source:MGI Symbol;Acc:MGI:109282]	ENSMUSG00000026207	ENSMUST00000132222	processed_transcript	116.893	-1.9159	0.302542	-6.33269	2.40931e-10	2.41403e-08	183	151	270	236	35	34	67	47
Kctd17	potassium channel tetramerisation domain containing 17 [Source:MGI Symbol;Acc:MGI:1920094]	ENSMUSG00000033287	ENSMUST00000160916	retained_intron	225.411	-2.16602	0.34229	-6.32802	2.48325e-10	2.48352e-08	311	313	490	560	34	84	114	80
Gcn1	GCN1 activator of EIF2AK4 [Source:MGI Symbol;Acc:MGI:2444248]	ENSMUSG00000041638	ENSMUST00000094427	processed_transcript	517.16	-1.29845	0.205245	-6.32635	2.51029e-10	2.50595e-08	615	962	878	863	253	237	284	335
E2f3	E2F transcription factor 3 [Source:MGI Symbol;Acc:MGI:1096340]	ENSMUSG00000016477	ENSMUST00000102948	protein_coding	43.4252	-2.92583	0.4627	-6.32339	2.55879e-10	2.54966e-08	102	59	116	73	5	14	14	5
Rtn4	reticulon 4 [Source:MGI Symbol;Acc:MGI:1915835]	ENSMUSG00000020458	ENSMUST00000102843	protein_coding	2717.15	-2.19985	0.347966	-6.32204	2.58133e-10	2.5627e-08	5833	2320	6306	5934	909	616	1366	695
Rab28	RAB28, member RAS oncogene family [Source:MGI Symbol;Acc:MGI:1917285]	ENSMUSG00000029128	ENSMUST00000202913	protein_coding	34.6404	-8.44732	1.33614	-6.32219	2.5788e-10	2.5627e-08	35	19	171	91	0	0	0	0
Plppr2	phospholipid phosphatase related 2 [Source:MGI Symbol;Acc:MGI:2384575]	ENSMUSG00000040563	ENSMUST00000190387	protein_coding	1518.78	-1.12293	0.177716	-6.31868	2.63813e-10	2.61431e-08	1974	1856	2665	2953	818	823	973	930
Pde2a	phosphodiesterase 2A, cGMP-stimulated [Source:MGI Symbol;Acc:MGI:2446107]	ENSMUSG00000110195	ENSMUST00000209695	retained_intron	33.6621	-4.60464	0.729757	-6.30983	2.79339e-10	2.75702e-08	59	33	118	85	1	2	6	1
Plch2	phospholipase C, eta 2 [Source:MGI Symbol;Acc:MGI:2443078]	ENSMUSG00000029055	ENSMUST00000139976	protein_coding	1058.47	-2.05394	0.325819	-6.30392	2.90206e-10	2.85497e-08	1685	1260	2646	2169	320	222	611	378
Ndufab1	NADH:ubiquinone oxidoreductase subunit AB1 [Source:MGI Symbol;Acc:MGI:1917566]	ENSMUSG00000030869	ENSMUST00000146022	retained_intron	126.392	-5.11554	0.812015	-6.29981	2.98012e-10	2.92645e-08	66	55	481	518	2	10	11	4
Atp13a2	ATPase type 13A2 [Source:MGI Symbol;Acc:MGI:1922022]	ENSMUSG00000036622	ENSMUST00000151517	retained_intron	240.394	-2.47635	0.393648	-6.29078	3.15883e-10	3.09634e-08	349	375	513	612	21	72	81	106
Znhit2	zinc finger, HIT domain containing 2 [Source:MGI Symbol;Acc:MGI:1352481]	ENSMUSG00000075227	ENSMUST00000162726	protein_coding	395.597	-1.57368	0.250214	-6.28933	3.18833e-10	3.11962e-08	482	596	829	775	160	135	232	213
Kansl1	KAT8 regulatory NSL complex subunit 1 [Source:MGI Symbol;Acc:MGI:1923969]	ENSMUSG00000018412	ENSMUST00000069188	processed_transcript	46.1374	-5.6146	0.893098	-6.28665	3.2438e-10	3.15679e-08	75	87	131	117	0	7	0	0
Gpd2	glycerol phosphate dehydrogenase 2, mitochondrial [Source:MGI Symbol;Acc:MGI:99778]	ENSMUSG00000026827	ENSMUST00000141536	processed_transcript	29.5553	-5.7699	0.917722	-6.28719	3.23262e-10	3.15679e-08	117	40	53	56	0	3	1	0
Synpr	synaptoporin [Source:MGI Symbol;Acc:MGI:1919253]	ENSMUSG00000056296	ENSMUST00000225636	processed_transcript	14.2093	-7.16172	1.13919	-6.28669	3.24306e-10	3.15679e-08	37	30	34	28	0	0	0	0
Spock3	sparc/osteonectin, cwcv and kazal-like domains proteoglycan 3 [Source:MGI Symbol;Acc:MGI:1920152]	ENSMUSG00000054162	ENSMUST00000119068	protein_coding	783.808	-1.83512	0.291993	-6.28479	3.28291e-10	3.18913e-08	1920	1202	1125	1325	293	179	455	346
Dgkz	diacylglycerol kinase zeta [Source:MGI Symbol;Acc:MGI:1278339]	ENSMUSG00000040479	ENSMUST00000111303	protein_coding	303.147	-2.6816	0.426702	-6.28449	3.28938e-10	3.1897e-08	257	535	680	899	32	79	91	109
Fdx2	ferredoxin 2 [Source:MGI Symbol;Acc:MGI:1915415]	ENSMUSG00000079677	ENSMUST00000217150	retained_intron	29.5109	-8.21613	1.30871	-6.27803	3.42897e-10	3.31912e-08	30	20	124	95	0	0	0	0
Fbxl15	F-box and leucine-rich repeat protein 15 [Source:MGI Symbol;Acc:MGI:1915681]	ENSMUSG00000025226	ENSMUST00000026256	protein_coding	248.693	-1.70597	0.271759	-6.27751	3.44045e-10	3.3243e-08	329	298	568	534	104	91	126	111
Pias4	protein inhibitor of activated STAT 4 [Source:MGI Symbol;Acc:MGI:2136940]	ENSMUSG00000004934	ENSMUST00000005064	protein_coding	333.187	-1.36323	0.217242	-6.27516	3.49278e-10	3.36885e-08	531	396	626	629	139	137	213	207
Mbnl2	muscleblind like splicing factor 2 [Source:MGI Symbol;Acc:MGI:2145597]	ENSMUSG00000022139	ENSMUST00000228115	protein_coding	30.1904	-5.76444	0.919515	-6.269	3.63381e-10	3.49866e-08	45	45	121	58	2	0	0	2
Thap3	THAP domain containing, apoptosis associated protein 3 [Source:MGI Symbol;Acc:MGI:1917126]	ENSMUSG00000039759	ENSMUST00000036680	protein_coding	266.304	-1.03914	0.165783	-6.26807	3.65544e-10	3.51324e-08	336	417	437	431	131	154	189	176
Nfkbib	nuclear factor of kappa light polypeptide gene enhancer in B cells inhibitor, beta [Source:MGI Symbol;Acc:MGI:104752]	ENSMUSG00000030595	ENSMUST00000085851	protein_coding	302.1	-1.0716	0.17108	-6.26371	3.75922e-10	3.59544e-08	477	420	517	443	170	144	221	187
Sf3b5	splicing factor 3b, subunit 5 [Source:MGI Symbol;Acc:MGI:1913375]	ENSMUSG00000078348	ENSMUST00000105139	protein_coding	456.264	-1.42799	0.227981	-6.26364	3.76086e-10	3.59544e-08	673	609	890	847	240	159	248	264
Timm13	translocase of inner mitochondrial membrane 13 [Source:MGI Symbol;Acc:MGI:1353432]	ENSMUSG00000020219	ENSMUST00000020440	protein_coding	805.117	-1.18085	0.188754	-6.25605	3.94854e-10	3.76821e-08	1344	1289	1289	1141	387	330	557	561
Fam189b	family with sequence similarity 189, member B [Source:MGI Symbol;Acc:MGI:1915771]	ENSMUSG00000032657	ENSMUST00000041913	protein_coding	737.921	-1.00579	0.160958	-6.24877	4.13694e-10	3.94107e-08	1093	986	1179	1211	447	378	558	431
Sae1	SUMO1 activating enzyme subunit 1 [Source:MGI Symbol;Acc:MGI:1929264]	ENSMUSG00000052833	ENSMUST00000210999	protein_coding	96.7905	-4.68993	0.750829	-6.24634	4.20192e-10	3.99595e-08	214	168	218	246	17	6	0	2
4833439L19Rik	RIKEN cDNA 4833439L19 gene [Source:MGI Symbol;Acc:MGI:1921162]	ENSMUSG00000025871	ENSMUST00000143173	retained_intron	72.9603	-1.73366	0.277583	-6.24556	4.22294e-10	4.00891e-08	148	110	122	130	24	23	46	33
Adi1	acireductone dioxygenase 1 [Source:MGI Symbol;Acc:MGI:2144929]	ENSMUSG00000020629	ENSMUST00000135772	processed_transcript	48.2989	4.03337	0.646153	6.24212	4.31689e-10	4.08656e-08	0	8	11	6	88	86	48	113
2510002D24Rik	RIKEN cDNA 2510002D24 gene [Source:MGI Symbol;Acc:MGI:1919557]	ENSMUSG00000071632	ENSMUST00000055413	protein_coding	156.104	-1.47764	0.236726	-6.24201	4.31982e-10	4.08656e-08	184	255	301	299	65	75	93	74
Zcchc17	zinc finger, CCHC domain containing 17 [Source:MGI Symbol;Acc:MGI:1919955]	ENSMUSG00000028772	ENSMUST00000149755	processed_transcript	102.615	1.49856	0.240105	6.24125	4.34092e-10	4.09937e-08	72	66	59	46	129	150	116	167
Nr1h2	nuclear receptor subfamily 1, group H, member 2 [Source:MGI Symbol;Acc:MGI:1352463]	ENSMUSG00000060601	ENSMUST00000073488	protein_coding	343.099	-1.21287	0.194376	-6.23981	4.38112e-10	4.13014e-08	656	446	535	542	208	184	213	156
Bcl7c	B cell CLL/lymphoma 7C [Source:MGI Symbol;Acc:MGI:1332237]	ENSMUSG00000030814	ENSMUST00000061468	protein_coding	104.308	-1.62645	0.260681	-6.23923	4.39741e-10	4.1383e-08	155	152	211	196	52	37	57	42
Timm10b	translocase of inner mitochondrial membrane 10B [Source:MGI Symbol;Acc:MGI:1315196]	ENSMUSG00000089847	ENSMUST00000209588	protein_coding	14.5497	-7.19577	1.15339	-6.23879	4.40977e-10	4.14274e-08	27	27	39	39	0	0	0	0
Jph3	junctophilin 3 [Source:MGI Symbol;Acc:MGI:1891497]	ENSMUSG00000025318	ENSMUST00000026357	protein_coding	6450.72	-1.08831	0.174596	-6.2333	4.56705e-10	4.28307e-08	10504	8570	10257	10512	3974	3158	4762	3311
Gnao1	guanine nucleotide binding protein, alpha O [Source:MGI Symbol;Acc:MGI:95775]	ENSMUSG00000031748	ENSMUST00000125695	retained_intron	60.1901	-6.81894	1.09411	-6.2324	4.59339e-10	4.30034e-08	52	18	255	220	0	1	2	1
Rhpn1	rhophilin, Rho GTPase binding protein 1 [Source:MGI Symbol;Acc:MGI:1098783]	ENSMUSG00000022580	ENSMUST00000023244	protein_coding	21.9902	-7.79142	1.25055	-6.2304	4.65236e-10	4.34803e-08	78	68	34	19	0	0	0	0
Sbf1	SET binding factor 1 [Source:MGI Symbol;Acc:MGI:1925230]	ENSMUSG00000036529	ENSMUST00000144585	protein_coding	1688.65	-1.38585	0.222598	-6.22579	4.79125e-10	4.47013e-08	3675	2210	2797	2440	738	643	1196	903
Ap1s1	adaptor protein complex AP-1, sigma 1 [Source:MGI Symbol;Acc:MGI:1098244]	ENSMUSG00000004849	ENSMUST00000144303	protein_coding	471.058	2.0568	0.331044	6.21306	5.19617e-10	4.83958e-08	325	207	163	135	861	769	660	479
Traf7	TNF receptor-associated factor 7 [Source:MGI Symbol;Acc:MGI:3042141]	ENSMUSG00000052752	ENSMUST00000176652	protein_coding	170.619	-1.4116	0.227233	-6.21214	5.22678e-10	4.85974e-08	322	226	235	344	90	72	88	94
St6galnac6	ST6 (alpha-N-acetyl-neuraminyl-2,3-beta-galactosyl-1,3)-N-acetylgalactosaminide alpha-2,6-sialyltransferase 6 [Source:MGI Symbol;Acc:MGI:1355316]	ENSMUSG00000026811	ENSMUST00000095045	protein_coding	575.436	-1.93488	0.311598	-6.20952	5.31465e-10	4.93298e-08	959	779	1139	1267	287	121	210	249
Ncln	nicalin [Source:MGI Symbol;Acc:MGI:1926081]	ENSMUSG00000020238	ENSMUST00000020463	protein_coding	509.548	-1.63699	0.263744	-6.20675	5.40901e-10	5.01198e-08	551	694	1125	1125	181	226	274	245
Alkbh6	alkB homolog 6 [Source:MGI Symbol;Acc:MGI:2142037]	ENSMUSG00000042831	ENSMUST00000132193	retained_intron	134.401	-1.6337	0.263284	-6.20509	5.46648e-10	5.05659e-08	214	190	256	262	67	61	40	73
Ppp1ca	protein phosphatase 1 catalytic subunit alpha [Source:MGI Symbol;Acc:MGI:103016]	ENSMUSG00000040385	ENSMUST00000046094	protein_coding	3761.69	-1.34587	0.217034	-6.20118	5.60398e-10	5.17407e-08	6530	6114	6047	5780	2009	1229	2398	2198
Rpl27a	ribosomal protein L27A [Source:MGI Symbol;Acc:MGI:1347076]	ENSMUSG00000046364	ENSMUST00000156921	nonsense_mediated_decay	114.769	-3.2381	0.522194	-6.20094	5.61257e-10	5.17407e-08	188	92	312	355	17	12	39	14
Hnrnpl	heterogeneous nuclear ribonucleoprotein L [Source:MGI Symbol;Acc:MGI:104816]	ENSMUSG00000015165	ENSMUST00000174477	protein_coding	961.64	-1.28508	0.207271	-6.20003	5.64539e-10	5.19548e-08	1136	1440	1769	1828	410	477	691	512
Map3k11	mitogen-activated protein kinase kinase kinase 11 [Source:MGI Symbol;Acc:MGI:1346880]	ENSMUSG00000004054	ENSMUST00000004156	protein_coding	392.908	-1.46927	0.237089	-6.19711	5.75105e-10	5.28375e-08	770	471	745	642	205	160	247	156
Rusc1	RUN and SH3 domain containing 1 [Source:MGI Symbol;Acc:MGI:1919546]	ENSMUSG00000041263	ENSMUST00000090929	protein_coding	98.8844	-2.87808	0.464719	-6.19317	5.89677e-10	5.40846e-08	127	126	227	311	14	32	32	11
Celf5	CUGBP, Elav-like family member 5 [Source:MGI Symbol;Acc:MGI:2442333]	ENSMUSG00000034818	ENSMUST00000120508	protein_coding	174.159	-2.23015	0.360366	-6.18857	6.0711e-10	5.55895e-08	308	197	416	387	32	38	79	82
Ntng2	netrin G2 [Source:MGI Symbol;Acc:MGI:2159341]	ENSMUSG00000035513	ENSMUST00000102873	protein_coding	474.701	-1.07889	0.174343	-6.1883	6.08159e-10	5.55917e-08	700	725	696	797	273	255	363	238
Tceal3	transcription elongation factor A (SII)-like 3 [Source:MGI Symbol;Acc:MGI:1913354]	ENSMUSG00000044550	ENSMUST00000128040	protein_coding	142.279	-1.78537	0.288529	-6.18786	6.09883e-10	5.56554e-08	196	233	290	279	67	54	39	75
Atf5	activating transcription factor 5 [Source:MGI Symbol;Acc:MGI:2141857]	ENSMUSG00000038539	ENSMUST00000047356	protein_coding	381.286	-1.97849	0.319856	-6.18555	6.18865e-10	5.62856e-08	518	516	855	872	92	123	242	124
Zmiz2	zinc finger, MIZ-type containing 2 [Source:MGI Symbol;Acc:MGI:106374]	ENSMUSG00000041164	ENSMUST00000109785	protein_coding	1023.32	-1.4554	0.235643	-6.17629	6.56236e-10	5.95844e-08	1837	1638	1695	1632	387	341	772	546
Twf2	twinfilin actin binding protein 2 [Source:MGI Symbol;Acc:MGI:1346078]	ENSMUSG00000023277	ENSMUST00000217523	retained_intron	63.4226	5.13292	0.831172	6.17552	6.59449e-10	5.97761e-08	0	0	4	12	125	91	138	99
Schip1	schwannomin interacting protein 1 [Source:MGI Symbol;Acc:MGI:1353557]	ENSMUSG00000027777	ENSMUST00000169909	protein_coding	1101.93	6.19566	1.00382	6.17208	6.73991e-10	6.08906e-08	63	0	36	38	2321	2490	1376	1768
Usp19	ubiquitin specific peptidase 19 [Source:MGI Symbol;Acc:MGI:1918722]	ENSMUSG00000006676	ENSMUST00000006854	protein_coding	365.186	-1.83076	0.297097	-6.16216	7.17598e-10	6.47223e-08	776	405	643	775	173	153	169	92
Hdac5	histone deacetylase 5 [Source:MGI Symbol;Acc:MGI:1333784]	ENSMUSG00000008855	ENSMUST00000140481	retained_intron	86.997	1.50964	0.245581	6.14721	7.88576e-10	7.08231e-08	41	47	53	64	93	153	115	120
Maml1	mastermind like transcriptional coactivator 1 [Source:MGI Symbol;Acc:MGI:1890504]	ENSMUSG00000050567	ENSMUST00000059458	protein_coding	159.534	-1.60877	0.261712	-6.14709	7.89159e-10	7.08231e-08	282	219	209	382	58	67	76	93
Ccdc166	coiled-coil domain containing 166 [Source:MGI Symbol;Acc:MGI:1925902]	ENSMUSG00000098176	ENSMUST00000182172	protein_coding	86.0749	-6.01837	0.979013	-6.14739	7.87681e-10	7.08231e-08	129	130	249	262	0	0	0	10
Tspoap1	TSPO associated protein 1 [Source:MGI Symbol;Acc:MGI:2450877]	ENSMUSG00000034156	ENSMUST00000142329	protein_coding	1008.26	1.17943	0.192139	6.1384	8.33544e-10	7.45596e-08	735	874	567	614	935	1458	1291	1559
Dusp3	dual specificity phosphatase 3 (vaccinia virus phosphatase VH1-related) [Source:MGI Symbol;Acc:MGI:1919599]	ENSMUSG00000003518	ENSMUST00000003612	protein_coding	3341	-2.13946	0.34921	-6.12658	8.97876e-10	8.01816e-08	7274	4457	6465	6602	1267	542	1847	883
Matk	megakaryocyte-associated tyrosine kinase [Source:MGI Symbol;Acc:MGI:99259]	ENSMUSG00000004933	ENSMUST00000119547	protein_coding	653.585	-1.61104	0.263073	-6.12392	9.12996e-10	8.13978e-08	840	1023	1303	1294	171	264	432	351
Rnf220	ring finger protein 220 [Source:MGI Symbol;Acc:MGI:1913993]	ENSMUSG00000028677	ENSMUST00000221654	protein_coding	669.777	-2.43765	0.398329	-6.11968	9.37623e-10	8.33193e-08	759	581	1695	2113	156	204	259	160
Tyw3	tRNA-yW synthesizing protein 3 homolog (S. cerevisiae) [Source:MGI Symbol;Acc:MGI:2445040]	ENSMUSG00000047583	ENSMUST00000122976	protein_coding	13.7428	-7.11383	1.16243	-6.1198	9.36935e-10	8.33193e-08	30	22	34	39	0	0	0	0
Tmem132a	transmembrane protein 132A [Source:MGI Symbol;Acc:MGI:2147810]	ENSMUSG00000024736	ENSMUST00000025645	protein_coding	4563.27	-1.07246	0.175409	-6.11405	9.7131e-10	8.61716e-08	7288	6989	7167	6586	2494	1972	3434	3011
Pou6f1	POU domain, class 6, transcription factor 1 [Source:MGI Symbol;Acc:MGI:102935]	ENSMUSG00000009739	ENSMUST00000176271	protein_coding	407.731	-2.16329	0.354139	-6.10859	1.00515e-09	8.90281e-08	778	765	773	705	62	141	263	100
Rgma	repulsive guidance molecule family member A [Source:MGI Symbol;Acc:MGI:2679262]	ENSMUSG00000070509	ENSMUST00000094312	protein_coding	209.236	-3.1051	0.50881	-6.10266	1.04315e-09	9.20927e-08	207	147	620	734	35	49	32	46
Slc16a11	solute carrier family 16 (monocarboxylic acid transporters), member 11 [Source:MGI Symbol;Acc:MGI:2663709]	ENSMUSG00000040938	ENSMUST00000094055	protein_coding	104.938	-2.15945	0.353887	-6.10209	1.0469e-09	9.22737e-08	127	207	190	251	18	48	31	48
Ypel3	yippee like 3 [Source:MGI Symbol;Acc:MGI:1913340]	ENSMUSG00000042675	ENSMUST00000038614	protein_coding	1205.54	-3.10435	0.50909	-6.09785	1.07505e-09	9.42949e-08	1173	923	3590	4150	132	211	435	172
Mdm2	transformed mouse 3T3 cell double minute 2 [Source:MGI Symbol;Acc:MGI:96952]	ENSMUSG00000020184	ENSMUST00000155285	nonsense_mediated_decay	449.294	1.96392	0.322327	6.09292	1.10868e-09	9.70877e-08	230	322	162	111	616	732	588	714
Tmem200a	transmembrane protein 200A [Source:MGI Symbol;Acc:MGI:1924470]	ENSMUSG00000049420	ENSMUST00000066049	protein_coding	159.099	-1.89638	0.311321	-6.0914	1.11927e-09	9.78567e-08	278	169	394	302	42	61	90	60
Mib2	mindbomb E3 ubiquitin protein ligase 2 [Source:MGI Symbol;Acc:MGI:2679684]	ENSMUSG00000029060	ENSMUST00000103176	protein_coding	1349.41	-1.07841	0.177096	-6.08939	1.1334e-09	9.89322e-08	1956	2093	2145	2099	700	589	955	981
Usf2	upstream transcription factor 2 [Source:MGI Symbol;Acc:MGI:99961]	ENSMUSG00000058239	ENSMUST00000169496	retained_intron	366.953	1.15708	0.190067	6.08778	1.14489e-09	9.97751e-08	285	190	288	270	506	467	468	422
Ptprs	protein tyrosine phosphatase, receptor type, S [Source:MGI Symbol;Acc:MGI:97815]	ENSMUSG00000013236	ENSMUST00000223783	retained_intron	60.3921	-8.52471	1.40053	-6.08678	1.15205e-09	1.00237e-07	19	26	239	265	0	0	1	0
Hdac5	histone deacetylase 5 [Source:MGI Symbol;Acc:MGI:1333784]	ENSMUSG00000008855	ENSMUST00000107152	protein_coding	1240.87	-1.45414	0.239048	-6.08304	1.17923e-09	1.01822e-07	1914	1676	2226	2437	739	421	602	661
Ppp1r1b	protein phosphatase 1, regulatory inhibitor subunit 1B [Source:MGI Symbol;Acc:MGI:94860]	ENSMUSG00000061718	ENSMUST00000078694	protein_coding	391.117	-1.56412	0.257131	-6.08299	1.17965e-09	1.01822e-07	607	400	869	785	175	165	219	173
Osbpl1a	oxysterol binding protein-like 1A [Source:MGI Symbol;Acc:MGI:1927551]	ENSMUSG00000044252	ENSMUST00000118313	protein_coding	512.429	-1.57664	0.259185	-6.08307	1.17899e-09	1.01822e-07	846	573	1115	959	212	164	283	297
Ybx3	Y box protein 3 [Source:MGI Symbol;Acc:MGI:2137670]	ENSMUSG00000030189	ENSMUST00000032309	protein_coding	251.121	-1.05541	0.17353	-6.08199	1.18701e-09	1.02294e-07	342	413	392	387	119	133	187	170
Ndufs7	NADH:ubiquinone oxidoreductase core subunit S7 [Source:MGI Symbol;Acc:MGI:1922656]	ENSMUSG00000020153	ENSMUST00000020361	protein_coding	1154.94	-1.63899	0.269775	-6.0754	1.23676e-09	1.06244e-07	1887	2000	2108	1922	528	303	774	467
Nop53	NOP53 ribosome biogenesis factor [Source:MGI Symbol;Acc:MGI:2154441]	ENSMUSG00000041560	ENSMUST00000200455	processed_transcript	60.896	-5.66318	0.93238	-6.0739	1.2484e-09	1.07074e-07	67	36	219	223	0	0	5	4
Ctu2	cytosolic thiouridylase subunit 2 [Source:MGI Symbol;Acc:MGI:1914215]	ENSMUSG00000049482	ENSMUST00000116412	protein_coding	239.421	-1.18898	0.195834	-6.07134	1.26844e-09	1.08621e-07	333	387	383	403	122	103	148	169
Dvl1	dishevelled segment polarity protein 1 [Source:MGI Symbol;Acc:MGI:94941]	ENSMUSG00000029071	ENSMUST00000141539	retained_intron	232.303	-1.10308	0.181698	-6.07095	1.27155e-09	1.08715e-07	309	322	404	401	139	148	126	132
Syngap1	synaptic Ras GTPase activating protein 1 homolog (rat) [Source:MGI Symbol;Acc:MGI:3039785]	ENSMUSG00000067629	ENSMUST00000201349	protein_coding	103.46	-3.87594	0.638673	-6.06874	1.28919e-09	1.1005e-07	176	166	251	287	0	15	26	10
Dis3l	DIS3 like exosome 3'-5' exoribonuclease [Source:MGI Symbol;Acc:MGI:2143272]	ENSMUSG00000032396	ENSMUST00000120760	protein_coding	19.2127	-7.59707	1.25233	-6.06634	1.30857e-09	1.11529e-07	27	19	72	57	0	0	0	0
Dbndd2	dysbindin (dystrobrevin binding protein 1) domain containing 2 [Source:MGI Symbol;Acc:MGI:106562]	ENSMUSG00000017734	ENSMUST00000149287	nonsense_mediated_decay	258.124	-2.19404	0.361833	-6.06367	1.33054e-09	1.13223e-07	436	233	572	691	72	74	131	68
Babam2	BRISC and BRCA1 A complex member 2 [Source:MGI Symbol;Acc:MGI:1333875]	ENSMUSG00000052139	ENSMUST00000201202	retained_intron	50.8401	4.90032	0.808501	6.061	1.35279e-09	1.14577e-07	0	0	4	11	65	111	93	100
Rere	arginine glutamic acid dipeptide (RE) repeats [Source:MGI Symbol;Acc:MGI:2683486]	ENSMUSG00000039852	ENSMUST00000219467	protein_coding	73.9121	-2.11733	0.349607	-6.05632	1.39267e-09	1.17771e-07	151	130	137	127	22	14	23	44
Abhd8	abhydrolase domain containing 8 [Source:MGI Symbol;Acc:MGI:1918946]	ENSMUSG00000007950	ENSMUST00000008094	protein_coding	3993.65	-1.33457	0.220433	-6.05429	1.41039e-09	1.19084e-07	6834	5366	7131	6652	1896	1364	2880	2280
Jdp2	Jun dimerization protein 2 [Source:MGI Symbol;Acc:MGI:1932093]	ENSMUSG00000034271	ENSMUST00000177587	protein_coding	255.873	-3.50197	0.578868	-6.04968	1.45129e-09	1.22347e-07	255	352	686	840	26	9	78	43
Atp5pb	ATP synthase peripheral stalk-membrane subunit b [Source:MGI Symbol;Acc:MGI:1100495]	ENSMUSG00000000563	ENSMUST00000118209	protein_coding	4662.63	-1.11665	0.184602	-6.04899	1.45753e-09	1.22682e-07	7472	7199	7016	7233	2915	2045	3339	2527
Nagk	N-acetylglucosamine kinase [Source:MGI Symbol;Acc:MGI:1860418]	ENSMUSG00000034744	ENSMUST00000150322	retained_intron	37.4222	-2.06612	0.341799	-6.04486	1.4954e-09	1.25479e-07	70	51	74	80	9	14	15	16
Rnf126	ring finger protein 126 [Source:MGI Symbol;Acc:MGI:1917544]	ENSMUSG00000035890	ENSMUST00000047203	protein_coding	838.288	-1.12046	0.185504	-6.04007	1.54048e-09	1.28863e-07	1160	1131	1394	1523	437	379	617	529
Dpm3	dolichyl-phosphate mannosyltransferase polypeptide 3 [Source:MGI Symbol;Acc:MGI:1915813]	ENSMUSG00000042737	ENSMUST00000040824	protein_coding	149.996	-2.14642	0.355489	-6.03794	1.56089e-09	1.30369e-07	301	259	288	262	53	20	74	57
Ehmt2	euchromatic histone lysine N-methyltransferase 2 [Source:MGI Symbol;Acc:MGI:2148922]	ENSMUSG00000013787	ENSMUST00000013931	protein_coding	1128.28	-3.09606	0.513191	-6.03296	1.60987e-09	1.34254e-07	1874	631	3523	3206	228	139	382	122
Micall1	microtubule associated monooxygenase, calponin and LIM domain containing -like 1 [Source:MGI Symbol;Acc:MGI:105870]	ENSMUSG00000033039	ENSMUST00000229031	nonsense_mediated_decay	533.601	2.90898	0.482406	6.03014	1.63817e-09	1.36404e-07	150	184	30	202	866	1190	652	769
Dnajb1	DnaJ heat shock protein family (Hsp40) member B1 [Source:MGI Symbol;Acc:MGI:1931874]	ENSMUSG00000005483	ENSMUST00000212300	protein_coding	414.721	2.43088	0.403362	6.02656	1.67486e-09	1.39245e-07	123	261	70	127	706	438	721	705
Gps2	G protein pathway suppressor 2 [Source:MGI Symbol;Acc:MGI:1891751]	ENSMUSG00000023170	ENSMUST00000057884	protein_coding	124.179	-1.82761	0.303907	-6.01372	1.81318e-09	1.50513e-07	175	199	220	284	39	43	81	41
Plxnb2	plexin B2 [Source:MGI Symbol;Acc:MGI:2154239]	ENSMUSG00000036606	ENSMUST00000143014	processed_transcript	62.8303	-1.64073	0.272886	-6.01248	1.82702e-09	1.5143e-07	98	91	133	110	21	28	28	37
Gpaa1	GPI anchor attachment protein 1 [Source:MGI Symbol;Acc:MGI:1202392]	ENSMUSG00000022561	ENSMUST00000164680	retained_intron	14.954	-7.23556	1.20442	-6.00749	1.88421e-09	1.55694e-07	26	21	36	53	0	0	0	0
BC031181	cDNA sequence BC031181 [Source:MGI Symbol;Acc:MGI:3039614]	ENSMUSG00000036299	ENSMUST00000236421	protein_coding	265.195	1.05798	0.176374	5.99849	1.99163e-09	1.6432e-07	205	201	196	177	350	366	315	288
Grina	glutamate receptor, ionotropic, N-methyl D-aspartate-associated protein 1 (glutamate binding) [Source:MGI Symbol;Acc:MGI:1913418]	ENSMUSG00000022564	ENSMUST00000230347	protein_coding	72.6733	-2.07397	0.345884	-5.99616	2.02043e-09	1.66443e-07	102	85	161	186	21	26	29	28
Sptbn4	spectrin beta, non-erythrocytic 4 [Source:MGI Symbol;Acc:MGI:1890574]	ENSMUSG00000011751	ENSMUST00000108363	protein_coding	3776.87	-1.09962	0.183501	-5.99243	2.06727e-09	1.70043e-07	4558	4932	6792	7067	1671	2196	2700	2429
Dnajb5	DnaJ heat shock protein family (Hsp40) member B5 [Source:MGI Symbol;Acc:MGI:1930018]	ENSMUSG00000036052	ENSMUST00000098112	protein_coding	111.568	-1.83519	0.306763	-5.98245	2.19805e-09	1.80527e-07	133	191	244	220	43	31	58	49
Arhgef10l	Rho guanine nucleotide exchange factor (GEF) 10-like [Source:MGI Symbol;Acc:MGI:1920004]	ENSMUSG00000040964	ENSMUST00000097820	protein_coding	581.569	-1.42104	0.237607	-5.98063	2.2228e-09	1.82283e-07	891	903	1057	987	246	182	365	385
Cic	capicua transcriptional repressor [Source:MGI Symbol;Acc:MGI:1918972]	ENSMUSG00000005442	ENSMUST00000169266	protein_coding	1600.34	-1.40591	0.23515	-5.97878	2.24809e-09	1.84079e-07	3245	1825	2972	2547	780	661	1129	676
Coro1b	coronin, actin binding protein 1B [Source:MGI Symbol;Acc:MGI:1345963]	ENSMUSG00000024835	ENSMUST00000148189	retained_intron	16.1556	-7.34584	1.2292	-5.97613	2.28498e-09	1.86817e-07	26	56	20	43	0	0	0	0
Trim47	tripartite motif-containing 47 [Source:MGI Symbol;Acc:MGI:1917374]	ENSMUSG00000020773	ENSMUST00000106441	protein_coding	20.3824	-7.68208	1.28563	-5.97536	2.29585e-09	1.87423e-07	21	28	97	39	0	0	0	0
Ip6k2	inositol hexaphosphate kinase 2 [Source:MGI Symbol;Acc:MGI:1923750]	ENSMUSG00000032599	ENSMUST00000192028	protein_coding	16.0321	-7.33545	1.22779	-5.97453	2.30761e-09	1.881e-07	20	33	30	62	0	0	0	0
Kctd17	potassium channel tetramerisation domain containing 17 [Source:MGI Symbol;Acc:MGI:1920094]	ENSMUSG00000033287	ENSMUST00000162605	retained_intron	140.645	-1.39307	0.233196	-5.97381	2.31776e-09	1.88643e-07	221	206	261	235	82	52	79	72
Nr1h2	nuclear receptor subfamily 1, group H, member 2 [Source:MGI Symbol;Acc:MGI:1352463]	ENSMUSG00000060601	ENSMUST00000123358	retained_intron	109.923	-1.91069	0.319901	-5.97275	2.33281e-09	1.89583e-07	136	163	272	216	36	31	55	50
Pkig	protein kinase inhibitor, gamma [Source:MGI Symbol;Acc:MGI:1343086]	ENSMUSG00000035268	ENSMUST00000126182	protein_coding	65.2306	-3.2885	0.550831	-5.97007	2.37158e-09	1.92446e-07	66	93	149	229	4	9	20	13
Dlgap3	DLG associated protein 3 [Source:MGI Symbol;Acc:MGI:3039563]	ENSMUSG00000042388	ENSMUST00000046659	protein_coding	5080.86	-1.51084	0.253109	-5.96913	2.38515e-09	1.93258e-07	7985	6300	10083	9819	2487	1688	3460	2104
Aatk	apoptosis-associated tyrosine kinase [Source:MGI Symbol;Acc:MGI:1197518]	ENSMUSG00000025375	ENSMUST00000103020	protein_coding	1223.64	-2.46599	0.413534	-5.9632	2.4735e-09	1.99819e-07	2212	1477	2553	3191	293	255	689	161
Rpl10a	ribosomal protein L10A [Source:MGI Symbol;Acc:MGI:1343877]	ENSMUSG00000037805	ENSMUST00000128758	retained_intron	24.7832	-6.50909	1.09192	-5.96113	2.50497e-09	2.0206e-07	54	41	56	72	0	2	0	0
Qdpr	quinoid dihydropteridine reductase [Source:MGI Symbol;Acc:MGI:97836]	ENSMUSG00000015806	ENSMUST00000197946	protein_coding	89.5785	2.12843	0.357093	5.96044	2.51556e-09	2.02613e-07	40	43	21	47	91	192	163	102
Uqcrc1	ubiquinol-cytochrome c reductase core protein 1 [Source:MGI Symbol;Acc:MGI:107876]	ENSMUSG00000025651	ENSMUST00000194047	protein_coding	89.2995	5.94589	0.997717	5.9595	2.53014e-09	2.03485e-07	9	4	0	0	264	248	74	40
Dnm1	dynamin 1 [Source:MGI Symbol;Acc:MGI:107384]	ENSMUSG00000026825	ENSMUST00000091089	protein_coding	1713.93	-1.84305	0.309361	-5.95758	2.56e-09	2.05581e-07	3397	3089	2708	2957	676	529	1164	395
Desi1	desumoylating isopeptidase 1 [Source:MGI Symbol;Acc:MGI:106313]	ENSMUSG00000022472	ENSMUST00000135988	nonsense_mediated_decay	74.2766	-6.10621	1.02502	-5.95719	2.56616e-09	2.05771e-07	30	18	328	292	1	1	4	2
Rpl27	ribosomal protein L27 [Source:MGI Symbol;Acc:MGI:98036]	ENSMUSG00000063316	ENSMUST00000107249	protein_coding	92.2877	-2.17463	0.365062	-5.95688	2.57095e-09	2.05851e-07	144	111	195	237	30	23	47	24
Sppl2b	signal peptide peptidase like 2B [Source:MGI Symbol;Acc:MGI:1920468]	ENSMUSG00000035206	ENSMUST00000035597	protein_coding	553.563	-1.07715	0.18087	-5.95541	2.59419e-09	2.07405e-07	849	802	975	779	310	249	356	404
Cort	cortistatin [Source:MGI Symbol;Acc:MGI:109538]	ENSMUSG00000028971	ENSMUST00000030815	protein_coding	93.7157	-1.46005	0.24537	-5.95038	2.67516e-09	2.13563e-07	124	137	196	166	39	46	47	54
Olfm2	olfactomedin 2 [Source:MGI Symbol;Acc:MGI:3045350]	ENSMUSG00000032172	ENSMUST00000217198	protein_coding	407.282	-1.53245	0.25767	-5.94732	2.72565e-09	2.17275e-07	872	621	724	533	223	144	239	161
Pacsin1	protein kinase C and casein kinase substrate in neurons 1 [Source:MGI Symbol;Acc:MGI:1345181]	ENSMUSG00000040276	ENSMUST00000097360	protein_coding	238.664	-1.96202	0.330051	-5.94461	2.77116e-09	2.20578e-07	463	221	546	504	52	82	121	113
Cbarp	calcium channel, voltage-dependent, beta subunit associated regulatory protein [Source:MGI Symbol;Acc:MGI:1354170]	ENSMUSG00000035640	ENSMUST00000147778	nonsense_mediated_decay	3469.86	-1.46348	0.246296	-5.94197	2.81609e-09	2.23816e-07	5262	3826	7439	6640	1764	1439	2205	1400
Wbp1	WW domain binding protein 1 [Source:MGI Symbol;Acc:MGI:104710]	ENSMUSG00000030035	ENSMUST00000131936	protein_coding	14.9918	-7.23819	1.21819	-5.94174	2.8201e-09	2.23816e-07	22	43	22	48	0	0	0	0
Mpst	mercaptopyruvate sulfurtransferase [Source:MGI Symbol;Acc:MGI:2179733]	ENSMUSG00000071711	ENSMUST00000169133	protein_coding	64.7548	-2.42108	0.407506	-5.94121	2.82934e-09	2.24221e-07	69	134	110	179	21	20	14	20
Pex16	peroxisomal biogenesis factor 16 [Source:MGI Symbol;Acc:MGI:1338829]	ENSMUSG00000027222	ENSMUST00000028650	protein_coding	383.812	-1.07001	0.180116	-5.94065	2.83895e-09	2.24654e-07	595	652	568	537	209	178	256	276
Shisa7	shisa family member 7 [Source:MGI Symbol;Acc:MGI:3605641]	ENSMUSG00000053550	ENSMUST00000119433	protein_coding	850.29	-1.43032	0.240819	-5.9394	2.86061e-09	2.26038e-07	1359	839	1810	1642	322	392	504	504
1190007I07Rik	RIKEN cDNA 1190007I07 gene [Source:MGI Symbol;Acc:MGI:3698433]	ENSMUSG00000063320	ENSMUST00000079648	protein_coding	36.7945	-2.2616	0.380847	-5.93834	2.87927e-09	2.27182e-07	58	57	88	73	12	16	9	10
Sardh	sarcosine dehydrogenase [Source:MGI Symbol;Acc:MGI:2183102]	ENSMUSG00000009614	ENSMUST00000156434	processed_transcript	12.468	-6.97282	1.17434	-5.93764	2.8915e-09	2.27815e-07	35	31	21	26	0	0	0	0
Jakmip3	janus kinase and microtubule interacting protein 3 [Source:MGI Symbol;Acc:MGI:1921254]	ENSMUSG00000056856	ENSMUST00000106111	protein_coding	15.4825	-7.2857	1.22745	-5.93563	2.92722e-09	2.30294e-07	59	34	30	18	0	0	0	0
Hnrnpa2b1	heterogeneous nuclear ribonucleoprotein A2/B1 [Source:MGI Symbol;Acc:MGI:104819]	ENSMUSG00000004980	ENSMUST00000069949	protein_coding	805.184	-1.76154	0.296859	-5.93394	2.95754e-09	2.32342e-07	1113	785	1864	1899	254	295	425	399
Phf3	PHD finger protein 3 [Source:MGI Symbol;Acc:MGI:2446126]	ENSMUSG00000048874	ENSMUST00000186733	protein_coding	1397.37	2.6315	0.443737	5.93032	3.02348e-09	2.37179e-07	560	360	129	718	2470	2332	1445	2579
Calm3	calmodulin 3 [Source:MGI Symbol;Acc:MGI:103249]	ENSMUSG00000019370	ENSMUST00000172594	nonsense_mediated_decay	643.893	1.28015	0.215878	5.92994	3.03038e-09	2.37377e-07	442	276	427	565	790	953	901	736
Polrmt	polymerase (RNA) mitochondrial (DNA directed) [Source:MGI Symbol;Acc:MGI:1915843]	ENSMUSG00000020329	ENSMUST00000161765	retained_intron	56.4712	-1.61424	0.27302	-5.91253	3.36898e-09	2.62383e-07	88	94	101	103	18	30	22	34
Picalm	phosphatidylinositol binding clathrin assembly protein [Source:MGI Symbol;Acc:MGI:2385902]	ENSMUSG00000039361	ENSMUST00000207084	protein_coding	561.54	1.32605	0.224322	5.91135	3.39316e-09	2.63887e-07	370	445	311	320	863	773	646	655
Hnrnpa2b1	heterogeneous nuclear ribonucleoprotein A2/B1 [Source:MGI Symbol;Acc:MGI:104819]	ENSMUSG00000004980	ENSMUST00000090002	protein_coding	1947.11	-1.11337	0.188471	-5.90737	3.4762e-09	2.69187e-07	3843	2729	2802	2730	1013	923	1531	1107
Adam9	a disintegrin and metallopeptidase domain 9 (meltrin gamma) [Source:MGI Symbol;Acc:MGI:105376]	ENSMUSG00000031555	ENSMUST00000208247	protein_coding	1204.36	-1.74688	0.295738	-5.90683	3.48753e-09	2.69679e-07	2139	1897	2229	2156	235	451	863	554
Gadd45g	growth arrest and DNA-damage-inducible 45 gamma [Source:MGI Symbol;Acc:MGI:1346325]	ENSMUSG00000021453	ENSMUST00000021903	protein_coding	255.379	-1.23262	0.208704	-5.90605	3.50411e-09	2.70575e-07	475	312	417	426	129	113	187	137
R3hdm4	R3H domain containing 4 [Source:MGI Symbol;Acc:MGI:1924814]	ENSMUSG00000035781	ENSMUST00000218970	nonsense_mediated_decay	43.8304	-2.04441	0.346175	-5.90572	3.51114e-09	2.70733e-07	86	63	106	66	11	18	15	20
Oaz1	ornithine decarboxylase antizyme 1 [Source:MGI Symbol;Acc:MGI:109433]	ENSMUSG00000035242	ENSMUST00000179341	protein_coding	247.077	2.09472	0.354797	5.90399	3.54812e-09	2.73195e-07	116	101	88	120	496	484	236	234
Tmem191c	transmembrane protein 191C [Source:MGI Symbol;Acc:MGI:107238]	ENSMUSG00000055692	ENSMUST00000164950	protein_coding	210.636	-2.06338	0.349518	-5.90349	3.55895e-09	2.7364e-07	368	239	521	419	93	41	87	76
Asic2	acid-sensing (proton-gated) ion channel 2 [Source:MGI Symbol;Acc:MGI:1100867]	ENSMUSG00000020704	ENSMUST00000021045	protein_coding	851.202	-1.32207	0.224095	-5.89962	3.64346e-09	2.79741e-07	1416	887	1640	1594	443	394	558	403
Dusp26	dual specificity phosphatase 26 (putative) [Source:MGI Symbol;Acc:MGI:1914209]	ENSMUSG00000039661	ENSMUST00000162551	retained_intron	95.6951	2.30522	0.391148	5.89348	3.78156e-09	2.89314e-07	42	57	29	17	159	151	156	119
Nsmf	NMDA receptor synaptonuclear signaling and neuronal migration factor [Source:MGI Symbol;Acc:MGI:1861755]	ENSMUSG00000006476	ENSMUST00000100334	protein_coding	13117.5	-1.03312	0.175295	-5.89363	3.77805e-09	2.89314e-07	19627	16638	21440	22311	7949	6165	9811	7878
Brd1	bromodomain containing 1 [Source:MGI Symbol;Acc:MGI:1924161]	ENSMUSG00000022387	ENSMUST00000109380	protein_coding	259.702	-1.31838	0.223705	-5.89336	3.78415e-09	2.89314e-07	506	410	407	359	135	114	187	114
Tpst1	protein-tyrosine sulfotransferase 1 [Source:MGI Symbol;Acc:MGI:1298231]	ENSMUSG00000034118	ENSMUST00000040721	protein_coding	391.335	-2.29128	0.388829	-5.89277	3.79776e-09	2.89946e-07	564	315	1019	1065	116	106	173	97
Adra1d	adrenergic receptor, alpha 1d [Source:MGI Symbol;Acc:MGI:106673]	ENSMUSG00000027335	ENSMUST00000103184	protein_coding	990.505	-1.2484	0.211971	-5.88949	3.87392e-09	2.95344e-07	1448	1184	1845	1857	535	404	639	591
Pcnx2	pecanex homolog 2 [Source:MGI Symbol;Acc:MGI:2445010]	ENSMUSG00000060212	ENSMUST00000119305	retained_intron	416.477	-1.72271	0.2927	-5.88557	3.96689e-09	3.01584e-07	604	821	775	688	113	143	165	308
Lgmn	legumain [Source:MGI Symbol;Acc:MGI:1330838]	ENSMUSG00000021190	ENSMUST00000021607	protein_coding	1631.81	-1.46005	0.24827	-5.88087	4.08104e-09	3.09827e-07	3410	2619	2675	2163	937	530	943	774
Ptprs	protein tyrosine phosphatase, receptor type, S [Source:MGI Symbol;Acc:MGI:97815]	ENSMUSG00000013236	ENSMUST00000225379	processed_transcript	343.898	1.15447	0.196324	5.88044	4.09177e-09	3.10208e-07	255	172	220	323	359	452	473	486
Acrbp	proacrosin binding protein [Source:MGI Symbol;Acc:MGI:1859515]	ENSMUSG00000072770	ENSMUST00000112412	processed_transcript	13.344	7.36437	1.2531	5.87692	4.17962e-09	3.16425e-07	0	0	0	0	9	29	26	38
Islr2	immunoglobulin superfamily containing leucine-rich repeat 2 [Source:MGI Symbol;Acc:MGI:2444277]	ENSMUSG00000051243	ENSMUST00000114144	protein_coding	981.669	-1.4283	0.243064	-5.87621	4.19762e-09	3.17345e-07	1594	1426	1800	1676	313	355	641	694
Zbtb16	zinc finger and BTB domain containing 16 [Source:MGI Symbol;Acc:MGI:103222]	ENSMUSG00000066687	ENSMUST00000216150	protein_coding	146.731	-2.28723	0.389343	-5.87458	4.23908e-09	3.20033e-07	380	184	298	250	23	30	80	56
Slc39a7	solute carrier family 39 (zinc transporter), member 7 [Source:MGI Symbol;Acc:MGI:95909]	ENSMUSG00000024327	ENSMUST00000169397	protein_coding	183.108	-2.6058	0.443624	-5.8739	4.25661e-09	3.20909e-07	425	282	372	352	43	13	83	53
Zfp579	zinc finger protein 579 [Source:MGI Symbol;Acc:MGI:1915740]	ENSMUSG00000051550	ENSMUST00000108572	protein_coding	62.5067	-8.57447	1.45982	-5.87365	4.26294e-09	3.2094e-07	42	7	186	335	0	0	0	1
Bcl2l1	BCL2-like 1 [Source:MGI Symbol;Acc:MGI:88139]	ENSMUSG00000007659	ENSMUST00000173755	processed_transcript	278.686	1.88662	0.32126	5.87255	4.29138e-09	3.22633e-07	159	60	186	137	414	473	380	351
Ap2s1	adaptor-related protein complex 2, sigma 1 subunit [Source:MGI Symbol;Acc:MGI:2141861]	ENSMUSG00000008036	ENSMUST00000205607	protein_coding	35.7339	5.12	0.872188	5.8703	4.35001e-09	3.26136e-07	3	4	2	0	106	85	20	36
Bcl11a	B cell CLL/lymphoma 11A (zinc finger protein) [Source:MGI Symbol;Acc:MGI:106190]	ENSMUSG00000000861	ENSMUST00000000881	protein_coding	999.424	-1.1691	0.199245	-5.86765	4.42013e-09	3.30936e-07	1524	1324	1788	1644	540	420	759	560
Homer1	homer scaffolding protein 1 [Source:MGI Symbol;Acc:MGI:1347345]	ENSMUSG00000007617	ENSMUST00000109493	protein_coding	47.6887	-7.46212	1.27265	-5.86345	4.53354e-09	3.38026e-07	79	18	166	171	0	0	0	2
Tmem240	transmembrane protein 240 [Source:MGI Symbol;Acc:MGI:3648074]	ENSMUSG00000084845	ENSMUST00000127188	protein_coding	246.199	-1.48181	0.252878	-5.85978	4.63493e-09	3.45111e-07	411	368	419	446	139	75	145	117
Mex3d	mex3 RNA binding family member D [Source:MGI Symbol;Acc:MGI:2681847]	ENSMUSG00000048696	ENSMUST00000105350	protein_coding	275.514	-1.46632	0.250342	-5.85725	4.70599e-09	3.49922e-07	464	290	549	539	136	106	157	142
Mark4	MAP/microtubule affinity regulating kinase 4 [Source:MGI Symbol;Acc:MGI:1920955]	ENSMUSG00000030397	ENSMUST00000085715	protein_coding	654.757	-1.47881	0.252511	-5.85643	4.72912e-09	3.5116e-07	1047	817	1374	1142	293	204	421	365
Yipf4	Yip1 domain family, member 4 [Source:MGI Symbol;Acc:MGI:1915114]	ENSMUSG00000024072	ENSMUST00000235064	processed_transcript	13.0274	-7.03714	1.20187	-5.85518	4.76504e-09	3.53343e-07	41	18	24	36	0	0	0	0
Slc27a1	solute carrier family 27 (fatty acid transporter), member 1 [Source:MGI Symbol;Acc:MGI:1347098]	ENSMUSG00000031808	ENSMUST00000212889	protein_coding	521.273	-2.2307	0.381625	-5.84526	5.0577e-09	3.74532e-07	749	1012	970	1154	168	139	297	73
Hcn2	hyperpolarization-activated, cyclic nucleotide-gated K+ 2 [Source:MGI Symbol;Acc:MGI:1298210]	ENSMUSG00000020331	ENSMUST00000099513	protein_coding	1433.83	-2.40762	0.412008	-5.84361	5.10802e-09	3.77743e-07	2632	1846	3262	3238	428	207	804	240
Nyap1	neuronal tyrosine-phosphorylated phosphoinositide 3-kinase adaptor 1 [Source:MGI Symbol;Acc:MGI:2443880]	ENSMUSG00000045348	ENSMUST00000212152	protein_coding	799.274	-1.28143	0.219372	-5.84134	5.1783e-09	3.81898e-07	1389	1342	1352	1048	341	306	513	580
Ndrg4	N-myc downstream regulated gene 4 [Source:MGI Symbol;Acc:MGI:2384590]	ENSMUSG00000036564	ENSMUST00000160964	protein_coding	67.4427	-3.06894	0.525618	-5.83873	5.26016e-09	3.87408e-07	88	67	209	184	20	9	9	14
Plk5	polo like kinase 5 [Source:MGI Symbol;Acc:MGI:3026984]	ENSMUSG00000035486	ENSMUST00000105351	protein_coding	473.827	-1.57024	0.269045	-5.83636	5.33545e-09	3.92189e-07	571	1070	662	888	147	239	216	295
Klc2	kinesin light chain 2 [Source:MGI Symbol;Acc:MGI:107953]	ENSMUSG00000024862	ENSMUST00000025798	protein_coding	891.062	-1.71978	0.294672	-5.83623	5.33955e-09	3.92189e-07	1306	834	2051	2035	428	373	376	346
Tor1aip1	torsin A interacting protein 1 [Source:MGI Symbol;Acc:MGI:3582693]	ENSMUSG00000026466	ENSMUST00000169241	protein_coding	637.254	1.86972	0.320551	5.83284	5.44924e-09	3.98625e-07	299	513	218	199	956	941	874	916
Trim28	tripartite motif-containing 28 [Source:MGI Symbol;Acc:MGI:109274]	ENSMUSG00000005566	ENSMUST00000209577	processed_transcript	240.315	1.14139	0.195944	5.82505	5.70952e-09	4.17102e-07	193	154	157	176	334	287	256	338
Rrp9	ribosomal RNA processing 9, U3 small nucleolar RNA binding protein [Source:MGI Symbol;Acc:MGI:2384313]	ENSMUSG00000041506	ENSMUST00000047721	protein_coding	378.463	-1.17708	0.202385	-5.81607	6.02469e-09	4.38355e-07	626	590	629	533	217	150	234	256
Atg9a	autophagy related 9A [Source:MGI Symbol;Acc:MGI:2138446]	ENSMUSG00000033124	ENSMUST00000187785	protein_coding	17.7626	-4.14111	0.712318	-5.81357	6.11556e-09	4.4437e-07	33	36	45	38	3	3	1	0
Kat5	K(lysine) acetyltransferase 5 [Source:MGI Symbol;Acc:MGI:1932051]	ENSMUSG00000024926	ENSMUST00000113641	protein_coding	382.802	-1.05801	0.182283	-5.80418	6.46831e-09	4.68745e-07	588	557	570	630	188	193	224	321
Ptpre	protein tyrosine phosphatase, receptor type, E [Source:MGI Symbol;Acc:MGI:97813]	ENSMUSG00000041836	ENSMUST00000073961	protein_coding	743.766	-1.21745	0.209786	-5.80331	6.50197e-09	4.70555e-07	925	1074	1408	1303	469	394	361	416
2310061I04Rik	RIKEN cDNA 2310061I04 gene [Source:MGI Symbol;Acc:MGI:1916912]	ENSMUSG00000050705	ENSMUST00000148721	protein_coding	377.811	-2.19035	0.377472	-5.80267	6.52667e-09	4.71713e-07	500	424	941	952	180	116	91	103
Dtx1	deltex 1, E3 ubiquitin ligase [Source:MGI Symbol;Acc:MGI:1352744]	ENSMUSG00000029603	ENSMUST00000151562	retained_intron	16.8305	7.69753	1.32741	5.79891	6.67475e-09	4.81133e-07	0	0	0	0	15	13	69	31
Slc17a7	solute carrier family 17 (sodium-dependent inorganic phosphate cotransporter), member 7 [Source:MGI Symbol;Acc:MGI:1920211]	ENSMUSG00000070570	ENSMUST00000210540	retained_intron	7187.49	2.19154	0.378196	5.79472	6.84366e-09	4.92653e-07	3512	5019	1441	1623	8914	12236	10585	12241
Ercc2	excision repair cross-complementing rodent repair deficiency, complementation group 2 [Source:MGI Symbol;Acc:MGI:95413]	ENSMUSG00000030400	ENSMUST00000128167	processed_transcript	29.1301	2.57523	0.444772	5.79	7.03872e-09	5.06023e-07	11	7	8	12	47	43	31	63
Esrra	estrogen related receptor, alpha [Source:MGI Symbol;Acc:MGI:1346831]	ENSMUSG00000024955	ENSMUST00000025906	protein_coding	1021.42	-1.04129	0.180183	-5.77903	7.51305e-09	5.39407e-07	1671	1458	1626	1482	540	448	773	723
Tpst2	protein-tyrosine sulfotransferase 2 [Source:MGI Symbol;Acc:MGI:1309516]	ENSMUSG00000029344	ENSMUST00000031287	protein_coding	378.017	-2.83189	0.490095	-5.77824	7.54862e-09	5.41244e-07	695	741	787	780	20	46	147	145
Stub1	STIP1 homology and U-Box containing protein 1 [Source:MGI Symbol;Acc:MGI:1891731]	ENSMUSG00000039615	ENSMUST00000044911	protein_coding	482.089	-2.55737	0.442667	-5.77719	7.59587e-09	5.43912e-07	424	480	1438	1403	126	91	182	119
Nme2	NME/NM23 nucleoside diphosphate kinase 2 [Source:MGI Symbol;Acc:MGI:97356]	ENSMUSG00000020857	ENSMUST00000021217	protein_coding	726.876	-1.25517	0.217276	-5.77683	7.61204e-09	5.44351e-07	1193	1198	1208	1041	365	259	456	512
Lrfn1	leucine rich repeat and fibronectin type III domain containing 1 [Source:MGI Symbol;Acc:MGI:2136810]	ENSMUSG00000030600	ENSMUST00000190954	protein_coding	92.0583	-1.70951	0.296344	-5.76866	7.9906e-09	5.69919e-07	189	125	164	163	43	28	56	32
Cln8	CLN8 transmembrane ER and ERGIC protein [Source:MGI Symbol;Acc:MGI:1349447]	ENSMUSG00000026317	ENSMUST00000123990	protein_coding	11.7366	-6.88647	1.19456	-5.76484	8.17345e-09	5.81431e-07	31	17	34	25	0	0	0	0
Chpf	chondroitin polymerizing factor [Source:MGI Symbol;Acc:MGI:106576]	ENSMUSG00000032997	ENSMUST00000079205	protein_coding	1265.46	-1.43839	0.249551	-5.76391	8.21859e-09	5.83875e-07	1995	1461	2572	2380	588	432	868	641
Asphd2	aspartate beta-hydroxylase domain containing 2 [Source:MGI Symbol;Acc:MGI:1920148]	ENSMUSG00000029348	ENSMUST00000196256	protein_coding	44.0224	-2.94425	0.510872	-5.76318	8.25438e-09	5.8565e-07	102	45	83	126	6	6	18	8
Tnrc18	trinucleotide repeat containing 18 [Source:MGI Symbol;Acc:MGI:3648294]	ENSMUSG00000039477	ENSMUST00000155461	processed_transcript	46.1832	-1.84503	0.320262	-5.761	8.3619e-09	5.92503e-07	114	69	76	70	15	20	20	20
Pcnx3	pecanex homolog 3 [Source:MGI Symbol;Acc:MGI:1861733]	ENSMUSG00000054874	ENSMUST00000113615	protein_coding	1014.93	-1.15533	0.200988	-5.74825	9.01723e-09	6.37273e-07	1899	1156	1746	1579	416	550	806	587
Sbno2	strawberry notch 2 [Source:MGI Symbol;Acc:MGI:2448490]	ENSMUSG00000035673	ENSMUST00000219260	protein_coding	292.678	-1.34026	0.233394	-5.7425	9.3287e-09	6.58426e-07	400	418	524	561	101	141	223	158
Map4	microtubule-associated protein 4 [Source:MGI Symbol;Acc:MGI:97178]	ENSMUSG00000032479	ENSMUST00000199548	protein_coding	893.843	-1.02645	0.178756	-5.74221	9.34467e-09	6.58696e-07	1583	1359	1324	1172	488	415	626	657
Klhl36	kelch-like 36 [Source:MGI Symbol;Acc:MGI:2385305]	ENSMUSG00000031828	ENSMUST00000034287	protein_coding	113.628	-1.05806	0.18436	-5.7391	9.51792e-09	6.70037e-07	175	173	180	167	67	60	78	68
Nr4a3	nuclear receptor subfamily 4, group A, member 3 [Source:MGI Symbol;Acc:MGI:1352457]	ENSMUSG00000028341	ENSMUST00000030025	protein_coding	1041.26	-1.25279	0.218378	-5.7368	9.64802e-09	6.78315e-07	1837	1039	2036	1773	535	592	676	478
Srcin1	SRC kinase signaling inhibitor 1 [Source:MGI Symbol;Acc:MGI:1933179]	ENSMUSG00000038453	ENSMUST00000107596	protein_coding	1892.12	-2.74355	0.478367	-5.73524	9.73735e-09	6.82824e-07	4636	2291	4272	3824	109	330	941	513
Arhgap33	Rho GTPase activating protein 33 [Source:MGI Symbol;Acc:MGI:2673998]	ENSMUSG00000036882	ENSMUST00000207858	protein_coding	469.142	-3.13887	0.547295	-5.73525	9.73688e-09	6.82824e-07	604	743	1308	1165	32	149	26	158
Grik5	glutamate receptor, ionotropic, kainate 5 (gamma 2) [Source:MGI Symbol;Acc:MGI:95818]	ENSMUSG00000003378	ENSMUST00000206134	nonsense_mediated_decay	253.003	-1.74408	0.304275	-5.73192	9.93005e-09	6.94539e-07	352	275	567	578	102	120	132	77
Golga7	golgi autoantigen, golgin subfamily a, 7 [Source:MGI Symbol;Acc:MGI:1931029]	ENSMUSG00000015341	ENSMUST00000121783	protein_coding	482.374	-2.95604	0.51608	-5.72788	1.01692e-08	7.09439e-07	928	484	1489	997	61	61	243	51
Tmem160	transmembrane protein 160 [Source:MGI Symbol;Acc:MGI:1916344]	ENSMUSG00000019158	ENSMUST00000019302	protein_coding	320.411	-1.44172	0.251719	-5.72751	1.01913e-08	7.10065e-07	451	459	582	631	175	127	209	123
Agtpbp1	ATP/GTP binding protein 1 [Source:MGI Symbol;Acc:MGI:2159437]	ENSMUSG00000021557	ENSMUST00000224397	protein_coding	101.593	-1.32173	0.231102	-5.71924	1.07001e-08	7.43601e-07	139	165	169	183	58	59	52	45
Smg7	Smg-7 homolog, nonsense mediated mRNA decay factor (C. elegans) [Source:MGI Symbol;Acc:MGI:2682334]	ENSMUSG00000042772	ENSMUST00000111836	protein_coding	26.6421	-8.06857	1.41101	-5.71831	1.07591e-08	7.46744e-07	20	12	83	128	0	0	0	0
Uckl1	uridine-cytidine kinase 1-like 1 [Source:MGI Symbol;Acc:MGI:1915806]	ENSMUSG00000089917	ENSMUST00000144856	protein_coding	18.4989	5.35824	0.937333	5.71647	1.08757e-08	7.52231e-07	0	0	4	0	26	42	36	31
Dhx34	DEAH (Asp-Glu-Ala-His) box polypeptide 34 [Source:MGI Symbol;Acc:MGI:1918973]	ENSMUSG00000006019	ENSMUST00000163968	protein_coding	224.74	-1.27401	0.222855	-5.71677	1.08565e-08	7.52231e-07	311	308	432	392	80	112	143	159
Grin2c	glutamate receptor, ionotropic, NMDA2C (epsilon 3) [Source:MGI Symbol;Acc:MGI:95822]	ENSMUSG00000020734	ENSMUST00000106554	protein_coding	195.587	-2.90576	0.508319	-5.71641	1.08798e-08	7.52231e-07	187	201	459	722	19	42	72	42
Csk	c-src tyrosine kinase [Source:MGI Symbol;Acc:MGI:88537]	ENSMUSG00000032312	ENSMUST00000034863	protein_coding	179.902	-1.65857	0.290191	-5.71543	1.09424e-08	7.55596e-07	340	164	369	374	64	80	78	101
Srsf9	serine and arginine-rich splicing factor 9 [Source:MGI Symbol;Acc:MGI:104896]	ENSMUSG00000029538	ENSMUST00000031513	protein_coding	198.989	-2.47155	0.432642	-5.71268	1.11208e-08	7.65514e-07	326	152	473	588	45	39	90	53
Adcy9	adenylate cyclase 9 [Source:MGI Symbol;Acc:MGI:108450]	ENSMUSG00000005580	ENSMUST00000120080	protein_coding	205.766	-3.5066	0.613863	-5.71235	1.11425e-08	7.65514e-07	278	83	520	848	21	18	51	35
Car2	carbonic anhydrase 2 [Source:MGI Symbol;Acc:MGI:88269]	ENSMUSG00000027562	ENSMUST00000192609	protein_coding	28.9869	-5.74574	1.00573	-5.713	1.11004e-08	7.65514e-07	120	38	55	48	0	0	0	4
Mast3	microtubule associated serine/threonine kinase 3 [Source:MGI Symbol;Acc:MGI:2683541]	ENSMUSG00000031833	ENSMUST00000211948	protein_coding	52.5796	-9.04925	1.58413	-5.71245	1.1136e-08	7.65514e-07	17	5	208	250	0	0	0	0
Msi1	musashi RNA-binding protein 1 [Source:MGI Symbol;Acc:MGI:107376]	ENSMUSG00000054256	ENSMUST00000067168	protein_coding	28.2835	-3.78857	0.663616	-5.70899	1.13649e-08	7.78822e-07	62	38	77	63	5	2	7	0
Cul7	cullin 7 [Source:MGI Symbol;Acc:MGI:1913765]	ENSMUSG00000038545	ENSMUST00000043464	protein_coding	401.171	-1.81718	0.318767	-5.70064	1.1936e-08	8.14867e-07	965	380	832	680	128	150	254	131
Slc35e2	solute carrier family 35, member E2 [Source:MGI Symbol;Acc:MGI:2444240]	ENSMUSG00000042202	ENSMUST00000118607	protein_coding	30.9447	-3.04868	0.534901	-5.69952	1.20146e-08	8.19199e-07	91	28	65	69	4	7	5	9
Lsamp	limbic system-associated membrane protein [Source:MGI Symbol;Acc:MGI:1261760]	ENSMUSG00000061080	ENSMUST00000189229	processed_transcript	153.564	-1.65451	0.290572	-5.69398	1.24113e-08	8.44127e-07	308	280	224	244	67	39	95	73
Med15	mediator complex subunit 15 [Source:MGI Symbol;Acc:MGI:2137379]	ENSMUSG00000012114	ENSMUST00000012259	protein_coding	531.413	-2.6342	0.462724	-5.69281	1.24965e-08	8.48854e-07	817	1101	1070	1149	155	77	261	48
Eml2	echinoderm microtubule associated protein like 2 [Source:MGI Symbol;Acc:MGI:1919455]	ENSMUSG00000040811	ENSMUST00000117338	protein_coding	1660.18	-1.37527	0.241613	-5.69203	1.25535e-08	8.51657e-07	2683	2023	3357	2831	950	607	1077	757
Aatk	apoptosis-associated tyrosine kinase [Source:MGI Symbol;Acc:MGI:1197518]	ENSMUSG00000025375	ENSMUST00000064307	protein_coding	1589.85	-1.58811	0.279547	-5.68102	1.33891e-08	9.06078e-07	3153	1886	3084	2744	847	417	865	777
Flot1	flotillin 1 [Source:MGI Symbol;Acc:MGI:1100500]	ENSMUSG00000059714	ENSMUST00000173381	retained_intron	59.9045	2.19382	0.386236	5.68	1.34694e-08	9.09246e-07	31	33	17	16	109	92	90	68
1700037H04Rik	RIKEN cDNA 1700037H04 gene [Source:MGI Symbol;Acc:MGI:1914576]	ENSMUSG00000027327	ENSMUST00000028800	protein_coding	37.6854	-3.02052	0.53184	-5.67938	1.35181e-08	9.11397e-07	68	39	119	80	5	4	12	10
Qdpr	quinoid dihydropteridine reductase [Source:MGI Symbol;Acc:MGI:97836]	ENSMUSG00000015806	ENSMUST00000015950	protein_coding	2010.58	-1.94822	0.343216	-5.67638	1.37574e-08	9.26375e-07	3057	1799	5300	4398	861	487	917	770
Syt7	synaptotagmin VII [Source:MGI Symbol;Acc:MGI:1859545]	ENSMUSG00000024743	ENSMUST00000225452	protein_coding	17.6521	7.76272	1.36814	5.67393	1.39559e-08	9.37413e-07	0	0	0	0	48	24	48	7
Tle3	transducin-like enhancer of split 3 [Source:MGI Symbol;Acc:MGI:104634]	ENSMUSG00000032280	ENSMUST00000162973	protein_coding	619.479	1.18835	0.209508	5.67209	1.41062e-08	9.45167e-07	392	548	370	394	847	683	866	772
Hspg2	perlecan (heparan sulfate proteoglycan 2) [Source:MGI Symbol;Acc:MGI:96257]	ENSMUSG00000028763	ENSMUST00000155648	processed_transcript	11.8281	-6.89663	1.21596	-5.67177	1.4133e-08	9.45795e-07	17	25	39	26	0	0	0	0
Dapk3	death-associated protein kinase 3 [Source:MGI Symbol;Acc:MGI:1203520]	ENSMUSG00000034974	ENSMUST00000178422	protein_coding	181.098	-3.17339	0.559648	-5.67033	1.42519e-08	9.52576e-07	143	117	568	657	31	31	31	41
Eno1	enolase 1, alpha non-neuron [Source:MGI Symbol;Acc:MGI:95393]	ENSMUSG00000063524	ENSMUST00000135063	retained_intron	376.864	2.77462	0.489516	5.66808	1.44404e-08	9.63984e-07	124	122	102	87	810	867	563	143
Mrps12	mitochondrial ribosomal protein S12 [Source:MGI Symbol;Acc:MGI:1346333]	ENSMUSG00000045948	ENSMUST00000165246	processed_transcript	73.1465	3.98948	0.704268	5.66472	1.47268e-08	9.81896e-07	17	19	1	2	127	147	108	126
Cactin	cactin, spliceosome C complex subunit [Source:MGI Symbol;Acc:MGI:1917562]	ENSMUSG00000034889	ENSMUST00000050867	protein_coding	602.748	-1.04549	0.184614	-5.66312	1.48648e-08	9.88663e-07	887	767	1066	966	347	282	453	375
Hnrnpa2b1	heterogeneous nuclear ribonucleoprotein A2/B1 [Source:MGI Symbol;Acc:MGI:104819]	ENSMUSG00000004980	ENSMUST00000204188	protein_coding	202.67	1.98126	0.350212	5.65731	1.53759e-08	1.02141e-06	114	102	111	44	358	322	282	219
Tnks1bp1	tankyrase 1 binding protein 1 [Source:MGI Symbol;Acc:MGI:2446193]	ENSMUSG00000033955	ENSMUST00000139915	processed_transcript	39.7585	-2.776	0.49084	-5.6556	1.553e-08	1.03038e-06	82	42	104	88	13	5	7	12
Cxxc5	CXXC finger 5 [Source:MGI Symbol;Acc:MGI:1914643]	ENSMUSG00000046668	ENSMUST00000237291	protein_coding	50.095	-3.29536	0.582849	-5.65389	1.56858e-08	1.03818e-06	74	39	135	167	4	8	15	8
Hsf4	heat shock transcription factor 4 [Source:MGI Symbol;Acc:MGI:1347058]	ENSMUSG00000033249	ENSMUST00000173640	nonsense_mediated_decay	11.7835	-6.89046	1.21892	-5.6529	1.57759e-08	1.04286e-06	24	39	25	18	0	0	0	0
Rasl11b	RAS-like, family 11, member B [Source:MGI Symbol;Acc:MGI:1916189]	ENSMUSG00000049907	ENSMUST00000201837	retained_intron	436.781	2.55009	0.451235	5.65136	1.59186e-08	1.05101e-06	151	279	85	55	719	649	702	678
Emx1	empty spiracles homeobox 1 [Source:MGI Symbol;Acc:MGI:95387]	ENSMUSG00000033726	ENSMUST00000045942	protein_coding	144.899	-2.38634	0.422565	-5.64728	1.63008e-08	1.07364e-06	196	187	339	383	33	20	73	48
Gprin1	G protein-regulated inducer of neurite outgrowth 1 [Source:MGI Symbol;Acc:MGI:1349455]	ENSMUSG00000069227	ENSMUST00000135343	protein_coding	1721.95	-1.27255	0.225414	-5.64538	1.64816e-08	1.08423e-06	2420	2226	3212	3197	819	786	1367	777
Shroom1	shroom family member 1 [Source:MGI Symbol;Acc:MGI:1919024]	ENSMUSG00000018387	ENSMUST00000018531	protein_coding	13.7282	-7.11151	1.25984	-5.64475	1.65419e-08	1.08687e-06	19	32	54	19	0	0	0	0
Rhbdd2	rhomboid domain containing 2 [Source:MGI Symbol;Acc:MGI:1915612]	ENSMUSG00000039917	ENSMUST00000199368	nonsense_mediated_decay	51.0599	-3.66348	0.649176	-5.64328	1.66837e-08	1.09486e-06	152	118	84	75	11	10	0	6
Zfp574	zinc finger protein 574 [Source:MGI Symbol;Acc:MGI:2442951]	ENSMUSG00000045252	ENSMUST00000053410	protein_coding	550.946	-1.05473	0.186921	-5.64265	1.67448e-08	1.09754e-06	863	745	902	866	273	248	438	376
Trmt2a	TRM2 tRNA methyltransferase 2A [Source:MGI Symbol;Acc:MGI:96270]	ENSMUSG00000022721	ENSMUST00000100099	protein_coding	214.069	1.34588	0.238735	5.63755	1.72483e-08	1.12918e-06	183	147	111	107	300	309	270	252
Gpi1	glucose-6-phosphate isomerase 1 [Source:MGI Symbol;Acc:MGI:95797]	ENSMUSG00000036427	ENSMUST00000205800	protein_coding	912.381	1.49633	0.265519	5.63549	1.74563e-08	1.14004e-06	548	401	724	498	1363	1541	1236	808
Agpat1	1-acylglycerol-3-phosphate O-acyltransferase 1 (lysophosphatidic acid acyltransferase, alpha) [Source:MGI Symbol;Acc:MGI:1932075]	ENSMUSG00000034254	ENSMUST00000037489	protein_coding	2154.88	-1.60908	0.28552	-5.63562	1.74428e-08	1.14004e-06	3703	2570	4316	4178	910	539	1377	1120
Pcdh8	protocadherin 8 [Source:MGI Symbol;Acc:MGI:1306800]	ENSMUSG00000036422	ENSMUST00000039568	protein_coding	687.915	-2.39321	0.42472	-5.6348	1.7526e-08	1.14322e-06	652	636	1837	2131	161	186	305	170
Cebpd	CCAAT/enhancer binding protein (C/EBP), delta [Source:MGI Symbol;Acc:MGI:103573]	ENSMUSG00000071637	ENSMUST00000096232	protein_coding	178.312	-2.38335	0.423032	-5.63397	1.76109e-08	1.14738e-06	180	187	419	574	43	45	73	53
Capzb	capping protein (actin filament) muscle Z-line, beta [Source:MGI Symbol;Acc:MGI:104652]	ENSMUSG00000028745	ENSMUST00000042675	protein_coding	1724.73	8.07872	1.43564	5.62727	1.83087e-08	1.19141e-06	38	0	0	21	3097	3051	3350	3208
Cybc1	cytochrome b 245 chaperone 1 [Source:MGI Symbol;Acc:MGI:2384959]	ENSMUSG00000039294	ENSMUST00000106115	protein_coding	392.574	1.24969	0.222086	5.62706	1.83312e-08	1.19144e-06	263	319	291	177	466	568	444	572
Cyc1	cytochrome c-1 [Source:MGI Symbol;Acc:MGI:1913695]	ENSMUSG00000022551	ENSMUST00000229710	retained_intron	356.034	-1.94379	0.345941	-5.61886	1.92222e-08	1.24786e-06	462	514	777	810	88	134	240	91
Fbxo9	f-box protein 9 [Source:MGI Symbol;Acc:MGI:1918788]	ENSMUSG00000001366	ENSMUST00000085311	protein_coding	802.992	-2.62048	0.467618	-5.6039	2.09579e-08	1.35405e-06	669	623	2564	2430	206	177	262	185
Prdx5	peroxiredoxin 5 [Source:MGI Symbol;Acc:MGI:1859821]	ENSMUSG00000024953	ENSMUST00000149261	protein_coding	661.257	1.3006	0.232105	5.6035	2.10072e-08	1.35561e-06	504	543	274	405	716	811	1013	967
Hmg20b	high mobility group 20B [Source:MGI Symbol;Acc:MGI:1341190]	ENSMUSG00000020232	ENSMUST00000105323	protein_coding	88.0687	-5.92179	1.05864	-5.59379	2.22168e-08	1.43027e-06	260	71	254	209	0	0	11	0
Gpaa1	GPI anchor attachment protein 1 [Source:MGI Symbol;Acc:MGI:1202392]	ENSMUSG00000022561	ENSMUST00000023221	protein_coding	457.41	-1.99129	0.356033	-5.59299	2.23191e-08	1.43515e-06	778	702	862	974	254	84	141	182
Polrmt	polymerase (RNA) mitochondrial (DNA directed) [Source:MGI Symbol;Acc:MGI:1915843]	ENSMUSG00000020329	ENSMUST00000020580	protein_coding	456.083	-1.2683	0.227103	-5.58469	2.34111e-08	1.5018e-06	845	624	778	681	284	176	293	228
Grid1	glutamate receptor, ionotropic, delta 1 [Source:MGI Symbol;Acc:MGI:95812]	ENSMUSG00000041078	ENSMUST00000173307	processed_transcript	19.8279	-2.92938	0.524994	-5.57983	2.40759e-08	1.54262e-06	47	36	47	29	5	4	3	5
Rpp21	ribonuclease P 21 subunit [Source:MGI Symbol;Acc:MGI:1914926]	ENSMUSG00000024446	ENSMUST00000025319	protein_coding	128.605	-1.12378	0.201412	-5.5795	2.41209e-08	1.54368e-06	197	225	187	188	70	64	91	75
Fam171a1	family with sequence similarity 171, member A1 [Source:MGI Symbol;Acc:MGI:2442917]	ENSMUSG00000050530	ENSMUST00000062934	protein_coding	948.457	2.32997	0.417665	5.57857	2.4251e-08	1.55017e-06	360	639	178	233	1819	1566	1418	959
Lzts2	leucine zipper, putative tumor suppressor 2 [Source:MGI Symbol;Acc:MGI:2385095]	ENSMUSG00000035342	ENSMUST00000178087	protein_coding	549.167	-1.26406	0.22673	-5.57517	2.47294e-08	1.57889e-06	916	637	1097	878	227	241	417	323
Pdlim4	PDZ and LIM domain 4 [Source:MGI Symbol;Acc:MGI:1353470]	ENSMUSG00000020388	ENSMUST00000018755	protein_coding	141.211	-1.36727	0.245293	-5.57402	2.48932e-08	1.58748e-06	236	209	252	225	93	65	71	59
Fbrs	fibrosin [Source:MGI Symbol;Acc:MGI:104648]	ENSMUSG00000042423	ENSMUST00000205432	protein_coding	577.789	-1.10545	0.198398	-5.57188	2.52e-08	1.60427e-06	855	651	984	1096	327	281	394	355
Zfr2	zinc finger RNA binding protein 2 [Source:MGI Symbol;Acc:MGI:2143792]	ENSMUSG00000034949	ENSMUST00000117798	protein_coding	984.665	-1.20673	0.216579	-5.57178	2.52157e-08	1.60427e-06	1386	1438	1713	1689	568	374	699	554
Jag2	jagged 2 [Source:MGI Symbol;Acc:MGI:1098270]	ENSMUSG00000002799	ENSMUST00000075827	protein_coding	852.311	-1.0203	0.183128	-5.57151	2.52543e-08	1.60485e-06	1297	1130	1512	1243	418	405	665	613
4833420G17Rik	RIKEN cDNA 4833420G17 gene [Source:MGI Symbol;Acc:MGI:1914642]	ENSMUSG00000062822	ENSMUST00000224081	protein_coding	69.9026	-1.97368	0.354322	-5.57031	2.54287e-08	1.61404e-06	126	97	172	112	14	22	30	41
Cnr1	cannabinoid receptor 1 (brain) [Source:MGI Symbol;Acc:MGI:104615]	ENSMUSG00000044288	ENSMUST00000084736	protein_coding	3366	1.56573	0.281481	5.56245	2.66011e-08	1.68648e-06	2763	2261	1310	1371	5331	4776	4421	3898
Scn8a	sodium channel, voltage-gated, type VIII, alpha [Source:MGI Symbol;Acc:MGI:103169]	ENSMUSG00000023033	ENSMUST00000108909	protein_coding	319.157	-3.06936	0.552069	-5.55973	2.70195e-08	1.71101e-06	580	347	613	1059	50	25	148	31
Cfap298	cilia and flagella associate protien 298 [Source:MGI Symbol;Acc:MGI:1915251]	ENSMUSG00000022972	ENSMUST00000231711	retained_intron	44.7447	1.81601	0.326756	5.55769	2.73375e-08	1.72912e-06	23	13	26	28	62	59	61	76
Cttnbp2	cortactin binding protein 2 [Source:MGI Symbol;Acc:MGI:1353467]	ENSMUSG00000000416	ENSMUST00000090601	protein_coding	211.641	-3.09652	0.557554	-5.55375	2.79601e-08	1.76644e-06	382	162	597	590	15	19	53	82
Slit2	slit guidance ligand 2 [Source:MGI Symbol;Acc:MGI:1315205]	ENSMUSG00000031558	ENSMUST00000170109	protein_coding	573.32	1.43158	0.257954	5.54975	2.86071e-08	1.80521e-06	467	404	229	305	796	672	932	684
Rpl12	ribosomal protein L12 [Source:MGI Symbol;Acc:MGI:98002]	ENSMUSG00000038900	ENSMUST00000125415	retained_intron	19.4773	-6.14544	1.10738	-5.54953	2.86439e-08	1.80543e-06	42	54	38	39	2	0	0	0
Akap8l	A kinase (PRKA) anchor protein 8-like [Source:MGI Symbol;Acc:MGI:1860606]	ENSMUSG00000002625	ENSMUST00000236039	retained_intron	620.399	-3.21016	0.578768	-5.54654	2.91384e-08	1.83447e-06	652	870	1803	1754	19	71	170	207
Nrxn2	neurexin II [Source:MGI Symbol;Acc:MGI:1096362]	ENSMUSG00000033768	ENSMUST00000113458	protein_coding	3773.81	-1.17992	0.212754	-5.54591	2.92432e-08	1.83893e-06	5385	4501	6842	7059	2176	1828	2749	1774
Calm3	calmodulin 3 [Source:MGI Symbol;Acc:MGI:103249]	ENSMUSG00000019370	ENSMUST00000173557	processed_transcript	137.654	3.38035	0.609846	5.54295	2.97412e-08	1.86591e-06	39	19	32	20	213	536	69	113
Grin1	glutamate receptor, ionotropic, NMDA1 (zeta 1) [Source:MGI Symbol;Acc:MGI:95819]	ENSMUSG00000026959	ENSMUST00000114307	protein_coding	2078.76	-1.31089	0.236489	-5.54314	2.97102e-08	1.86591e-06	3037	2714	3788	3912	1025	695	1364	1344
Rab1b	RAB1B, member RAS oncogene family [Source:MGI Symbol;Acc:MGI:1923558]	ENSMUSG00000024870	ENSMUST00000236149	protein_coding	64.3076	1.64879	0.297896	5.53478	3.11615e-08	1.95051e-06	40	29	40	32	105	98	83	71
Arhgap33	Rho GTPase activating protein 33 [Source:MGI Symbol;Acc:MGI:2673998]	ENSMUSG00000036882	ENSMUST00000207860	protein_coding	636.294	-1.37137	0.247771	-5.53482	3.11545e-08	1.95051e-06	1326	818	1236	799	217	279	403	435
Hk1	hexokinase 1 [Source:MGI Symbol;Acc:MGI:96103]	ENSMUSG00000037012	ENSMUST00000130422	protein_coding	2716.41	2.71646	0.490835	5.53436	3.12358e-08	1.95291e-06	1781	718	555	228	5119	4595	3938	3586
Zfp64	zinc finger protein 64 [Source:MGI Symbol;Acc:MGI:107342]	ENSMUSG00000027551	ENSMUST00000109162	protein_coding	100.57	-1.31159	0.237039	-5.53321	3.14415e-08	1.9635e-06	135	172	151	190	51	44	57	62
Col16a1	collagen, type XVI, alpha 1 [Source:MGI Symbol;Acc:MGI:1095396]	ENSMUSG00000040690	ENSMUST00000143577	protein_coding	213.029	-1.53972	0.278373	-5.53112	3.18189e-08	1.98478e-06	252	311	513	360	85	83	106	132
Ssbp4	single stranded DNA binding protein 4 [Source:MGI Symbol;Acc:MGI:1924150]	ENSMUSG00000070003	ENSMUST00000211608	protein_coding	333.084	-1.14379	0.206866	-5.5291	3.21871e-08	2.00544e-06	455	466	546	612	162	146	251	214
Ebf4	early B cell factor 4 [Source:MGI Symbol;Acc:MGI:2385972]	ENSMUSG00000053552	ENSMUST00000110288	protein_coding	34.3103	-8.43338	1.52601	-5.52644	3.26788e-08	2.03374e-06	5	22	122	163	0	0	0	0
Fbrsl1	fibrosin-like 1 [Source:MGI Symbol;Acc:MGI:1920907]	ENSMUSG00000043323	ENSMUST00000196801	nonsense_mediated_decay	138.814	-2.58477	0.467735	-5.52615	3.2733e-08	2.03478e-06	91	279	391	312	19	42	37	52
Dexi	dexamethasone-induced transcript [Source:MGI Symbol;Acc:MGI:1926236]	ENSMUSG00000038055	ENSMUST00000183355	processed_transcript	187.954	1.4469	0.261971	5.52314	3.33003e-08	2.06767e-06	90	161	120	83	237	264	274	244
Trappc12	trafficking protein particle complex 12 [Source:MGI Symbol;Acc:MGI:2445089]	ENSMUSG00000020628	ENSMUST00000020954	protein_coding	442.918	-2.2261	0.403118	-5.52221	3.34753e-08	2.07379e-06	1008	569	795	954	114	57	267	145
Ilk	integrin linked kinase [Source:MGI Symbol;Acc:MGI:1195267]	ENSMUSG00000030890	ENSMUST00000033182	protein_coding	1271.15	-1.36557	0.247391	-5.51987	3.39246e-08	2.09922e-06	2188	2015	1998	2103	542	385	829	894
Snrpa	small nuclear ribonucleoprotein polypeptide A [Source:MGI Symbol;Acc:MGI:1855690]	ENSMUSG00000061479	ENSMUST00000122202	protein_coding	265.61	-1.4687	0.266282	-5.51557	3.47648e-08	2.14875e-06	435	416	441	478	76	96	181	179
Gtpbp3	GTP binding protein 3 [Source:MGI Symbol;Acc:MGI:1917609]	ENSMUSG00000007610	ENSMUST00000095259	nonsense_mediated_decay	163.754	-1.32802	0.240858	-5.5137	3.51376e-08	2.16576e-06	260	207	289	309	54	78	117	102
Pick1	protein interacting with C kinase 1 [Source:MGI Symbol;Acc:MGI:894645]	ENSMUSG00000068206	ENSMUST00000018295	protein_coding	550.476	-1.48984	0.270212	-5.51358	3.51597e-08	2.16576e-06	859	941	965	909	337	182	330	204
Srebf1	sterol regulatory element binding transcription factor 1 [Source:MGI Symbol;Acc:MGI:107606]	ENSMUSG00000020538	ENSMUST00000020846	protein_coding	669.357	-1.45466	0.263864	-5.51291	3.52953e-08	2.17165e-06	927	1230	1238	1036	377	301	423	211
Ric8a	RIC8 guanine nucleotide exchange factor A [Source:MGI Symbol;Acc:MGI:2141866]	ENSMUSG00000025485	ENSMUST00000026558	protein_coding	647.063	-1.18919	0.215732	-5.51233	3.54112e-08	2.1763e-06	1129	848	1117	993	398	252	367	433
Cspg5	chondroitin sulfate proteoglycan 5 [Source:MGI Symbol;Acc:MGI:1352747]	ENSMUSG00000032482	ENSMUST00000196176	retained_intron	241.481	-2.69709	0.489347	-5.5116	3.55587e-08	2.18043e-06	362	139	685	725	71	38	58	69
Nr2f2	nuclear receptor subfamily 2, group F, member 2 [Source:MGI Symbol;Acc:MGI:1352452]	ENSMUSG00000030551	ENSMUST00000208081	protein_coding	18.0015	-6.77164	1.22884	-5.51061	3.57598e-08	2.19027e-06	33	18	75	37	0	0	1	0
Vdac2	voltage-dependent anion channel 2 [Source:MGI Symbol;Acc:MGI:106915]	ENSMUSG00000021771	ENSMUST00000153320	protein_coding	54.113	-4.36123	0.791853	-5.50763	3.63693e-08	2.22321e-06	241	66	54	113	2	8	9	0
Chadl	chondroadherin-like [Source:MGI Symbol;Acc:MGI:3036284]	ENSMUSG00000063765	ENSMUST00000072910	protein_coding	117.161	-1.7624	0.320097	-5.50584	3.67411e-08	2.24278e-06	203	114	244	264	40	39	63	57
Adam15	a disintegrin and metallopeptidase domain 15 (metargidin) [Source:MGI Symbol;Acc:MGI:1333882]	ENSMUSG00000028041	ENSMUST00000148068	processed_transcript	61.4242	-4.47756	0.813981	-5.50081	3.78048e-08	2.30511e-06	41	138	205	146	2	0	13	5
Gm49601	predicted gene, 49601 [Source:MGI Symbol;Acc:MGI:6215011]	ENSMUSG00000116594	ENSMUST00000231335	protein_coding	991.817	-2.56531	0.466565	-5.49828	3.83512e-08	2.33329e-06	1626	1463	2245	2371	288	58	379	329
Id3	inhibitor of DNA binding 3 [Source:MGI Symbol;Acc:MGI:96398]	ENSMUSG00000007872	ENSMUST00000008016	protein_coding	803.079	-1.08465	0.197311	-5.49717	3.85928e-08	2.34525e-06	1132	1023	1444	1355	404	363	531	618
Cdk9	cyclin-dependent kinase 9 (CDC2-related kinase) [Source:MGI Symbol;Acc:MGI:1328368]	ENSMUSG00000009555	ENSMUST00000123170	nonsense_mediated_decay	44.5073	-8.08331	1.47096	-5.49527	3.90117e-08	2.3654e-06	19	9	131	246	0	0	0	1
Tdp2	tyrosyl-DNA phosphodiesterase 2 [Source:MGI Symbol;Acc:MGI:1860486]	ENSMUSG00000035958	ENSMUST00000038039	protein_coding	139.065	-4.28341	0.780274	-5.48962	4.02794e-08	2.43139e-06	190	181	444	387	14	6	30	0
Sco2	SCO2 cytochrome c oxidase assembly protein [Source:MGI Symbol;Acc:MGI:3818630]	ENSMUSG00000091780	ENSMUST00000228977	protein_coding	17.3099	-7.44632	1.35689	-5.48777	4.07042e-08	2.4543e-06	10	22	63	62	0	0	0	0
Fscn1	fascin actin-bundling protein 1 [Source:MGI Symbol;Acc:MGI:1352745]	ENSMUSG00000029581	ENSMUST00000135293	retained_intron	56.2888	2.03635	0.371507	5.48133	4.22137e-08	2.53967e-06	24	23	27	26	80	126	80	49
Acsl4	acyl-CoA synthetase long-chain family member 4 [Source:MGI Symbol;Acc:MGI:1354713]	ENSMUSG00000031278	ENSMUST00000112907	protein_coding	2038	1.21094	0.220956	5.48047	4.24204e-08	2.54927e-06	1234	1894	1229	1181	2805	2667	2275	2721
Ncor2	nuclear receptor co-repressor 2 [Source:MGI Symbol;Acc:MGI:1337080]	ENSMUSG00000029478	ENSMUST00000134404	protein_coding	208.454	-1.62164	0.295989	-5.47873	4.28394e-08	2.5716e-06	575	274	289	298	84	74	110	112
Ablim3	actin binding LIM protein family, member 3 [Source:MGI Symbol;Acc:MGI:2442582]	ENSMUSG00000032735	ENSMUST00000049378	protein_coding	272.941	-1.31928	0.240819	-5.47829	4.29468e-08	2.57519e-06	352	378	422	614	149	166	132	129
Kank3	KN motif and ankyrin repeat domains 3 [Source:MGI Symbol;Acc:MGI:1098615]	ENSMUSG00000042099	ENSMUST00000048560	protein_coding	268.653	-1.76976	0.3231	-5.47746	4.31481e-08	2.58155e-06	392	356	574	565	70	72	166	151
Sncb	synuclein, beta [Source:MGI Symbol;Acc:MGI:1889011]	ENSMUSG00000034891	ENSMUST00000134110	protein_coding	474.171	2.06428	0.376892	5.4771	4.32343e-08	2.58385e-06	256	322	101	145	805	740	529	729
Myh7b	myosin, heavy chain 7B, cardiac muscle, beta [Source:MGI Symbol;Acc:MGI:3710243]	ENSMUSG00000074652	ENSMUST00000092995	protein_coding	101.928	-1.54528	0.282226	-5.47535	4.36649e-08	2.60672e-06	158	123	205	204	45	43	66	39
Fam171a2	family with sequence similarity 171, member A2 [Source:MGI Symbol;Acc:MGI:2448496]	ENSMUSG00000034685	ENSMUST00000049057	protein_coding	1473.07	-1.24116	0.226827	-5.47182	4.45431e-08	2.6533e-06	2230	1752	2735	2692	758	557	1054	877
Smug1	single-strand selective monofunctional uracil DNA glycosylase [Source:MGI Symbol;Acc:MGI:1918976]	ENSMUSG00000036061	ENSMUST00000231198	protein_coding	10.5223	-6.72891	1.22979	-5.47159	4.46004e-08	2.65379e-06	38	19	21	18	0	0	0	0
Gpr162	G protein-coupled receptor 162 [Source:MGI Symbol;Acc:MGI:1315214]	ENSMUSG00000038390	ENSMUST00000204667	protein_coding	200.206	-3.11278	0.569005	-5.47057	4.486e-08	2.66632e-06	231	170	618	615	54	22	16	58
Ubl4a	ubiquitin-like 4A [Source:MGI Symbol;Acc:MGI:95049]	ENSMUSG00000015290	ENSMUST00000126117	processed_transcript	704.627	1.28752	0.23546	5.4681	4.54884e-08	2.69775e-06	530	575	394	352	854	1231	868	753
Zfyve1	zinc finger, FYVE domain containing 1 [Source:MGI Symbol;Acc:MGI:3026685]	ENSMUSG00000042628	ENSMUST00000221919	protein_coding	380.83	1.03287	0.189065	5.46303	4.68084e-08	2.76997e-06	332	302	302	197	428	458	532	481
Hmgn2	high mobility group nucleosomal binding domain 2 [Source:MGI Symbol;Acc:MGI:96136]	ENSMUSG00000003038	ENSMUST00000102552	protein_coding	22.8802	-4.80041	0.879493	-5.45815	4.81114e-08	2.84397e-06	33	30	48	90	0	0	3	3
Mapk7	mitogen-activated protein kinase 7 [Source:MGI Symbol;Acc:MGI:1346347]	ENSMUSG00000001034	ENSMUST00000125840	processed_transcript	19.3337	-7.60507	1.3934	-5.45794	4.81688e-08	2.84427e-06	37	97	28	10	0	0	0	0
Zfp219	zinc finger protein 219 [Source:MGI Symbol;Acc:MGI:1917140]	ENSMUSG00000049295	ENSMUST00000226522	protein_coding	579.468	-1.29302	0.236966	-5.45657	4.85413e-08	2.86003e-06	850	692	1110	1089	176	349	346	398
Ccsap	centriole, cilia and spindle associated protein [Source:MGI Symbol;Acc:MGI:1920670]	ENSMUSG00000031971	ENSMUST00000122421	protein_coding	169.395	-3.2773	0.600613	-5.45659	4.85377e-08	2.86003e-06	268	210	498	421	20	4	59	36
Gm16286	predicted gene 16286 [Source:MGI Symbol;Acc:MGI:3833940]	ENSMUSG00000024571	ENSMUST00000125127	protein_coding	1483.99	-2.09691	0.384314	-5.45623	4.86347e-08	2.86211e-06	2796	2789	2752	2560	365	204	983	560
Rad52	RAD52 homolog, DNA repair protein [Source:MGI Symbol;Acc:MGI:101949]	ENSMUSG00000030166	ENSMUST00000162590	retained_intron	24.3326	-3.10083	0.568328	-5.45606	4.86822e-08	2.86211e-06	29	68	48	51	3	3	5	8
Pcnx3	pecanex homolog 3 [Source:MGI Symbol;Acc:MGI:1861733]	ENSMUSG00000054874	ENSMUST00000146638	retained_intron	291.66	-1.8779	0.344272	-5.4547	4.90565e-08	2.88099e-06	321	584	640	523	119	64	112	165
Romo1	reactive oxygen species modulator 1 [Source:MGI Symbol;Acc:MGI:1914317]	ENSMUSG00000067847	ENSMUST00000109597	protein_coding	27.4914	-6.65396	1.22248	-5.443	5.23907e-08	3.06023e-06	33	21	105	89	1	0	1	0
Gtpbp6	GTP binding protein 6 (putative) [Source:MGI Symbol;Acc:MGI:1306825]	ENSMUSG00000033434	ENSMUST00000127628	retained_intron	253.113	-1.09606	0.201404	-5.44211	5.26519e-08	3.07217e-06	370	383	402	408	109	120	171	204
Cops7a	COP9 signalosome subunit 7A [Source:MGI Symbol;Acc:MGI:1349400]	ENSMUSG00000030127	ENSMUST00000112439	protein_coding	314.644	-1.41978	0.260932	-5.44117	5.29306e-08	3.08511e-06	480	529	608	457	117	104	198	222
Taf5l	TATA-box binding protein associated factor 5 like [Source:MGI Symbol;Acc:MGI:1919039]	ENSMUSG00000038697	ENSMUST00000093039	protein_coding	380.693	1.53933	0.283072	5.43796	5.38949e-08	3.13794e-06	287	253	233	110	448	533	518	609
D630045J12Rik	RIKEN cDNA D630045J12 gene [Source:MGI Symbol;Acc:MGI:2669829]	ENSMUSG00000063455	ENSMUST00000144973	retained_intron	156.454	-1.75242	0.322658	-5.43122	5.59696e-08	3.25176e-06	250	206	364	276	64	102	42	57
Nudt16l1	nudix (nucleoside diphosphate linked moiety X)-type motif 16-like 1 [Source:MGI Symbol;Acc:MGI:1914161]	ENSMUSG00000022516	ENSMUST00000230201	retained_intron	47.9869	-2.24963	0.414279	-5.43022	5.62836e-08	3.2665e-06	89	85	114	72	7	11	18	27
Wiz	widely-interspaced zinc finger motifs [Source:MGI Symbol;Acc:MGI:1332638]	ENSMUSG00000024050	ENSMUST00000169488	protein_coding	216.045	-1.81226	0.333961	-5.42657	5.74478e-08	3.3305e-06	263	290	554	418	98	75	117	62
Tor1aip2	torsin A interacting protein 2 [Source:MGI Symbol;Acc:MGI:3582695]	ENSMUSG00000050565	ENSMUST00000111754	protein_coding	21.0706	-7.73058	1.42534	-5.42366	5.83912e-08	3.38158e-06	113	7	30	45	0	0	0	0
Mthfsd	methenyltetrahydrofolate synthetase domain containing [Source:MGI Symbol;Acc:MGI:2679252]	ENSMUSG00000031816	ENSMUST00000139782	protein_coding	127.871	-1.35957	0.250825	-5.42037	5.94752e-08	3.44068e-06	183	247	175	226	56	69	89	53
Folr1	folate receptor 1 (adult) [Source:MGI Symbol;Acc:MGI:95568]	ENSMUSG00000001827	ENSMUST00000134145	protein_coding	13.0359	7.32474	1.35191	5.41809	6.02407e-08	3.47754e-06	0	0	0	0	34	38	10	12
Col11a2	collagen, type XI, alpha 2 [Source:MGI Symbol;Acc:MGI:88447]	ENSMUSG00000024330	ENSMUST00000087497	protein_coding	544.608	-1.15879	0.213868	-5.41825	6.01867e-08	3.47754e-06	679	804	872	1052	204	299	354	410
Gas2l1	growth arrest-specific 2 like 1 [Source:MGI Symbol;Acc:MGI:1926176]	ENSMUSG00000034201	ENSMUST00000156196	processed_transcript	121.186	-2.81858	0.520321	-5.41701	6.06028e-08	3.49472e-06	190	223	266	283	3	38	33	42
Nrp2	neuropilin 2 [Source:MGI Symbol;Acc:MGI:1100492]	ENSMUSG00000025969	ENSMUST00000102822	protein_coding	474.639	-1.24848	0.230924	-5.40646	6.42826e-08	3.69696e-06	791	543	686	1019	258	209	259	313
Pabpn1	poly(A) binding protein, nuclear 1 [Source:MGI Symbol;Acc:MGI:1859158]	ENSMUSG00000022194	ENSMUST00000022808	protein_coding	594.66	-3.20473	0.592821	-5.4059	6.44834e-08	3.70274e-06	415	473	1935	2057	148	135	99	39
Plekho1	pleckstrin homology domain containing, family O member 1 [Source:MGI Symbol;Acc:MGI:1914470]	ENSMUSG00000015745	ENSMUST00000015889	protein_coding	166.691	-2.29841	0.425265	-5.40466	6.49325e-08	3.72458e-06	296	275	349	336	78	26	72	27
Fbh1	F-box DNA helicase 1 [Source:MGI Symbol;Acc:MGI:1354699]	ENSMUSG00000058594	ENSMUST00000131893	protein_coding	35.1022	3.97899	0.736402	5.40329	6.54301e-08	3.74916e-06	4	3	6	6	86	42	13	97
Mllt1	myeloid/lymphoid or mixed-lineage leukemia; translocated to, 1 [Source:MGI Symbol;Acc:MGI:1927238]	ENSMUSG00000024212	ENSMUST00000233854	processed_transcript	36.7989	-2.5815	0.477817	-5.40269	6.5647e-08	3.75762e-06	87	53	72	75	10	3	17	9
Lrp3	low density lipoprotein receptor-related protein 3 [Source:MGI Symbol;Acc:MGI:3584516]	ENSMUSG00000001802	ENSMUST00000118444	protein_coding	336.874	-2.1107	0.390804	-5.40092	6.63011e-08	3.79105e-06	585	480	886	535	51	75	196	160
Bicdl1	BICD family like cargo adaptor 1 [Source:MGI Symbol;Acc:MGI:1922915]	ENSMUSG00000041609	ENSMUST00000055408	protein_coding	249.786	-1.25235	0.231895	-5.40049	6.64589e-08	3.79607e-06	444	248	442	470	106	133	169	144
Neurl1a	neuralized E3 ubiquitin protein ligase 1A [Source:MGI Symbol;Acc:MGI:1334263]	ENSMUSG00000006435	ENSMUST00000235290	protein_coding	52.557	-6.5552	1.21438	-5.39797	6.73999e-08	3.83769e-06	293	26	148	14	2	0	0	2
Lmo2	LIM domain only 2 [Source:MGI Symbol;Acc:MGI:102811]	ENSMUSG00000032698	ENSMUST00000111140	protein_coding	33.4946	-8.39873	1.55653	-5.3958	6.82186e-08	3.88023e-06	21	4	180	101	0	0	0	0
Ier2	immediate early response 2 [Source:MGI Symbol;Acc:MGI:104815]	ENSMUSG00000053560	ENSMUST00000060427	protein_coding	112.052	-1.68152	0.31165	-5.39555	6.83147e-08	3.88162e-06	233	112	228	207	33	45	70	52
Gm9803	predicted gene 9803 [Source:MGI Symbol;Acc:MGI:3704359]	ENSMUSG00000045886	ENSMUST00000216543	protein_coding	54.6126	3.10784	0.576656	5.38941	7.0689e-08	4.00812e-06	3	17	8	23	109	96	56	96
Mfn2	mitofusin 2 [Source:MGI Symbol;Acc:MGI:2442230]	ENSMUSG00000029020	ENSMUST00000105715	protein_coding	134.88	-1.7944	0.332942	-5.38952	7.06443e-08	4.00812e-06	166	143	304	339	46	61	59	59
Shfl	shiftless antiviral inhibitor of ribosomal frameshifting [Source:MGI Symbol;Acc:MGI:2441788]	ENSMUSG00000038884	ENSMUST00000177067	retained_intron	113.497	-2.77507	0.515344	-5.38488	7.24919e-08	4.09749e-06	140	181	287	290	6	23	53	29
Dcun1d2	DCN1, defective in cullin neddylation 1, domain containing 2 (S. cerevisiae) [Source:MGI Symbol;Acc:MGI:2142792]	ENSMUSG00000038506	ENSMUST00000204673	processed_transcript	14.7824	-7.21767	1.34035	-5.38492	7.24786e-08	4.09749e-06	9	56	28	39	0	0	0	0
Lmtk3	lemur tyrosine kinase 3 [Source:MGI Symbol;Acc:MGI:3039582]	ENSMUSG00000062044	ENSMUST00000120005	protein_coding	1160.83	-1.80331	0.334902	-5.38457	7.26168e-08	4.10028e-06	1809	2079	2067	2212	421	451	826	225
Vps25	vacuolar protein sorting 25 [Source:MGI Symbol;Acc:MGI:106354]	ENSMUSG00000078656	ENSMUST00000121331	protein_coding	39.7895	-2.12274	0.394538	-5.38032	7.4355e-08	4.19405e-06	79	58	70	87	14	6	18	17
Fam131a	family with sequence similarity 131, member A [Source:MGI Symbol;Acc:MGI:1925658]	ENSMUSG00000050821	ENSMUST00000232207	protein_coding	595.638	-1.14581	0.212989	-5.37966	7.46256e-08	4.20494e-06	820	786	1029	1087	297	267	337	478
Hspa5	heat shock protein 5 [Source:MGI Symbol;Acc:MGI:95835]	ENSMUSG00000026864	ENSMUST00000137145	nonsense_mediated_decay	110.91	-2.02002	0.375562	-5.37865	7.50453e-08	4.2242e-06	310	145	214	143	42	27	60	33
Prkag2	protein kinase, AMP-activated, gamma 2 non-catalytic subunit [Source:MGI Symbol;Acc:MGI:1336153]	ENSMUSG00000028944	ENSMUST00000076306	protein_coding	157.589	-1.2356	0.229732	-5.37845	7.51297e-08	4.22457e-06	320	201	226	259	94	76	77	99
Tubgcp2	tubulin, gamma complex associated protein 2 [Source:MGI Symbol;Acc:MGI:1921487]	ENSMUSG00000025474	ENSMUST00000210224	nonsense_mediated_decay	205.052	-1.24301	0.231477	-5.36989	7.87844e-08	4.4209e-06	247	350	401	305	87	102	121	145
Eno2	enolase 2, gamma neuronal [Source:MGI Symbol;Acc:MGI:95394]	ENSMUSG00000004267	ENSMUST00000204896	protein_coding	975.74	-1.80514	0.336524	-5.36409	8.13578e-08	4.54648e-06	2812	1858	1218	1008	371	276	477	486
Jakmip1	janus kinase and microtubule interacting protein 1 [Source:MGI Symbol;Acc:MGI:1923321]	ENSMUSG00000063646	ENSMUST00000173836	protein_coding	120.839	-2.00231	0.373273	-5.36419	8.13139e-08	4.54648e-06	215	107	294	266	47	29	48	54
Ncor2	nuclear receptor co-repressor 2 [Source:MGI Symbol;Acc:MGI:1337080]	ENSMUSG00000029478	ENSMUST00000055256	protein_coding	54.9307	-3.04323	0.567603	-5.36154	8.25144e-08	4.60636e-06	134	54	94	166	5	5	23	12
Spns1	spinster homolog 1 [Source:MGI Symbol;Acc:MGI:1920908]	ENSMUSG00000030741	ENSMUST00000032994	protein_coding	951.612	-1.43302	0.267422	-5.35865	8.38468e-08	4.67593e-06	1740	1543	1589	1426	448	259	673	526
Cyb5r3	cytochrome b5 reductase 3 [Source:MGI Symbol;Acc:MGI:94893]	ENSMUSG00000018042	ENSMUST00000018186	protein_coding	681.669	-1.15723	0.216031	-5.35677	8.47208e-08	4.71981e-06	1280	1027	1096	869	371	268	472	452
Ap2a1	adaptor-related protein complex 2, alpha 1 subunit [Source:MGI Symbol;Acc:MGI:101921]	ENSMUSG00000060279	ENSMUST00000207554	retained_intron	47.7422	5.95691	1.1122	5.35599	8.50908e-08	4.73556e-06	7	0	0	0	136	114	57	29
Siva1	SIVA1, apoptosis-inducing factor [Source:MGI Symbol;Acc:MGI:1353606]	ENSMUSG00000064326	ENSMUST00000021728	protein_coding	106.722	-1.23586	0.230955	-5.35109	8.74247e-08	4.86045e-06	139	184	189	165	54	53	55	74
Zfp444	zinc finger protein 444 [Source:MGI Symbol;Acc:MGI:1923365]	ENSMUSG00000044876	ENSMUST00000054680	protein_coding	136.703	-1.27688	0.238762	-5.3479	8.89799e-08	4.94185e-06	208	195	251	223	81	84	78	51
Lypla2	lysophospholipase 2 [Source:MGI Symbol;Acc:MGI:1347000]	ENSMUSG00000028670	ENSMUST00000067567	protein_coding	1384.46	-1.16104	0.217156	-5.34655	8.96452e-08	4.9737e-06	2072	2070	2449	2079	805	516	1004	832
Rad23b	RAD23 homolog B, nucleotide excision repair protein [Source:MGI Symbol;Acc:MGI:105128]	ENSMUSG00000028426	ENSMUST00000156263	processed_transcript	33.6778	-4.65279	0.870347	-5.3459	8.99671e-08	4.98137e-06	93	45	97	60	7	0	2	0
Tesk1	testis specific protein kinase 1 [Source:MGI Symbol;Acc:MGI:1201675]	ENSMUSG00000028458	ENSMUST00000138981	nonsense_mediated_decay	714.228	-1.17701	0.220195	-5.3453	9.02681e-08	4.99293e-06	1169	1018	1185	1122	354	262	548	465
Aup1	ancient ubiquitous protein 1 [Source:MGI Symbol;Acc:MGI:107789]	ENSMUSG00000068328	ENSMUST00000092618	protein_coding	194.239	-3.51299	0.658232	-5.337	9.4496e-08	5.22146e-06	247	66	749	571	17	57	25	19
Gyg	glycogenin [Source:MGI Symbol;Acc:MGI:1351614]	ENSMUSG00000019528	ENSMUST00000118015	protein_coding	63.1068	-3.06729	0.574913	-5.33523	9.54247e-08	5.26741e-06	109	68	172	165	5	20	4	22
Rabac1	Rab acceptor 1 (prenylated) [Source:MGI Symbol;Acc:MGI:1201692]	ENSMUSG00000003380	ENSMUST00000076961	protein_coding	1425.18	-1.27937	0.239847	-5.33411	9.60162e-08	5.29466e-06	2090	1944	2758	2366	888	496	835	826
Zrsr2	zinc finger (CCCH type), RNA binding motif and serine/arginine rich 2 [Source:MGI Symbol;Acc:MGI:103287]	ENSMUSG00000031370	ENSMUST00000127370	protein_coding	13.6177	-6.36592	1.19369	-5.33297	9.66194e-08	5.32251e-06	29	16	44	34	0	0	1	0
Celsr2	cadherin, EGF LAG seven-pass G-type receptor 2 [Source:MGI Symbol;Acc:MGI:1858235]	ENSMUSG00000068740	ENSMUST00000133216	processed_transcript	18.2015	-3.6505	0.684609	-5.33223	9.70116e-08	5.33869e-06	48	39	18	48	2	2	2	4
Bace1	beta-site APP cleaving enzyme 1 [Source:MGI Symbol;Acc:MGI:1346542]	ENSMUSG00000032086	ENSMUST00000078111	protein_coding	386.881	-1.55019	0.290915	-5.32867	9.89337e-08	5.43894e-06	719	381	749	781	167	139	268	157
Ubl7	ubiquitin-like 7 (bone marrow stromal cell-derived) [Source:MGI Symbol;Acc:MGI:1916709]	ENSMUSG00000055720	ENSMUST00000217132	protein_coding	183.063	1.09335	0.205285	5.32602	1.00387e-07	5.50211e-06	127	107	148	148	243	258	222	195
Faap100	Fanconi anemia core complex associated protein 100 [Source:MGI Symbol;Acc:MGI:1919135]	ENSMUSG00000025384	ENSMUST00000026448	protein_coding	278.17	-1.16221	0.218286	-5.32427	1.01357e-07	5.54963e-06	413	420	424	485	148	107	180	202
Bbc3	BCL2 binding component 3 [Source:MGI Symbol;Acc:MGI:2181667]	ENSMUSG00000002083	ENSMUST00000002152	protein_coding	132.339	-1.59825	0.300221	-5.32357	1.0175e-07	5.56553e-06	144	220	247	289	39	57	78	73
Slc3a2	solute carrier family 3 (activators of dibasic and neutral amino acid transport), member 2 [Source:MGI Symbol;Acc:MGI:96955]	ENSMUSG00000010095	ENSMUST00000206895	retained_intron	36.6006	-3.55601	0.668479	-5.31956	1.04017e-07	5.67808e-06	60	52	120	75	0	6	12	4
Ndufb5	NADH:ubiquinone oxidoreductase subunit B5 [Source:MGI Symbol;Acc:MGI:1913296]	ENSMUSG00000027673	ENSMUST00000122290	protein_coding	658.093	1.2088	0.227413	5.31544	1.06402e-07	5.80244e-06	520	543	344	390	969	804	753	839
Vps51	VPS51 GARP complex subunit [Source:MGI Symbol;Acc:MGI:1915755]	ENSMUSG00000024797	ENSMUST00000161222	retained_intron	48.9203	1.90537	0.358713	5.31168	1.08618e-07	5.91138e-06	33	12	29	20	73	77	73	62
Metap2	methionine aminopeptidase 2 [Source:MGI Symbol;Acc:MGI:1929701]	ENSMUSG00000036112	ENSMUST00000180688	protein_coding	65.5103	-1.6863	0.31761	-5.30933	1.10027e-07	5.9813e-06	149	124	104	76	28	32	24	31
Atoh8	atonal bHLH transcription factor 8 [Source:MGI Symbol;Acc:MGI:1918343]	ENSMUSG00000037621	ENSMUST00000042646	protein_coding	23.8435	-3.08966	0.581947	-5.30917	1.10123e-07	5.9813e-06	52	27	52	64	1	8	6	4
Arhgap23	Rho GTPase activating protein 23 [Source:MGI Symbol;Acc:MGI:3697726]	ENSMUSG00000049807	ENSMUST00000107601	protein_coding	851.918	-1.19848	0.225811	-5.30746	1.11165e-07	6.02581e-06	1853	1118	1172	1260	404	355	625	542
Cox8a	cytochrome c oxidase subunit 8A [Source:MGI Symbol;Acc:MGI:105959]	ENSMUSG00000035885	ENSMUST00000237087	nonsense_mediated_decay	111.552	1.45336	0.273974	5.30474	1.12834e-07	6.11019e-06	89	61	62	59	159	149	186	108
Pak6	p21 (RAC1) activated kinase 6 [Source:MGI Symbol;Acc:MGI:2679420]	ENSMUSG00000074923	ENSMUST00000152550	retained_intron	17.8887	4.45132	0.839655	5.30137	1.14938e-07	6.21167e-06	0	5	2	0	19	39	36	35
Angel2	angel homolog 2 [Source:MGI Symbol;Acc:MGI:1196310]	ENSMUSG00000026634	ENSMUST00000123384	nonsense_mediated_decay	166	-1.16235	0.219387	-5.29814	1.16986e-07	6.31606e-06	214	220	298	308	95	87	110	87
Pheta1	PH domain containing endocytic trafficking adaptor 1 [Source:MGI Symbol;Acc:MGI:2442708]	ENSMUSG00000044134	ENSMUST00000056654	protein_coding	162.043	-1.31694	0.248609	-5.29724	1.17568e-07	6.34119e-06	225	219	300	305	76	109	100	60
Tmem191c	transmembrane protein 191C [Source:MGI Symbol;Acc:MGI:107238]	ENSMUSG00000055692	ENSMUST00000232636	retained_intron	59.9918	-3.38056	0.63862	-5.29355	1.19967e-07	6.46417e-06	57	65	182	193	15	7	13	3
Pou6f1	POU domain, class 6, transcription factor 1 [Source:MGI Symbol;Acc:MGI:102935]	ENSMUSG00000009739	ENSMUST00000073837	protein_coding	790.864	-2.04362	0.386527	-5.28714	1.24242e-07	6.6614e-06	1741	795	1865	1410	321	129	434	249
Ly6h	lymphocyte antigen 6 complex, locus H [Source:MGI Symbol;Acc:MGI:1346030]	ENSMUSG00000022577	ENSMUST00000156032	protein_coding	158.538	-4.71591	0.892017	-5.2868	1.24474e-07	6.66724e-06	178	105	553	557	0	9	4	32
Gap43	growth associated protein 43 [Source:MGI Symbol;Acc:MGI:95639]	ENSMUSG00000047261	ENSMUST00000125187	processed_transcript	272.218	2.19968	0.41647	5.28174	1.27966e-07	6.84076e-06	87	132	125	95	563	581	284	189
4930430F08Rik	RIKEN cDNA 4930430F08 gene [Source:MGI Symbol;Acc:MGI:1921197]	ENSMUSG00000046567	ENSMUST00000218821	protein_coding	21.1619	-3.84195	0.727666	-5.27983	1.29304e-07	6.90546e-06	51	27	53	49	5	0	4	1
Nell2	NEL-like 2 [Source:MGI Symbol;Acc:MGI:1858510]	ENSMUSG00000022454	ENSMUST00000075275	protein_coding	7086.84	1.05201	0.199283	5.27897	1.29909e-07	6.92463e-06	7459	4768	4322	4430	9111	8089	9247	8795
C2cd2l	C2 calcium-dependent domain containing 2-like [Source:MGI Symbol;Acc:MGI:1919014]	ENSMUSG00000032120	ENSMUST00000065080	protein_coding	3005.44	-1.01392	0.192068	-5.27896	1.29918e-07	6.92463e-06	4923	3650	4881	4818	1984	1392	2187	1757
Vmac	vimentin-type intermediate filament associated coiled-coil protein [Source:MGI Symbol;Acc:MGI:2146912]	ENSMUSG00000054723	ENSMUST00000067931	protein_coding	41.6294	-4.60856	0.87338	-5.2767	1.31534e-07	7.00384e-06	21	42	151	149	4	4	0	4
Zfp787	zinc finger protein 787 [Source:MGI Symbol;Acc:MGI:1914359]	ENSMUSG00000046792	ENSMUST00000094870	protein_coding	267.375	-1.10544	0.209927	-5.26585	1.39539e-07	7.40829e-06	382	362	506	405	167	120	175	163
Ldlrad3	low density lipoprotein receptor class A domain containing 3 [Source:MGI Symbol;Acc:MGI:2138856]	ENSMUSG00000048058	ENSMUST00000058790	protein_coding	299.004	-1.14558	0.217641	-5.26362	1.41245e-07	7.49154e-06	393	426	563	485	111	171	183	235
Mindy3	MINDY lysine 48 deubiquitinase 3 [Source:MGI Symbol;Acc:MGI:1914210]	ENSMUSG00000026767	ENSMUST00000129993	protein_coding	53.8002	-1.51427	0.287729	-5.26285	1.41842e-07	7.5158e-06	109	73	85	95	28	21	30	24
Ppp1r16a	protein phosphatase 1, regulatory subunit 16A [Source:MGI Symbol;Acc:MGI:1920312]	ENSMUSG00000033819	ENSMUST00000127674	retained_intron	42.6074	-2.99709	0.56983	-5.25961	1.44357e-07	7.63419e-06	84	75	124	61	3	3	14	16
Znhit1	zinc finger, HIT domain containing 1 [Source:MGI Symbol;Acc:MGI:1917353]	ENSMUSG00000059518	ENSMUST00000156963	protein_coding	178.135	-1.66013	0.315735	-5.25798	1.4565e-07	7.68755e-06	265	209	365	391	82	60	114	60
Arhgef19	Rho guanine nucleotide exchange factor (GEF) 19 [Source:MGI Symbol;Acc:MGI:1925912]	ENSMUSG00000028919	ENSMUST00000006618	protein_coding	383.263	-1.2017	0.228623	-5.25623	1.47035e-07	7.75309e-06	610	576	626	611	138	164	285	287
Nfkbil1	nuclear factor of kappa light polypeptide gene enhancer in B cells inhibitor like 1 [Source:MGI Symbol;Acc:MGI:1340031]	ENSMUSG00000042419	ENSMUST00000048994	protein_coding	155.427	-1.35209	0.25737	-5.25349	1.49241e-07	7.84649e-06	207	183	304	320	83	72	80	88
Mrpl36	mitochondrial ribosomal protein L36 [Source:MGI Symbol;Acc:MGI:2137228]	ENSMUSG00000021607	ENSMUST00000222030	protein_coding	8.58901	-6.43547	1.22509	-5.25305	1.49597e-07	7.85761e-06	25	19	19	15	0	0	0	0
Tnxb	tenascin XB [Source:MGI Symbol;Acc:MGI:1932137]	ENSMUSG00000033327	ENSMUST00000238305	protein_coding	704.352	-1.05407	0.200843	-5.24824	1.53559e-07	8.05012e-06	761	1079	1183	1276	339	391	477	502
Crlf1	cytokine receptor-like factor 1 [Source:MGI Symbol;Acc:MGI:1340030]	ENSMUSG00000007888	ENSMUST00000008032	protein_coding	608.535	-1.22812	0.234101	-5.2461	1.5535e-07	8.13615e-06	730	1057	837	1229	264	283	362	451
Galk1	galactokinase 1 [Source:MGI Symbol;Acc:MGI:95730]	ENSMUSG00000020766	ENSMUST00000021114	protein_coding	179.377	-1.07436	0.204811	-5.24561	1.55763e-07	8.14988e-06	236	277	315	272	112	87	119	108
Ablim2	actin-binding LIM protein 2 [Source:MGI Symbol;Acc:MGI:2385758]	ENSMUSG00000029095	ENSMUST00000101280	protein_coding	282.234	-1.11325	0.212251	-5.24498	1.56298e-07	8.16997e-06	509	413	494	336	147	128	200	188
Iqsec3	IQ motif and Sec7 domain 3 [Source:MGI Symbol;Acc:MGI:2677208]	ENSMUSG00000040797	ENSMUST00000046373	protein_coding	1449.66	-2.07266	0.395189	-5.24474	1.56502e-07	8.17277e-06	2144	1062	3593	3888	582	375	691	394
Ube2a	ubiquitin-conjugating enzyme E2A [Source:MGI Symbol;Acc:MGI:102959]	ENSMUSG00000016308	ENSMUST00000202812	protein_coding	77.262	1.65577	0.315738	5.24412	1.5703e-07	8.19246e-06	37	33	48	51	90	102	82	163
Atp11a	ATPase, class VI, type 11A [Source:MGI Symbol;Acc:MGI:1354735]	ENSMUSG00000031441	ENSMUST00000091237	protein_coding	1228.29	1.17122	0.223503	5.24028	1.60329e-07	8.3485e-06	1067	937	692	728	949	1927	1585	1957
Hdac5	histone deacetylase 5 [Source:MGI Symbol;Acc:MGI:1333784]	ENSMUSG00000008855	ENSMUST00000124077	nonsense_mediated_decay	1171.89	-1.30241	0.248597	-5.23903	1.61424e-07	8.39746e-06	2193	1996	1870	1499	420	448	882	792
Trim17	tripartite motif-containing 17 [Source:MGI Symbol;Acc:MGI:1861440]	ENSMUSG00000036964	ENSMUST00000047697	protein_coding	186.975	-1.06365	0.203044	-5.23852	1.61867e-07	8.41242e-06	284	277	307	279	82	95	158	118
Dock6	dedicator of cytokinesis 6 [Source:MGI Symbol;Acc:MGI:1914789]	ENSMUSG00000032198	ENSMUST00000034728	protein_coding	362.299	-1.37354	0.26222	-5.23811	1.62231e-07	8.42329e-06	498	573	738	557	221	132	161	224
Ehmt2	euchromatic histone lysine N-methyltransferase 2 [Source:MGI Symbol;Acc:MGI:2148922]	ENSMUSG00000013787	ENSMUST00000124846	protein_coding	122.699	-1.5917	0.304067	-5.23469	1.65258e-07	8.56403e-06	156	159	259	262	51	42	57	77
Uqcrq	ubiquinol-cytochrome c reductase, complex III subunit VII [Source:MGI Symbol;Acc:MGI:107807]	ENSMUSG00000044894	ENSMUST00000109021	protein_coding	443.183	-1.27925	0.24439	-5.23447	1.65458e-07	8.56619e-06	680	626	823	719	190	168	368	240
Rwdd2a	RWD domain containing 2A [Source:MGI Symbol;Acc:MGI:1916769]	ENSMUSG00000032417	ENSMUST00000179212	protein_coding	108.526	2.45884	0.469797	5.23382	1.6604e-07	8.58001e-06	68	38	31	15	211	185	172	101
Ahdc1	AT hook, DNA binding motif, containing 1 [Source:MGI Symbol;Acc:MGI:2444218]	ENSMUSG00000037692	ENSMUST00000044521	protein_coding	1292.43	-1.1763	0.224806	-5.23254	1.672e-07	8.63166e-06	2509	1735	2133	1770	769	565	978	609
Zfp777	zinc finger protein 777 [Source:MGI Symbol;Acc:MGI:1919556]	ENSMUSG00000071477	ENSMUST00000148362	protein_coding	48.9016	5.54492	1.06076	5.22729	1.72013e-07	8.86322e-06	0	9	0	0	104	89	102	55
Ltbp4	latent transforming growth factor beta binding protein 4 [Source:MGI Symbol;Acc:MGI:1321395]	ENSMUSG00000040488	ENSMUST00000038618	protein_coding	431.345	-2.04756	0.391704	-5.22732	1.71989e-07	8.86322e-06	668	741	861	877	67	230	85	257
Srcin1	SRC kinase signaling inhibitor 1 [Source:MGI Symbol;Acc:MGI:1933179]	ENSMUSG00000038453	ENSMUST00000107593	protein_coding	154.886	-1.99057	0.380996	-5.22464	1.74492e-07	8.98244e-06	257	184	370	315	49	34	103	46
Keap1	kelch-like ECH-associated protein 1 [Source:MGI Symbol;Acc:MGI:1858732]	ENSMUSG00000003308	ENSMUST00000194542	protein_coding	974.22	1.14695	0.219539	5.22435	1.74765e-07	8.98798e-06	881	702	483	684	1382	1151	1123	1268
Tmem234	transmembrane protein 234 [Source:MGI Symbol;Acc:MGI:1924049]	ENSMUSG00000028797	ENSMUST00000174350	retained_intron	29.0978	-3.67795	0.704049	-5.224	1.75102e-07	8.99677e-06	55	19	81	92	1	5	7	3
Coro1a	coronin, actin binding protein 1A [Source:MGI Symbol;Acc:MGI:1345961]	ENSMUSG00000030707	ENSMUST00000032949	protein_coding	1978.74	-1.03791	0.198747	-5.22227	1.76745e-07	9.0726e-06	2980	3339	2835	2883	1162	826	1357	1449
Rpl35	ribosomal protein L35 [Source:MGI Symbol;Acc:MGI:1913739]	ENSMUSG00000062997	ENSMUST00000152441	processed_transcript	147.211	1.87951	0.360361	5.21562	1.832e-07	9.38614e-06	29	71	104	80	185	205	222	249
Cox6b1	cytochrome c oxidase, subunit 6B1 [Source:MGI Symbol;Acc:MGI:107460]	ENSMUSG00000036751	ENSMUST00000207851	retained_intron	896.827	1.06056	0.203485	5.21199	1.86826e-07	9.55388e-06	737	495	633	779	1167	1093	880	1325
		ENSMUSG00000095742	ENSMUST00000179436	protein_coding	29.1052	-7.46836	1.43443	-5.20649	1.92444e-07	9.81337e-06	11	13	103	137	0	1	0	0
Alas1	aminolevulinic acid synthase 1 [Source:MGI Symbol;Acc:MGI:87989]	ENSMUSG00000032786	ENSMUST00000141118	protein_coding	168.984	-1.59667	0.306801	-5.20426	1.94774e-07	9.92287e-06	304	269	302	276	105	60	91	49
Pex11a	peroxisomal biogenesis factor 11 alpha [Source:MGI Symbol;Acc:MGI:1338788]	ENSMUSG00000030545	ENSMUST00000150606	processed_transcript	44.5885	-1.56718	0.301264	-5.20201	1.97148e-07	1.00249e-05	74	61	79	89	16	18	23	27
Oxa1l	oxidase assembly 1-like [Source:MGI Symbol;Acc:MGI:1916339]	ENSMUSG00000000959	ENSMUST00000196882	retained_intron	12.2047	-6.94237	1.33513	-5.19979	1.99516e-07	1.01359e-05	13	13	48	37	0	0	0	0
Rnf41	ring finger protein 41 [Source:MGI Symbol;Acc:MGI:1914838]	ENSMUSG00000025373	ENSMUST00000171342	protein_coding	250.572	-1.33061	0.255915	-5.19942	1.99908e-07	1.01463e-05	506	332	457	336	126	86	154	162
Rnf44	ring finger protein 44 [Source:MGI Symbol;Acc:MGI:2145310]	ENSMUSG00000034928	ENSMUST00000126717	protein_coding	18.9159	-5.53789	1.06579	-5.19604	2.03582e-07	1.03134e-05	65	16	56	33	0	1	2	0
Arhgef7	Rho guanine nucleotide exchange factor (GEF7) [Source:MGI Symbol;Acc:MGI:1860493]	ENSMUSG00000031511	ENSMUST00000110904	protein_coding	852.077	1.30735	0.251748	5.19309	2.06828e-07	1.04486e-05	530	815	382	480	878	1292	1253	1112
Gtpbp3	GTP binding protein 3 [Source:MGI Symbol;Acc:MGI:1917609]	ENSMUSG00000007610	ENSMUST00000150969	nonsense_mediated_decay	46.5674	-2.26506	0.436155	-5.19324	2.06665e-07	1.04486e-05	87	68	136	59	17	11	11	20
Eif3b	eukaryotic translation initiation factor 3, subunit B [Source:MGI Symbol;Acc:MGI:106478]	ENSMUSG00000056076	ENSMUST00000199377	protein_coding	157.866	1.02865	0.198102	5.19254	2.07441e-07	1.04698e-05	148	102	93	129	171	182	225	210
Bahcc1	BAH domain and coiled-coil containing 1 [Source:MGI Symbol;Acc:MGI:2679272]	ENSMUSG00000039741	ENSMUST00000122148	protein_coding	654.749	-1.10849	0.21351	-5.19176	2.08319e-07	1.05043e-05	988	838	1112	1123	406	427	263	431
Card10	caspase recruitment domain family, member 10 [Source:MGI Symbol;Acc:MGI:2146012]	ENSMUSG00000033170	ENSMUST00000164826	protein_coding	266.306	-1.01586	0.195753	-5.18948	2.10886e-07	1.0614e-05	337	397	406	473	143	146	153	213
Add1	adducin 1 (alpha) [Source:MGI Symbol;Acc:MGI:87918]	ENSMUSG00000029106	ENSMUST00000152805	protein_coding	423.852	-1.66009	0.320005	-5.18769	2.12915e-07	1.07062e-05	490	1072	700	630	125	145	245	251
Vps13a	vacuolar protein sorting 13A [Source:MGI Symbol;Acc:MGI:2444304]	ENSMUSG00000046230	ENSMUST00000224149	nonsense_mediated_decay	9.00489	6.7957	1.31308	5.17538	2.27448e-07	1.13872e-05	0	0	0	0	10	24	25	9
Cpne6	copine VI [Source:MGI Symbol;Acc:MGI:1334445]	ENSMUSG00000022212	ENSMUST00000165725	nonsense_mediated_decay	256.463	-1.03767	0.200504	-5.17533	2.27509e-07	1.13872e-05	354	383	385	441	104	143	211	173
Zfp771	zinc finger protein 771 [Source:MGI Symbol;Acc:MGI:2442050]	ENSMUSG00000054716	ENSMUST00000052509	protein_coding	257.946	-2.45142	0.473893	-5.17295	2.30429e-07	1.15152e-05	256	195	710	825	72	59	101	63
Add2	adducin 2 (beta) [Source:MGI Symbol;Acc:MGI:87919]	ENSMUSG00000030000	ENSMUST00000203529	retained_intron	287.632	-1.16848	0.225985	-5.1706	2.33347e-07	1.16364e-05	645	342	389	439	142	147	199	171
Rhbdl1	rhomboid like 1 [Source:MGI Symbol;Acc:MGI:2384891]	ENSMUSG00000025735	ENSMUST00000026831	protein_coding	595.316	-1.30829	0.253017	-5.17073	2.33176e-07	1.16364e-05	903	898	1096	947	302	183	365	418
Tor1aip1	torsin A interacting protein 1 [Source:MGI Symbol;Acc:MGI:3582693]	ENSMUSG00000026466	ENSMUST00000136331	nonsense_mediated_decay	42.7833	-5.33891	1.0327	-5.16986	2.34269e-07	1.16512e-05	143	95	60	81	7	0	0	0
Pard3	par-3 family cell polarity regulator [Source:MGI Symbol;Acc:MGI:2135608]	ENSMUSG00000025812	ENSMUST00000159940	processed_transcript	8.92631	-6.49094	1.25546	-5.17016	2.33898e-07	1.16512e-05	14	15	24	28	0	0	0	0
Mycn	v-myc avian myelocytomatosis viral related oncogene, neuroblastoma derived [Source:MGI Symbol;Acc:MGI:97357]	ENSMUSG00000037169	ENSMUST00000043396	protein_coding	162.402	-1.82771	0.353618	-5.16859	2.35861e-07	1.17187e-05	204	197	356	394	50	97	77	43
Vgf	VGF nerve growth factor inducible [Source:MGI Symbol;Acc:MGI:1343180]	ENSMUSG00000037428	ENSMUST00000041543	protein_coding	2287.24	-1.24453	0.240954	-5.165	2.40438e-07	1.19242e-05	3042	2402	4890	4292	1176	1021	1531	1303
H2ac19	H2A clustered histone 19 [Source:MGI Symbol;Acc:MGI:2448283]	ENSMUSG00000063954	ENSMUST00000074976	protein_coding	90.1465	-3.32078	0.642917	-5.16517	2.40223e-07	1.19242e-05	114	38	291	306	8	11	24	19
Fbxo34	F-box protein 34 [Source:MGI Symbol;Acc:MGI:1926188]	ENSMUSG00000037536	ENSMUST00000163324	protein_coding	178.939	-2.10142	0.407097	-5.16197	2.44367e-07	1.2108e-05	142	292	327	551	47	85	66	55
Mypop	Myb-related transcription factor, partner of profilin [Source:MGI Symbol;Acc:MGI:2446472]	ENSMUSG00000048481	ENSMUST00000059331	protein_coding	455.925	-2.02569	0.393066	-5.15356	2.5559e-07	1.26525e-05	789	587	1027	926	140	64	287	179
Bsg	basigin [Source:MGI Symbol;Acc:MGI:88208]	ENSMUSG00000023175	ENSMUST00000067036	protein_coding	88.5161	-1.66698	0.323674	-5.15018	2.60232e-07	1.28588e-05	112	120	202	177	27	37	58	37
Cck	cholecystokinin [Source:MGI Symbol;Acc:MGI:88297]	ENSMUSG00000032532	ENSMUST00000035120	protein_coding	3980.71	-1.1537	0.224043	-5.14944	2.6126e-07	1.28979e-05	5179	4619	7722	7424	2252	1718	2728	2425
Trim3	tripartite motif-containing 3 [Source:MGI Symbol;Acc:MGI:1860040]	ENSMUSG00000036989	ENSMUST00000153371	protein_coding	36.6841	-1.59358	0.309479	-5.14923	2.61557e-07	1.29008e-05	70	61	53	66	14	20	16	18
Pusl1	pseudouridylate synthase-like 1 [Source:MGI Symbol;Acc:MGI:3047787]	ENSMUSG00000051557	ENSMUST00000142724	retained_intron	33.9833	-2.45841	0.477497	-5.14854	2.62521e-07	1.29366e-05	57	35	93	77	8	8	15	8
Ano8	anoctamin 8 [Source:MGI Symbol;Acc:MGI:2687327]	ENSMUSG00000034863	ENSMUST00000213382	protein_coding	185.605	-2.1407	0.41593	-5.14679	2.64989e-07	1.30463e-05	269	198	497	412	95	50	39	63
Atxn2l	ataxin 2-like [Source:MGI Symbol;Acc:MGI:2446242]	ENSMUSG00000032637	ENSMUST00000166682	protein_coding	325.712	2.65508	0.515894	5.14656	2.65307e-07	1.30501e-05	137	162	18	85	466	649	468	504
Ing2	inhibitor of growth family, member 2 [Source:MGI Symbol;Acc:MGI:1916510]	ENSMUSG00000063049	ENSMUST00000080353	protein_coding	376.277	-1.08077	0.210261	-5.14012	2.74569e-07	1.3469e-05	555	423	661	683	236	201	255	198
Epb41l1	erythrocyte membrane protein band 4.1 like 1 [Source:MGI Symbol;Acc:MGI:103010]	ENSMUSG00000027624	ENSMUST00000029155	protein_coding	2419.17	-2.95572	0.575025	-5.14016	2.74511e-07	1.3469e-05	3828	1584	6463	7697	380	150	1141	400
Drap1	Dr1 associated protein 1 (negative cofactor 2 alpha) [Source:MGI Symbol;Acc:MGI:1913806]	ENSMUSG00000024914	ENSMUST00000134697	retained_intron	77.6278	1.58983	0.309323	5.1397	2.75173e-07	1.34865e-05	35	28	60	53	87	113	139	96
Tbc1d9	TBC1 domain family, member 9 [Source:MGI Symbol;Acc:MGI:1918560]	ENSMUSG00000031709	ENSMUST00000034145	protein_coding	184.104	-3.57396	0.695781	-5.13661	2.79734e-07	1.36976e-05	158	73	741	578	28	12	18	47
Pou6f1	POU domain, class 6, transcription factor 1 [Source:MGI Symbol;Acc:MGI:102935]	ENSMUSG00000009739	ENSMUST00000177505	processed_transcript	15.7498	5.11995	0.996936	5.13568	2.81125e-07	1.37422e-05	0	0	4	0	24	23	28	39
Ptms	parathymosin [Source:MGI Symbol;Acc:MGI:1916452]	ENSMUSG00000030122	ENSMUST00000032216	protein_coding	4410.83	-1.1778	0.229337	-5.13566	2.81152e-07	1.37422e-05	5635	4913	8590	8653	2719	2297	2707	2213
Mrpl20	mitochondrial ribosomal protein L20 [Source:MGI Symbol;Acc:MGI:2137221]	ENSMUSG00000029066	ENSMUST00000143503	processed_transcript	59.2159	3.90434	0.760284	5.13537	2.81582e-07	1.37509e-05	9	0	11	14	61	227	64	67
Gnal	guanine nucleotide binding protein, alpha stimulating, olfactory type [Source:MGI Symbol;Acc:MGI:95774]	ENSMUSG00000024524	ENSMUST00000076605	protein_coding	122.337	-3.046	0.593433	-5.13286	2.85379e-07	1.39237e-05	231	135	282	347	8	9	60	24
Akt1s1	AKT1 substrate 1 (proline-rich) [Source:MGI Symbol;Acc:MGI:1914855]	ENSMUSG00000011096	ENSMUST00000141311	protein_coding	19.9891	-4.5376	0.884197	-5.13189	2.86852e-07	1.3983e-05	43	14	54	64	3	0	1	2
Ttyh1	tweety family member 1 [Source:MGI Symbol;Acc:MGI:1889007]	ENSMUSG00000030428	ENSMUST00000079415	protein_coding	1222.25	-1.20923	0.235702	-5.13033	2.89231e-07	1.40863e-05	1929	1584	2184	2053	638	454	987	657
Rara	retinoic acid receptor, alpha [Source:MGI Symbol;Acc:MGI:97856]	ENSMUSG00000037992	ENSMUST00000107473	protein_coding	144.677	-1.58503	0.30901	-5.12938	2.90694e-07	1.41322e-05	277	168	346	198	38	75	88	72
Hmg20b	high mobility group 20B [Source:MGI Symbol;Acc:MGI:1341190]	ENSMUSG00000020232	ENSMUST00000020454	protein_coding	26.0908	-8.03835	1.56787	-5.12692	2.94522e-07	1.43054e-05	9	6	114	109	0	0	0	0
Adgrb2	adhesion G protein-coupled receptor B2 [Source:MGI Symbol;Acc:MGI:2451244]	ENSMUSG00000028782	ENSMUST00000120204	protein_coding	3719.62	-1.51585	0.295754	-5.12537	2.9695e-07	1.44104e-05	5212	6219	6193	7320	1090	1084	2505	2592
Slc35c2	solute carrier family 35, member C2 [Source:MGI Symbol;Acc:MGI:2385166]	ENSMUSG00000017664	ENSMUST00000133961	protein_coding	42.4234	-1.94605	0.379771	-5.12428	2.98677e-07	1.44813e-05	79	70	68	88	21	8	19	16
Nbeal2	neurobeachin-like 2 [Source:MGI Symbol;Acc:MGI:2448554]	ENSMUSG00000056724	ENSMUST00000167320	protein_coding	310.138	-1.0344	0.201901	-5.12332	3.00195e-07	1.45291e-05	447	433	476	535	112	209	199	247
1810055G02Rik	RIKEN cDNA 1810055G02 gene [Source:MGI Symbol;Acc:MGI:1919306]	ENSMUSG00000035372	ENSMUST00000039048	protein_coding	323.839	-1.37198	0.267792	-5.12332	3.00198e-07	1.45291e-05	711	535	429	446	152	109	222	187
Btbd17	BTB (POZ) domain containing 17 [Source:MGI Symbol;Acc:MGI:1919264]	ENSMUSG00000000202	ENSMUST00000000206	protein_coding	198.881	-1.45947	0.284887	-5.12296	3.00772e-07	1.45438e-05	239	241	420	424	83	80	127	105
Elavl4	ELAV like RNA binding protein 4 [Source:MGI Symbol;Acc:MGI:107427]	ENSMUSG00000028546	ENSMUST00000102723	protein_coding	400.718	1.9392	0.378763	5.11982	3.0582e-07	1.47747e-05	163	227	237	121	711	290	513	805
Prrt3	proline-rich transmembrane protein 3 [Source:MGI Symbol;Acc:MGI:2444810]	ENSMUSG00000045009	ENSMUST00000204134	protein_coding	450.001	-2.57705	0.50362	-5.11705	3.10345e-07	1.49534e-05	850	760	911	976	194	24	116	127
Pacsin2	protein kinase C and casein kinase substrate in neurons 2 [Source:MGI Symbol;Acc:MGI:1345153]	ENSMUSG00000016664	ENSMUST00000171436	protein_coding	323.19	-1.21088	0.236723	-5.11519	3.13417e-07	1.50831e-05	525	476	545	501	168	110	228	217
Glt8d1	glycosyltransferase 8 domain containing 1 [Source:MGI Symbol;Acc:MGI:1923735]	ENSMUSG00000021916	ENSMUST00000022476	protein_coding	19.7386	-7.63588	1.49282	-5.11509	3.13593e-07	1.50831e-05	12	8	107	53	0	0	0	0
Psap	prosaposin [Source:MGI Symbol;Acc:MGI:97783]	ENSMUSG00000004207	ENSMUST00000105465	protein_coding	4615.88	-9.96546	1.94885	-5.11351	3.1622e-07	1.5196e-05	12988	8721	10380	9859	0	0	36	0
Sirpa	signal-regulatory protein alpha [Source:MGI Symbol;Acc:MGI:108563]	ENSMUSG00000037902	ENSMUST00000099113	protein_coding	241.997	-1.9847	0.388176	-5.11287	3.17301e-07	1.52344e-05	406	439	424	480	104	58	153	43
Gm12161	predicted gene 12161 [Source:MGI Symbol;Acc:MGI:3649484]	ENSMUSG00000080981	ENSMUST00000121454	processed_pseudogene	8.50672	6.71545	1.31385	5.11128	3.1998e-07	1.53494e-05	0	0	0	0	6	17	24	18
Uba1	ubiquitin-like modifier activating enzyme 1 [Source:MGI Symbol;Acc:MGI:98890]	ENSMUSG00000001924	ENSMUST00000089217	protein_coding	1780.12	1.38128	0.2703	5.1102	3.21819e-07	1.54103e-05	1466	1265	819	925	2945	2063	2537	1828
Luc7l2	LUC7-like 2 (S. cerevisiae) [Source:MGI Symbol;Acc:MGI:2183260]	ENSMUSG00000029823	ENSMUST00000163047	protein_coding	12.2016	-6.94259	1.35865	-5.10993	3.22271e-07	1.54184e-05	36	6	31	39	0	0	0	0
Tgfbr3l	transforming growth factor, beta receptor III-like [Source:MGI Symbol;Acc:MGI:3833469]	ENSMUSG00000089736	ENSMUST00000110993	protein_coding	13.9234	-6.39465	1.25169	-5.10882	3.2418e-07	1.54824e-05	18	20	27	60	1	0	0	0
Coro1b	coronin, actin binding protein 1B [Source:MGI Symbol;Acc:MGI:1345963]	ENSMUSG00000024835	ENSMUST00000135498	retained_intron	132.57	2.14474	0.420201	5.10409	3.32384e-07	1.58602e-05	103	49	30	41	220	253	190	131
Cdipt	CDP-diacylglycerol--inositol 3-phosphatidyltransferase (phosphatidylinositol synthase) [Source:MGI Symbol;Acc:MGI:105491]	ENSMUSG00000030682	ENSMUST00000032920	protein_coding	385.074	-1.01635	0.199156	-5.10328	3.33811e-07	1.59143e-05	567	478	627	668	213	174	290	269
Galnt2	polypeptide N-acetylgalactosaminyltransferase 2 [Source:MGI Symbol;Acc:MGI:894694]	ENSMUSG00000089704	ENSMUST00000034458	protein_coding	566.905	-1.59583	0.312781	-5.10206	3.35975e-07	1.59753e-05	768	548	1242	1319	287	213	222	313
Ltbp4	latent transforming growth factor beta binding protein 4 [Source:MGI Symbol;Acc:MGI:1321395]	ENSMUSG00000040488	ENSMUST00000121175	protein_coding	1414	-1.10843	0.2173	-5.1009	3.38039e-07	1.60453e-05	1886	1862	2797	2217	780	607	1084	849
Wdr44	WD repeat domain 44 [Source:MGI Symbol;Acc:MGI:1919654]	ENSMUSG00000036769	ENSMUST00000101670	protein_coding	259.442	1.54305	0.30286	5.09493	3.48875e-07	1.65452e-05	145	190	141	122	451	391	232	331
Atp13a2	ATPase type 13A2 [Source:MGI Symbol;Acc:MGI:1922022]	ENSMUSG00000036622	ENSMUST00000127833	protein_coding	2455.41	-1.0759	0.21144	-5.08843	3.61049e-07	1.70926e-05	3670	3692	4054	3675	1313	962	1981	1612
Lmtk3	lemur tyrosine kinase 3 [Source:MGI Symbol;Acc:MGI:3039582]	ENSMUSG00000062044	ENSMUST00000072580	protein_coding	3132.13	-1.3054	0.256557	-5.08813	3.61618e-07	1.71046e-05	3224	3891	6583	6521	1448	1554	1610	2098
Eva1c	eva-1 homolog C (C. elegans) [Source:MGI Symbol;Acc:MGI:1918217]	ENSMUSG00000039903	ENSMUST00000231280	protein_coding	8.16841	-6.3627	1.25119	-5.08531	3.67025e-07	1.73e-05	13	16	22	23	0	0	0	0
Mast3	microtubule associated serine/threonine kinase 3 [Source:MGI Symbol;Acc:MGI:2683541]	ENSMUSG00000031833	ENSMUST00000212172	retained_intron	16.936	-3.73069	0.734469	-5.07944	3.78547e-07	1.78078e-05	44	22	43	35	0	1	5	3
Fgf13	fibroblast growth factor 13 [Source:MGI Symbol;Acc:MGI:109178]	ENSMUSG00000031137	ENSMUST00000131319	protein_coding	8.26889	-6.38051	1.2578	-5.07275	3.92115e-07	1.84185e-05	14	15	27	19	0	0	0	0
Prr14	proline rich 14 [Source:MGI Symbol;Acc:MGI:2384565]	ENSMUSG00000030822	ENSMUST00000033095	protein_coding	373.296	-1.02322	0.201759	-5.07148	3.9474e-07	1.85258e-05	548	515	623	583	210	173	218	312
Phc2	polyhomeotic 2 [Source:MGI Symbol;Acc:MGI:1860454]	ENSMUSG00000028796	ENSMUST00000030588	protein_coding	250.595	-1.77895	0.350997	-5.06826	4.01469e-07	1.87928e-05	592	276	472	432	64	96	79	187
Miga2	mitoguardin 2 [Source:MGI Symbol;Acc:MGI:1922035]	ENSMUSG00000026858	ENSMUST00000146308	processed_transcript	19.8196	4.62042	0.911888	5.06687	4.04419e-07	1.88982e-05	4	3	0	0	56	21	31	28
Lrfn1	leucine rich repeat and fibronectin type III domain containing 1 [Source:MGI Symbol;Acc:MGI:2136810]	ENSMUSG00000030600	ENSMUST00000108288	protein_coding	985.523	-1.04531	0.206361	-5.06542	4.075e-07	1.90258e-05	1356	1202	1802	1667	610	522	749	492
Apba3	amyloid beta (A4) precursor protein-binding, family A, member 3 [Source:MGI Symbol;Acc:MGI:1888527]	ENSMUSG00000004931	ENSMUST00000057798	protein_coding	350.746	-1.03169	0.203701	-5.06474	4.08954e-07	1.90608e-05	620	417	549	557	181	160	271	246
Fam214b	family with sequence similarity 214, member B [Source:MGI Symbol;Acc:MGI:2441854]	ENSMUSG00000036002	ENSMUST00000107958	protein_coding	316.019	-1.92638	0.380828	-5.0584	4.22784e-07	1.96379e-05	567	278	675	763	114	61	162	151
Retreg2	reticulophagy regulator family member 2 [Source:MGI Symbol;Acc:MGI:2388278]	ENSMUSG00000049339	ENSMUST00000097694	protein_coding	770.853	-4.57888	0.905276	-5.058	4.23683e-07	1.96628e-05	508	370	2561	3306	64	19	24	120
Prkcsh	protein kinase C substrate 80K-H [Source:MGI Symbol;Acc:MGI:107877]	ENSMUSG00000003402	ENSMUST00000115331	protein_coding	814.134	-1.01256	0.200275	-5.05586	4.28461e-07	1.98676e-05	1401	1214	1158	1164	496	377	668	453
Trim2	tripartite motif-containing 2 [Source:MGI Symbol;Acc:MGI:1933163]	ENSMUSG00000027993	ENSMUST00000054990	protein_coding	21.3161	-4.46669	0.883988	-5.05288	4.35196e-07	2.01626e-05	82	28	43	34	0	5	0	2
Pfkm	phosphofructokinase, muscle [Source:MGI Symbol;Acc:MGI:97548]	ENSMUSG00000033065	ENSMUST00000230445	protein_coding	1422.76	1.52204	0.3013	5.05156	4.38206e-07	2.02541e-05	1015	936	645	733	825	2376	2652	2191
Foxg1	forkhead box G1 [Source:MGI Symbol;Acc:MGI:1347464]	ENSMUSG00000020950	ENSMUST00000179669	protein_coding	321.505	-2.78512	0.551342	-5.05153	4.38292e-07	2.02541e-05	273	193	966	1127	52	73	123	58
Taf1d	TATA-box binding protein associated factor, RNA polymerase I, D [Source:MGI Symbol;Acc:MGI:1922566]	ENSMUSG00000031939	ENSMUST00000214899	retained_intron	9.38241	6.85648	1.35745	5.05099	4.39528e-07	2.0269e-05	0	0	0	0	5	27	15	25
Trp53i11	transformation related protein 53 inducible protein 11 [Source:MGI Symbol;Acc:MGI:2670995]	ENSMUSG00000068735	ENSMUST00000140172	processed_transcript	27.8158	-2.66058	0.526722	-5.05122	4.39007e-07	2.0269e-05	45	39	59	75	8	12	3	5
Rab11fip4	RAB11 family interacting protein 4 (class II) [Source:MGI Symbol;Acc:MGI:2442920]	ENSMUSG00000017639	ENSMUST00000155381	protein_coding	18.1954	-3.11782	0.617355	-5.05028	4.41163e-07	2.03003e-05	43	19	43	44	3	3	6	2
Kcnip2	Kv channel-interacting protein 2 [Source:MGI Symbol;Acc:MGI:2135916]	ENSMUSG00000025221	ENSMUST00000079431	protein_coding	678.964	1.55856	0.308623	5.05006	4.41662e-07	2.03059e-05	330	634	263	317	995	939	815	980
Fgd1	FYVE, RhoGEF and PH domain containing 1 [Source:MGI Symbol;Acc:MGI:104566]	ENSMUSG00000025265	ENSMUST00000026296	protein_coding	134.428	-1.8817	0.372626	-5.04983	4.42204e-07	2.03137e-05	202	175	326	258	33	92	58	33
Emid1	EMI domain containing 1 [Source:MGI Symbol;Acc:MGI:2155091]	ENSMUSG00000034164	ENSMUST00000062821	protein_coding	115.097	-1.09518	0.216968	-5.04766	4.47246e-07	2.04932e-05	157	162	202	190	53	57	80	84
Nrxn2	neurexin II [Source:MGI Symbol;Acc:MGI:1096362]	ENSMUSG00000033768	ENSMUST00000113461	protein_coding	1397.32	-1.22781	0.243343	-5.04558	4.52143e-07	2.07001e-05	2476	1617	2598	2222	698	504	1072	831
Lefty1	left right determination factor 1 [Source:MGI Symbol;Acc:MGI:107405]	ENSMUSG00000038793	ENSMUST00000132087	retained_intron	27.3304	-4.27773	0.847918	-5.04498	4.53564e-07	2.07476e-05	70	20	81	67	2	0	7	1
Znhit1	zinc finger, HIT domain containing 1 [Source:MGI Symbol;Acc:MGI:1917353]	ENSMUSG00000059518	ENSMUST00000111090	protein_coding	127.894	-1.25665	0.249299	-5.04071	4.63802e-07	2.1198e-05	207	210	214	185	75	46	71	86
1190005I06Rik	RIKEN cDNA 1190005I06 gene [Source:MGI Symbol;Acc:MGI:1916168]	ENSMUSG00000043687	ENSMUST00000180677	protein_coding	9.11848	6.812	1.35184	5.03906	4.67828e-07	2.1364e-05	0	0	0	0	14	6	27	21
Dusp3	dual specificity phosphatase 3 (vaccinia virus phosphatase VH1-related) [Source:MGI Symbol;Acc:MGI:1919599]	ENSMUSG00000003518	ENSMUST00000143177	protein_coding	27.0784	-2.75214	0.546193	-5.03878	4.6852e-07	2.13776e-05	45	24	69	77	6	5	8	7
Nudt16l1	nudix (nucleoside diphosphate linked moiety X)-type motif 16-like 1 [Source:MGI Symbol;Acc:MGI:1914161]	ENSMUSG00000022516	ENSMUST00000230224	retained_intron	22.3463	-2.07427	0.411702	-5.03827	4.69748e-07	2.14156e-05	45	38	35	46	6	10	8	8
Ccdc106	coiled-coil domain containing 106 [Source:MGI Symbol;Acc:MGI:2385900]	ENSMUSG00000035228	ENSMUST00000108571	protein_coding	128.511	-2.25296	0.447372	-5.03598	4.75409e-07	2.16555e-05	314	171	294	190	14	49	30	77
Dst	dystonin [Source:MGI Symbol;Acc:MGI:104627]	ENSMUSG00000026131	ENSMUST00000182507	protein_coding	29.6079	-5.78379	1.14955	-5.03134	4.87057e-07	2.21489e-05	19	36	94	115	0	4	0	0
Klc2	kinesin light chain 2 [Source:MGI Symbol;Acc:MGI:107953]	ENSMUSG00000024862	ENSMUST00000156717	protein_coding	24.1185	-3.95977	0.78707	-5.03103	4.87851e-07	2.21591e-05	40	37	89	40	1	1	8	1
Vamp2	vesicle-associated membrane protein 2 [Source:MGI Symbol;Acc:MGI:1313277]	ENSMUSG00000020894	ENSMUST00000149559	processed_transcript	49.821	-2.15611	0.428719	-5.0292	4.92541e-07	2.23233e-05	66	64	111	129	8	16	19	26
Ptov1	prostate tumor over expressed gene 1 [Source:MGI Symbol;Acc:MGI:1933946]	ENSMUSG00000038502	ENSMUST00000046575	protein_coding	1971.5	-1.09864	0.218622	-5.0253	5.02641e-07	2.2762e-05	2972	2654	3275	3296	963	764	1399	1552
Fam78b	family with sequence similarity 78, member B [Source:MGI Symbol;Acc:MGI:2443050]	ENSMUSG00000060568	ENSMUST00000165874	protein_coding	10.1533	6.9661	1.38634	5.02483	5.03872e-07	2.27903e-05	0	0	0	0	19	9	38	9
Tcof1	treacle ribosome biogenesis factor 1 [Source:MGI Symbol;Acc:MGI:892003]	ENSMUSG00000024613	ENSMUST00000163446	nonsense_mediated_decay	13.066	-7.04122	1.40131	-5.02474	5.04106e-07	2.27903e-05	38	5	28	49	0	0	0	0
Taok2	TAO kinase 2 [Source:MGI Symbol;Acc:MGI:1915919]	ENSMUSG00000059981	ENSMUST00000130371	retained_intron	100.989	-1.96812	0.391751	-5.02391	5.0629e-07	2.287e-05	103	143	269	214	27	36	32	59
Prr12	proline rich 12 [Source:MGI Symbol;Acc:MGI:2679002]	ENSMUSG00000046574	ENSMUST00000210410	retained_intron	273.03	-1.1895	0.236788	-5.02347	5.07454e-07	2.29034e-05	396	473	438	409	154	102	202	157
Ptpru	protein tyrosine phosphatase, receptor type, U [Source:MGI Symbol;Acc:MGI:1321151]	ENSMUSG00000028909	ENSMUST00000144136	processed_transcript	8.85256	6.76356	1.34696	5.02135	5.13104e-07	2.31013e-05	0	0	0	0	27	10	15	11
Odf2	outer dense fiber of sperm tails 2 [Source:MGI Symbol;Acc:MGI:1098824]	ENSMUSG00000026790	ENSMUST00000113763	protein_coding	13.2957	-7.06583	1.40716	-5.02134	5.13117e-07	2.31013e-05	43	27	5	46	0	0	0	0
Ndufa10	NADH:ubiquinone oxidoreductase subunit A10 [Source:MGI Symbol;Acc:MGI:1914523]	ENSMUSG00000026260	ENSMUST00000027478	protein_coding	2102.27	-1.132	0.225463	-5.02078	5.14634e-07	2.31504e-05	3207	2438	3763	3716	1261	882	1586	1127
Tpm4	tropomyosin 4 [Source:MGI Symbol;Acc:MGI:2449202]	ENSMUSG00000031799	ENSMUST00000003575	protein_coding	437.701	-2.44732	0.487639	-5.01871	5.20186e-07	2.33808e-05	948	490	996	939	214	78	147	43
Gnb2	guanine nucleotide binding protein (G protein), beta 2 [Source:MGI Symbol;Acc:MGI:95784]	ENSMUSG00000029713	ENSMUST00000031726	protein_coding	331.438	-2.43577	0.485821	-5.0137	5.33921e-07	2.39782e-05	387	222	992	950	72	56	128	131
Plxnb1	plexin B1 [Source:MGI Symbol;Acc:MGI:2154238]	ENSMUSG00000053646	ENSMUST00000195364	retained_intron	15.8309	-3.30773	0.660252	-5.0098	5.44858e-07	2.44491e-05	24	40	34	32	0	4	3	4
Tmem259	transmembrane protein 259 [Source:MGI Symbol;Acc:MGI:2177957]	ENSMUSG00000013858	ENSMUST00000052885	protein_coding	1530.93	-1.21331	0.242451	-5.00434	5.60546e-07	2.51323e-05	1945	1768	3129	2873	746	644	928	1112
Keap1	kelch-like ECH-associated protein 1 [Source:MGI Symbol;Acc:MGI:1858732]	ENSMUSG00000003308	ENSMUST00000193982	protein_coding	22.4864	-5.04905	1.00908	-5.00363	5.62619e-07	2.51836e-05	22	17	105	55	0	1	3	1
Vars2	valyl-tRNA synthetase 2, mitochondrial [Source:MGI Symbol;Acc:MGI:1916165]	ENSMUSG00000038838	ENSMUST00000171536	retained_intron	7.69949	-6.27794	1.25571	-4.99952	5.74729e-07	2.56832e-05	17	13	16	24	0	0	0	0
Eif4e2	eukaryotic translation initiation factor 4E member 2 [Source:MGI Symbol;Acc:MGI:1914440]	ENSMUSG00000026254	ENSMUST00000113230	protein_coding	16.4322	-7.37147	1.47451	-4.99925	5.7553e-07	2.56978e-05	14	6	57	73	0	0	0	0
Kcnab3	potassium voltage-gated channel, shaker-related subfamily, beta member 3 [Source:MGI Symbol;Acc:MGI:1336208]	ENSMUSG00000018470	ENSMUST00000018614	protein_coding	403.629	-1.06793	0.21374	-4.99639	5.84147e-07	2.59969e-05	709	481	731	564	271	218	265	203
Bola2	bolA-like 2 (E. coli) [Source:MGI Symbol;Acc:MGI:1913412]	ENSMUSG00000047721	ENSMUST00000130498	protein_coding	338.718	-1.15144	0.230453	-4.99643	5.84014e-07	2.59969e-05	572	568	531	444	184	128	223	244
Ptprs	protein tyrosine phosphatase, receptor type, S [Source:MGI Symbol;Acc:MGI:97815]	ENSMUSG00000013236	ENSMUST00000067538	protein_coding	609.738	-2.59757	0.519943	-4.99587	5.85714e-07	2.60239e-05	576	342	1779	2075	113	140	254	142
Rusc2	RUN and SH3 domain containing 2 [Source:MGI Symbol;Acc:MGI:2140371]	ENSMUSG00000035969	ENSMUST00000154754	retained_intron	157.928	1.14113	0.228438	4.99536	5.87269e-07	2.60717e-05	134	134	95	83	161	191	223	236
Col11a2	collagen, type XI, alpha 2 [Source:MGI Symbol;Acc:MGI:88447]	ENSMUSG00000024330	ENSMUST00000237989	protein_coding	114.495	-2.45654	0.491838	-4.9946	5.89568e-07	2.61523e-05	147	222	217	290	9	24	36	66
Sf1	splicing factor 1 [Source:MGI Symbol;Acc:MGI:1095403]	ENSMUSG00000024949	ENSMUST00000131252	protein_coding	299.609	-1.12805	0.225901	-4.99357	5.92747e-07	2.62718e-05	376	385	531	572	174	182	203	136
Serpinh1	serine (or cysteine) peptidase inhibitor, clade H, member 1 [Source:MGI Symbol;Acc:MGI:88283]	ENSMUSG00000070436	ENSMUST00000094154	protein_coding	544.529	-2.07757	0.416071	-4.99331	5.9354e-07	2.62855e-05	1463	805	928	816	220	84	333	128
Ski	ski sarcoma viral oncogene homolog (avian) [Source:MGI Symbol;Acc:MGI:98310]	ENSMUSG00000029050	ENSMUST00000030917	protein_coding	1344.87	-2.19886	0.440422	-4.99262	5.95656e-07	2.63361e-05	1869	1023	3718	3461	558	234	606	354
Arhgef1	Rho guanine nucleotide exchange factor (GEF) 1 [Source:MGI Symbol;Acc:MGI:1353510]	ENSMUSG00000040940	ENSMUST00000132786	processed_transcript	37.7186	-4.29711	0.861227	-4.98952	6.05303e-07	2.67191e-05	18	59	100	148	0	7	5	2
Rpl34	ribosomal protein L34 [Source:MGI Symbol;Acc:MGI:1915686]	ENSMUSG00000062006	ENSMUST00000062601	protein_coding	137.223	-1.18064	0.236774	-4.98635	6.15298e-07	2.71382e-05	225	144	246	252	65	69	87	92
Mt1	metallothionein 1 [Source:MGI Symbol;Acc:MGI:97171]	ENSMUSG00000031765	ENSMUST00000034215	protein_coding	3225.83	-1.1403	0.228702	-4.98599	6.16451e-07	2.71449e-05	5377	4803	4647	5301	1947	1155	2419	1896
Fkbp2	FK506 binding protein 2 [Source:MGI Symbol;Acc:MGI:95542]	ENSMUSG00000056629	ENSMUST00000238181	protein_coding	173.348	-1.14689	0.230016	-4.98612	6.16023e-07	2.71449e-05	216	214	328	326	77	96	114	116
Psd	pleckstrin and Sec7 domain containing [Source:MGI Symbol;Acc:MGI:1920978]	ENSMUSG00000037126	ENSMUST00000224556	protein_coding	5456.09	-1.53817	0.308606	-4.98426	6.22001e-07	2.7367e-05	6624	5268	11588	13443	2658	2151	3265	2231
Rtkn	rhotekin [Source:MGI Symbol;Acc:MGI:107371]	ENSMUSG00000034930	ENSMUST00000213056	protein_coding	115.231	-1.65092	0.331309	-4.98304	6.25941e-07	2.74958e-05	249	138	197	213	35	35	85	54
Slc22a17	solute carrier family 22 (organic cation transporter), member 17 [Source:MGI Symbol;Acc:MGI:1926225]	ENSMUSG00000022199	ENSMUST00000228119	protein_coding	2322.55	-1.94075	0.38947	-4.98304	6.25914e-07	2.74958e-05	4121	4105	4493	3978	987	954	1308	275
Rpl7a	ribosomal protein L7A [Source:MGI Symbol;Acc:MGI:1353472]	ENSMUSG00000062647	ENSMUST00000136269	processed_transcript	334.768	-1.31515	0.26402	-4.98127	6.31682e-07	2.77255e-05	424	349	678	720	163	161	186	202
Ubxn2a	UBX domain protein 2A [Source:MGI Symbol;Acc:MGI:2442310]	ENSMUSG00000020634	ENSMUST00000142867	protein_coding	118.322	5.03153	1.01039	4.97977	6.36603e-07	2.79188e-05	0	0	9	23	345	199	135	139
Brd2	bromodomain containing 2 [Source:MGI Symbol;Acc:MGI:99495]	ENSMUSG00000024335	ENSMUST00000025193	protein_coding	802.44	-3.27361	0.657667	-4.97762	6.4371e-07	2.81849e-05	1510	522	2511	2105	252	40	199	40
Ube2v1	ubiquitin-conjugating enzyme E2 variant 1 [Source:MGI Symbol;Acc:MGI:1913839]	ENSMUSG00000078923	ENSMUST00000060645	protein_coding	933.127	-1.02703	0.206347	-4.97719	6.45151e-07	2.82025e-05	1407	1440	1461	1362	500	400	799	585
Syn1	synapsin I [Source:MGI Symbol;Acc:MGI:98460]	ENSMUSG00000037217	ENSMUST00000115345	protein_coding	5874.69	-1.05929	0.212903	-4.97546	6.50931e-07	2.84322e-05	7529	6318	10687	11544	3195	3688	4238	3020
1190005I06Rik	RIKEN cDNA 1190005I06 gene [Source:MGI Symbol;Acc:MGI:1916168]	ENSMUSG00000043687	ENSMUST00000123927	protein_coding	68.7627	-1.79865	0.361851	-4.97069	6.67161e-07	2.90942e-05	120	100	137	127	43	21	20	27
Myh14	myosin, heavy polypeptide 14 [Source:MGI Symbol;Acc:MGI:1919210]	ENSMUSG00000030739	ENSMUST00000048102	protein_coding	412.415	-1.63963	0.33013	-4.96661	6.81334e-07	2.96646e-05	669	371	877	929	215	132	227	160
Arhgap33	Rho GTPase activating protein 33 [Source:MGI Symbol;Acc:MGI:2673998]	ENSMUSG00000036882	ENSMUST00000207637	retained_intron	22.6128	-2.83219	0.571096	-4.95921	7.07803e-07	3.07183e-05	41	42	53	44	2	4	3	12
Trp53i13	transformation related protein 53 inducible protein 13 [Source:MGI Symbol;Acc:MGI:1915125]	ENSMUSG00000044328	ENSMUST00000060417	protein_coding	77.3206	-2.26658	0.457415	-4.95519	7.22586e-07	3.12598e-05	121	125	176	158	32	7	24	34
Scrib	scribbled planar cell polarity [Source:MGI Symbol;Acc:MGI:2145950]	ENSMUSG00000022568	ENSMUST00000136390	processed_transcript	187.399	-1.0334	0.20861	-4.95375	7.2798e-07	3.1468e-05	238	284	340	278	85	109	115	151
Selenof	selenoprotein F [Source:MGI Symbol;Acc:MGI:1927947]	ENSMUSG00000037072	ENSMUST00000144859	processed_transcript	554.976	1.24219	0.250889	4.95117	7.37675e-07	3.17857e-05	520	347	278	354	855	690	719	587
Smarca2	SWI/SNF related, matrix associated, actin dependent regulator of chromatin, subfamily a, member 2 [Source:MGI Symbol;Acc:MGI:99603]	ENSMUSG00000024921	ENSMUST00000099537	nonsense_mediated_decay	447.646	-2.17512	0.439536	-4.94866	7.47257e-07	3.2173e-05	516	377	1072	1373	69	181	220	147
Lpcat4	lysophosphatidylcholine acyltransferase 4 [Source:MGI Symbol;Acc:MGI:2138993]	ENSMUSG00000027134	ENSMUST00000129503	processed_transcript	121.906	-2.38115	0.481459	-4.9457	7.58696e-07	3.26137e-05	138	226	264	297	12	37	74	27
Prdx5	peroxiredoxin 5 [Source:MGI Symbol;Acc:MGI:1859821]	ENSMUSG00000024953	ENSMUST00000025904	protein_coding	3618.63	-1.04479	0.211323	-4.94403	7.65255e-07	3.28696e-05	5772	5882	5437	4978	2236	1444	2311	2721
Atp5g2	ATP synthase, H+ transporting, mitochondrial F0 complex, subunit C2 (subunit 9) [Source:MGI Symbol;Acc:MGI:1915192]	ENSMUSG00000062683	ENSMUST00000185641	protein_coding	248.858	-1.20782	0.244337	-4.94324	7.6834e-07	3.29238e-05	477	365	388	347	138	101	196	121
Nfatc2	nuclear factor of activated T cells, cytoplasmic, calcineurin dependent 2 [Source:MGI Symbol;Acc:MGI:102463]	ENSMUSG00000027544	ENSMUST00000137451	protein_coding	53.5844	-5.18453	1.04936	-4.94067	7.78532e-07	3.33073e-05	102	105	114	152	0	0	0	11
Nol4	nucleolar protein 4 [Source:MGI Symbol;Acc:MGI:2441684]	ENSMUSG00000041923	ENSMUST00000081423	protein_coding	557.618	1.1757	0.238155	4.93671	7.94527e-07	3.39386e-05	432	501	274	338	765	681	763	634
Dcaf11	DDB1 and CUL4 associated factor 11 [Source:MGI Symbol;Acc:MGI:90168]	ENSMUSG00000022214	ENSMUST00000127991	processed_transcript	8.43045	-6.4077	1.29839	-4.93509	8.01123e-07	3.41934e-05	9	21	24	22	0	0	0	0
Jund	jun D proto-oncogene [Source:MGI Symbol;Acc:MGI:96648]	ENSMUSG00000071076	ENSMUST00000095267	protein_coding	1327.6	-1.71713	0.348001	-4.93428	8.04455e-07	3.43086e-05	1556	1243	3331	3132	636	506	703	428
Msi2	musashi RNA-binding protein 2 [Source:MGI Symbol;Acc:MGI:1923876]	ENSMUSG00000069769	ENSMUST00000092794	protein_coding	70.0183	-2.27325	0.461255	-4.92841	8.29e-07	3.52396e-05	164	60	145	162	10	33	32	16
Enoph1	enolase-phosphatase 1 [Source:MGI Symbol;Acc:MGI:1915120]	ENSMUSG00000029326	ENSMUST00000031268	protein_coding	9.08847	-6.51749	1.32286	-4.92681	8.35846e-07	3.54799e-05	39	18	13	13	0	0	0	0
Sertm1	serine rich and transmembrane domain containing 1 [Source:MGI Symbol;Acc:MGI:3607715]	ENSMUSG00000056306	ENSMUST00000162201	protein_coding	625.805	1.5784	0.320541	4.92418	8.47142e-07	3.59313e-05	233	424	416	342	1134	955	750	563
Rps18	ribosomal protein S18 [Source:MGI Symbol;Acc:MGI:98146]	ENSMUSG00000008668	ENSMUST00000174620	retained_intron	83.6163	-1.15652	0.234934	-4.92275	8.53381e-07	3.61676e-05	120	137	128	138	33	44	64	53
Prkcb	protein kinase C, beta [Source:MGI Symbol;Acc:MGI:97596]	ENSMUSG00000052889	ENSMUST00000143692	nonsense_mediated_decay	173.015	-2.80108	0.569267	-4.92051	8.63172e-07	3.6519e-05	230	98	431	623	13	43	55	55
Klc1	kinesin light chain 1 [Source:MGI Symbol;Acc:MGI:107978]	ENSMUSG00000021288	ENSMUST00000134578	protein_coding	420.294	3.16448	0.644201	4.91226	9.0033e-07	3.80384e-05	218	121	17	28	793	755	673	550
Arap1	ArfGAP with RhoGAP domain, ankyrin repeat and PH domain 1 [Source:MGI Symbol;Acc:MGI:1916960]	ENSMUSG00000032812	ENSMUST00000107010	protein_coding	291.185	-1.08146	0.220235	-4.91048	9.08533e-07	3.82954e-05	547	341	455	457	161	124	205	203
Tmub1	transmembrane and ubiquitin-like domain containing 1 [Source:MGI Symbol;Acc:MGI:1923764]	ENSMUSG00000028958	ENSMUST00000030799	protein_coding	256.284	-1.26093	0.256804	-4.91011	9.10274e-07	3.8339e-05	445	418	410	366	118	84	186	174
Rnf181	ring finger protein 181 [Source:MGI Symbol;Acc:MGI:1913760]	ENSMUSG00000055850	ENSMUST00000069595	protein_coding	168.791	2.74808	0.559756	4.90944	9.13391e-07	3.84145e-05	28	60	22	87	333	419	218	101
Ppfia3	protein tyrosine phosphatase, receptor type, f polypeptide (PTPRF), interacting protein (liprin), alpha 3 [Source:MGI Symbol;Acc:MGI:1924037]	ENSMUSG00000003863	ENSMUST00000210586	retained_intron	274.812	-1.25024	0.254662	-4.90942	9.13484e-07	3.84145e-05	319	330	565	542	121	135	179	172
Adgrl3	adhesion G protein-coupled receptor L3 [Source:MGI Symbol;Acc:MGI:2441950]	ENSMUSG00000037605	ENSMUST00000127046	retained_intron	14.3234	7.45977	1.5196	4.90904	9.15219e-07	3.84576e-05	0	0	0	0	57	6	28	8
Jagn1	jagunal homolog 1 [Source:MGI Symbol;Acc:MGI:1915017]	ENSMUSG00000051256	ENSMUST00000204254	protein_coding	140.518	1.7985	0.366403	4.90853	9.17612e-07	3.85283e-05	65	108	60	49	268	180	154	189
Nr3c2	nuclear receptor subfamily 3, group C, member 2 [Source:MGI Symbol;Acc:MGI:99459]	ENSMUSG00000031618	ENSMUST00000109913	protein_coding	1539.39	-1.55543	0.317222	-4.90328	9.42477e-07	3.95111e-05	2444	1594	3108	3313	724	626	1098	439
Rara	retinoic acid receptor, alpha [Source:MGI Symbol;Acc:MGI:97856]	ENSMUSG00000037992	ENSMUST00000107475	protein_coding	19.9253	-4.16489	0.849609	-4.90212	9.4806e-07	3.96838e-05	34	25	70	43	0	0	4	4
Ccdc142	coiled-coil domain containing 142 [Source:MGI Symbol;Acc:MGI:3045292]	ENSMUSG00000107499	ENSMUST00000101254	protein_coding	16.9018	-6.67983	1.36338	-4.89947	9.60942e-07	4.0192e-05	16	9	62	66	0	1	0	0
Krtcap2	keratinocyte associated protein 2 [Source:MGI Symbol;Acc:MGI:1913309]	ENSMUSG00000042747	ENSMUST00000040888	protein_coding	275.017	-1.03037	0.21031	-4.89932	9.61706e-07	4.0193e-05	461	400	438	375	182	119	177	187
Cd83	CD83 antigen [Source:MGI Symbol;Acc:MGI:1328316]	ENSMUSG00000015396	ENSMUST00000015540	protein_coding	65.6468	-4.97012	1.01502	-4.89655	9.75331e-07	4.06996e-05	54	53	236	236	4	0	11	0
Pcbp2	poly(rC) binding protein 2 [Source:MGI Symbol;Acc:MGI:108202]	ENSMUSG00000056851	ENSMUST00000231085	protein_coding	12.8132	-7.01222	1.43223	-4.89602	9.77992e-07	4.07792e-05	52	42	16	6	0	0	0	0
Sdf4	stromal cell derived factor 4 [Source:MGI Symbol;Acc:MGI:108079]	ENSMUSG00000029076	ENSMUST00000105578	protein_coding	707.826	1.29433	0.264541	4.89274	9.94415e-07	4.14322e-05	687	418	417	344	876	1200	992	657
Pitpnm1	phosphatidylinositol transfer protein, membrane-associated 1 [Source:MGI Symbol;Acc:MGI:1197524]	ENSMUSG00000024851	ENSMUST00000100022	protein_coding	458.699	-2.59602	0.530719	-4.89151	1.00063e-06	4.16272e-05	494	205	1541	1354	83	134	164	108
Ntng2	netrin G2 [Source:MGI Symbol;Acc:MGI:2159341]	ENSMUSG00000035513	ENSMUST00000183583	nonsense_mediated_decay	168.466	-3.63242	0.74289	-4.88957	1.01055e-06	4.19916e-05	114	121	553	631	18	3	39	34
Syngap1	synaptic Ras GTPase activating protein 1 homolog (rat) [Source:MGI Symbol;Acc:MGI:3039785]	ENSMUSG00000067629	ENSMUST00000081285	protein_coding	116.465	-1.50152	0.307151	-4.88852	1.01595e-06	4.21674e-05	288	128	211	159	50	46	72	58
Ndufs2	NADH:ubiquinone oxidoreductase core subunit S2 [Source:MGI Symbol;Acc:MGI:2385112]	ENSMUSG00000013593	ENSMUST00000131286	processed_transcript	100.822	4.58913	0.939315	4.88561	1.03109e-06	4.27302e-05	22	4	11	0	263	279	128	26
Pigx	phosphatidylinositol glycan anchor biosynthesis, class X [Source:MGI Symbol;Acc:MGI:1919334]	ENSMUSG00000023791	ENSMUST00000096109	protein_coding	43.9099	-2.24465	0.459564	-4.88432	1.03788e-06	4.29462e-05	80	37	100	114	12	12	21	12
Sulf1	sulfatase 1 [Source:MGI Symbol;Acc:MGI:2138563]	ENSMUSG00000016918	ENSMUST00000177608	protein_coding	134.671	1.95106	0.39955	4.88314	1.0441e-06	4.31375e-05	89	66	35	61	288	174	137	171
Zeb2	zinc finger E-box binding homeobox 2 [Source:MGI Symbol;Acc:MGI:1344407]	ENSMUSG00000026872	ENSMUST00000177302	protein_coding	459.944	-2.45256	0.502247	-4.88318	1.0439e-06	4.31375e-05	1460	364	770	975	68	106	288	77
Adgrb2	adhesion G protein-coupled receptor B2 [Source:MGI Symbol;Acc:MGI:2451244]	ENSMUSG00000028782	ENSMUST00000106015	protein_coding	3390.99	-2.15916	0.442482	-4.87965	1.06273e-06	4.38404e-05	5914	4822	7503	6936	1617	1117	1444	300
Ppp1r9b	protein phosphatase 1, regulatory subunit 9B [Source:MGI Symbol;Acc:MGI:2387581]	ENSMUSG00000038976	ENSMUST00000038696	protein_coding	22101.6	-1.26055	0.258432	-4.87767	1.07348e-06	4.41715e-05	31100	22414	43507	44871	12552	9072	15191	11138
Synj1	synaptojanin 1 [Source:MGI Symbol;Acc:MGI:1354961]	ENSMUSG00000022973	ENSMUST00000231524	protein_coding	144.347	-2.18571	0.448115	-4.87757	1.07402e-06	4.41715e-05	318	295	269	190	44	15	50	84
Keap1	kelch-like ECH-associated protein 1 [Source:MGI Symbol;Acc:MGI:1858732]	ENSMUSG00000003308	ENSMUST00000049567	protein_coding	843.599	-2.624	0.537944	-4.87783	1.07258e-06	4.41715e-05	1576	1579	1856	1568	63	65	420	356
Hnrnpm	heterogeneous nuclear ribonucleoprotein M [Source:MGI Symbol;Acc:MGI:1926465]	ENSMUSG00000059208	ENSMUST00000148258	protein_coding	136.349	1.70493	0.349642	4.8762	1.08147e-06	4.44442e-05	120	40	57	76	128	180	220	257
Arf4	ADP-ribosylation factor 4 [Source:MGI Symbol;Acc:MGI:99433]	ENSMUSG00000021877	ENSMUST00000112318	protein_coding	1238.5	2.03294	0.417013	4.875	1.08807e-06	4.46479e-05	728	917	275	268	2122	1900	1778	1486
B4galnt4	beta-1,4-N-acetyl-galactosaminyl transferase 4 [Source:MGI Symbol;Acc:MGI:2652891]	ENSMUSG00000055629	ENSMUST00000211455	retained_intron	25.2649	-2.86059	0.586775	-4.87511	1.08746e-06	4.46479e-05	24	45	64	68	3	6	10	4
Acot1	acyl-CoA thioesterase 1 [Source:MGI Symbol;Acc:MGI:1349396]	ENSMUSG00000072949	ENSMUST00000168120	protein_coding	109.288	-1.9748	0.405158	-4.87415	1.09279e-06	4.48077e-05	116	132	281	262	30	28	59	49
Ccdc9	coiled-coil domain containing 9 [Source:MGI Symbol;Acc:MGI:1921443]	ENSMUSG00000041375	ENSMUST00000118976	protein_coding	376.458	-1.21157	0.248757	-4.87051	1.11311e-06	4.55718e-05	584	547	688	565	223	126	232	255
Lmo4	LIM domain only 4 [Source:MGI Symbol;Acc:MGI:109360]	ENSMUSG00000028266	ENSMUST00000121112	protein_coding	155.666	-1.88035	0.386212	-4.8687	1.12334e-06	4.59561e-05	266	162	365	323	25	67	62	99
Crybb1	crystallin, beta B1 [Source:MGI Symbol;Acc:MGI:104992]	ENSMUSG00000029343	ENSMUST00000031286	protein_coding	51.1408	-2.75795	0.566523	-4.8682	1.12621e-06	4.60389e-05	128	97	96	84	5	4	29	12
Gga3	golgi associated, gamma adaptin ear containing, ARF binding protein 3 [Source:MGI Symbol;Acc:MGI:2384159]	ENSMUSG00000020740	ENSMUST00000106508	protein_coding	477.322	1.87852	0.386608	4.85899	1.17987e-06	4.81235e-05	173	217	347	187	485	1277	669	386
Cops7a	COP9 signalosome subunit 7A [Source:MGI Symbol;Acc:MGI:1349400]	ENSMUSG00000030127	ENSMUST00000129976	protein_coding	113.239	-2.05797	0.42363	-4.85793	1.18618e-06	4.83442e-05	259	226	163	180	26	17	72	50
Ptprs	protein tyrosine phosphatase, receptor type, S [Source:MGI Symbol;Acc:MGI:97815]	ENSMUSG00000013236	ENSMUST00000223691	retained_intron	20.3555	-7.68029	1.58113	-4.85747	1.18894e-06	4.84206e-05	15	3	58	110	0	0	0	0
Trh	thyrotropin releasing hormone [Source:MGI Symbol;Acc:MGI:98823]	ENSMUSG00000005892	ENSMUST00000006046	protein_coding	137.1	4.37694	0.90149	4.85522	1.2025e-06	4.88627e-05	8	12	12	25	257	582	116	7
Dnpep	aspartyl aminopeptidase [Source:MGI Symbol;Acc:MGI:1278328]	ENSMUSG00000026209	ENSMUST00000066668	protein_coding	12.1526	-6.93637	1.42863	-4.85527	1.20225e-06	4.88627e-05	16	6	54	35	0	0	0	0
Hmg20b	high mobility group 20B [Source:MGI Symbol;Acc:MGI:1341190]	ENSMUSG00000020232	ENSMUST00000129482	retained_intron	7.20049	-6.18018	1.27327	-4.85378	1.21131e-06	4.91469e-05	11	18	17	19	0	0	0	0
Tbc1d10b	TBC1 domain family, member 10b [Source:MGI Symbol;Acc:MGI:1915699]	ENSMUSG00000042492	ENSMUST00000153857	retained_intron	137.029	1.31648	0.271302	4.85246	1.21936e-06	4.94367e-05	120	53	95	90	196	165	181	177
Mrps11	mitochondrial ribosomal protein S11 [Source:MGI Symbol;Acc:MGI:1915244]	ENSMUSG00000030611	ENSMUST00000133553	nonsense_mediated_decay	31.4309	-4.12998	0.851388	-4.85088	1.22918e-06	4.97972e-05	63	95	66	44	0	0	4	9
Amdhd2	amidohydrolase domain containing 2 [Source:MGI Symbol;Acc:MGI:2443978]	ENSMUSG00000036820	ENSMUST00000040735	protein_coding	243.203	-1.12332	0.23159	-4.85047	1.23169e-06	4.98619e-05	309	424	424	349	118	109	152	191
Pip5k1c	phosphatidylinositol-4-phosphate 5-kinase, type 1 gamma [Source:MGI Symbol;Acc:MGI:1298224]	ENSMUSG00000034902	ENSMUST00000159636	retained_intron	49.5815	-2.63554	0.543543	-4.84881	1.24201e-06	5.02423e-05	42	75	115	155	6	10	22	14
Ddx5	DEAD box helicase 5 [Source:MGI Symbol;Acc:MGI:105037]	ENSMUSG00000020719	ENSMUST00000129585	protein_coding	59.6199	-4.88928	1.00842	-4.84847	1.24418e-06	5.02923e-05	44	13	244	226	0	3	9	3
Rbm12b2	RNA binding motif protein 12 B2 [Source:MGI Symbol;Acc:MGI:1924854]	ENSMUSG00000052137	ENSMUST00000095143	protein_coding	38.4466	-5.15944	1.06435	-4.8475	1.25027e-06	5.05008e-05	57	54	147	82	0	8	0	0
Yif1b	Yip1 interacting factor homolog B (S. cerevisiae) [Source:MGI Symbol;Acc:MGI:1924504]	ENSMUSG00000030588	ENSMUST00000138128	protein_coding	118.711	2.69863	0.556948	4.8454	1.26359e-06	5.09631e-05	8	72	24	37	173	164	169	257
Slc20a1	solute carrier family 20, member 1 [Source:MGI Symbol;Acc:MGI:108392]	ENSMUSG00000027397	ENSMUST00000110315	protein_coding	1470.67	1.36223	0.281225	4.84391	1.27308e-06	5.13075e-05	800	1442	628	830	1409	2207	2453	1872
H3f3b	H3.3 histone B [Source:MGI Symbol;Acc:MGI:1101768]	ENSMUSG00000016559	ENSMUST00000139378	processed_transcript	16.6146	-4.59314	0.948483	-4.84261	1.28143e-06	5.16058e-05	15	21	43	66	0	1	2	2
Nacc2	nucleus accumbens associated 2, BEN and BTB (POZ) domain containing [Source:MGI Symbol;Acc:MGI:1915241]	ENSMUSG00000026932	ENSMUST00000114159	protein_coding	530.168	-2.00038	0.413094	-4.84243	1.28258e-06	5.16136e-05	1389	411	1253	833	133	113	318	233
Tle3	transducin-like enhancer of split 3 [Source:MGI Symbol;Acc:MGI:104634]	ENSMUSG00000032280	ENSMUST00000034820	protein_coding	108.663	-2.33016	0.48126	-4.84178	1.28681e-06	5.17453e-05	180	110	412	124	24	45	24	42
Ubap2l	ubiquitin-associated protein 2-like [Source:MGI Symbol;Acc:MGI:1921633]	ENSMUSG00000042520	ENSMUST00000196568	retained_intron	10.1566	6.96556	1.43872	4.84149	1.28866e-06	5.17815e-05	0	0	0	0	23	35	5	11
Bnip3	BCL2/adenovirus E1B interacting protein 3 [Source:MGI Symbol;Acc:MGI:109326]	ENSMUSG00000078566	ENSMUST00000148970	retained_intron	21.6474	-3.28751	0.679053	-4.84132	1.28979e-06	5.17885e-05	35	21	59	64	3	1	7	4
Iffo1	intermediate filament family orphan 1 [Source:MGI Symbol;Acc:MGI:2444516]	ENSMUSG00000038271	ENSMUST00000144364	nonsense_mediated_decay	203.725	-3.23501	0.668255	-4.84098	1.29201e-06	5.18393e-05	228	130	634	688	5	33	49	64
Rsrp1	arginine/serine rich protein 1 [Source:MGI Symbol;Acc:MGI:106498]	ENSMUSG00000037266	ENSMUST00000154837	processed_transcript	289.407	1.45162	0.299924	4.83997	1.29861e-06	5.20656e-05	201	206	89	205	386	478	372	330
Fbxl5	F-box and leucine-rich repeat protein 5 [Source:MGI Symbol;Acc:MGI:2152883]	ENSMUSG00000039753	ENSMUST00000114047	protein_coding	1031.84	2.71827	0.561951	4.8372	1.31684e-06	5.27183e-05	455	565	73	130	1555	1844	1027	2207
Abr	active BCR-related gene [Source:MGI Symbol;Acc:MGI:107771]	ENSMUSG00000017631	ENSMUST00000238684	protein_coding	62.6761	-2.5958	0.536652	-4.83702	1.31801e-06	5.27262e-05	93	53	145	199	21	7	22	15
St6galnac6	ST6 (alpha-N-acetyl-neuraminyl-2,3-beta-galactosyl-1,3)-N-acetylgalactosaminide alpha-2,6-sialyltransferase 6 [Source:MGI Symbol;Acc:MGI:1355316]	ENSMUSG00000026811	ENSMUST00000095044	protein_coding	628.002	-8.24366	1.70451	-4.83639	1.32221e-06	5.28551e-05	1209	612	1707	2183	0	0	0	16
Zhx3	zinc fingers and homeoboxes 3 [Source:MGI Symbol;Acc:MGI:2444772]	ENSMUSG00000035877	ENSMUST00000127201	protein_coding	7.87284	-6.31071	1.30497	-4.83592	1.32531e-06	5.29403e-05	22	8	20	22	0	0	0	0
Apba2	amyloid beta (A4) precursor protein-binding, family A, member 2 [Source:MGI Symbol;Acc:MGI:1261791]	ENSMUSG00000030519	ENSMUST00000205604	protein_coding	108.003	-1.99059	0.411764	-4.83431	1.33611e-06	5.33321e-05	181	94	243	269	38	41	59	23
Zfp46	zinc finger protein 46 [Source:MGI Symbol;Acc:MGI:99192]	ENSMUSG00000051351	ENSMUST00000132649	processed_transcript	24.7189	-3.06832	0.635175	-4.83066	1.36078e-06	5.41177e-05	21	62	54	62	1	5	7	7
Eln	elastin [Source:MGI Symbol;Acc:MGI:95317]	ENSMUSG00000029675	ENSMUST00000201856	nonsense_mediated_decay	31.7466	8.61094	1.78542	4.82293	1.41466e-06	5.61782e-05	0	0	0	0	92	85	50	0
Lor	loricrin [Source:MGI Symbol;Acc:MGI:96816]	ENSMUSG00000043165	ENSMUST00000058150	protein_coding	102.466	-2.22434	0.461252	-4.8224	1.41843e-06	5.62867e-05	96	100	278	293	36	26	34	37
Lrrc73	leucine rich repeat containing 73 [Source:MGI Symbol;Acc:MGI:2684934]	ENSMUSG00000071073	ENSMUST00000233692	protein_coding	173.617	-3.43732	0.712941	-4.82133	1.42606e-06	5.65477e-05	271	309	545	316	0	36	40	38
Map11	microtubule associated protein 11 [Source:MGI Symbol;Acc:MGI:2385896]	ENSMUSG00000036948	ENSMUST00000048421	protein_coding	400.967	-1.8175	0.376991	-4.82108	1.42784e-06	5.65772e-05	435	403	1077	924	204	133	172	137
Brsk1	BR serine/threonine kinase 1 [Source:MGI Symbol;Acc:MGI:2685946]	ENSMUSG00000035390	ENSMUST00000048248	protein_coding	6294.21	-1.24822	0.258962	-4.82011	1.43481e-06	5.68119e-05	10813	7770	11160	10539	3865	2136	4637	3043
Eif3c	eukaryotic translation initiation factor 3, subunit C [Source:MGI Symbol;Acc:MGI:1926966]	ENSMUSG00000030738	ENSMUST00000180459	protein_coding	63.3529	-2.7348	0.567679	-4.81751	1.45363e-06	5.74729e-05	122	63	135	182	22	17	18	3
Zfand3	zinc finger, AN1-type domain 3 [Source:MGI Symbol;Acc:MGI:1096572]	ENSMUSG00000044477	ENSMUST00000234790	processed_transcript	167.321	1.52094	0.315777	4.8165	1.46101e-06	5.77228e-05	168	89	72	65	208	240	215	258
Ralgps1	Ral GEF with PH domain and SH3 binding motif 1 [Source:MGI Symbol;Acc:MGI:1922008]	ENSMUSG00000038831	ENSMUST00000042615	protein_coding	554.134	-1.26025	0.261776	-4.81424	1.47765e-06	5.83375e-05	830	510	1072	1149	313	333	287	270
Atp5j	ATP synthase, H+ transporting, mitochondrial F0 complex, subunit F [Source:MGI Symbol;Acc:MGI:107777]	ENSMUSG00000022890	ENSMUST00000148787	retained_intron	34.9828	-1.80049	0.374144	-4.81229	1.49208e-06	5.88214e-05	63	48	65	71	13	8	18	19
Dipk1c	divergent protein kinase domain 1C [Source:MGI Symbol;Acc:MGI:3041188]	ENSMUSG00000047992	ENSMUST00000161429	protein_coding	7.44977	-6.23086	1.29501	-4.81144	1.49847e-06	5.90304e-05	19	9	23	17	0	0	0	0
Ptprs	protein tyrosine phosphatase, receptor type, S [Source:MGI Symbol;Acc:MGI:97815]	ENSMUSG00000013236	ENSMUST00000225381	processed_transcript	99.2253	-2.68023	0.557129	-4.81079	1.50331e-06	5.91784e-05	364	77	205	143	20	11	47	22
Rpl28	ribosomal protein L28 [Source:MGI Symbol;Acc:MGI:101839]	ENSMUSG00000030432	ENSMUST00000078432	protein_coding	398.741	-1.20004	0.249476	-4.81023	1.50754e-06	5.93017e-05	749	687	591	490	212	159	315	210
Rnf24	ring finger protein 24 [Source:MGI Symbol;Acc:MGI:1261771]	ENSMUSG00000048911	ENSMUST00000059372	protein_coding	713.895	-2.21531	0.460575	-4.80988	1.51024e-06	5.93648e-05	2048	793	1650	881	225	78	242	391
Ndufa6	NADH:ubiquinone oxidoreductase subunit A6 [Source:MGI Symbol;Acc:MGI:1914380]	ENSMUSG00000022450	ENSMUST00000230589	retained_intron	75.0924	1.55963	0.324271	4.80965	1.51198e-06	5.93901e-05	53	39	42	39	62	122	83	156
Naa38	N(alpha)-acetyltransferase 38, NatC auxiliary subunit [Source:MGI Symbol;Acc:MGI:1925554]	ENSMUSG00000059278	ENSMUST00000144531	protein_coding	292.327	-1.04558	0.217423	-4.80897	1.51707e-06	5.9547e-05	476	458	433	417	171	118	195	222
Snph	syntaphilin [Source:MGI Symbol;Acc:MGI:2139270]	ENSMUSG00000027457	ENSMUST00000109877	protein_coding	1000.83	-1.79054	0.372592	-4.80562	1.54271e-06	6.04658e-05	2641	1158	1905	1389	271	229	732	458
Phospho1	phosphatase, orphan 1 [Source:MGI Symbol;Acc:MGI:2447348]	ENSMUSG00000050860	ENSMUST00000150134	protein_coding	88.0862	-1.68576	0.350845	-4.80487	1.54851e-06	6.05749e-05	118	113	182	197	36	30	60	29
Gm1673	predicted gene 1673 [Source:MGI Symbol;Acc:MGI:2686519]	ENSMUSG00000070858	ENSMUST00000094869	protein_coding	18.7457	-7.56141	1.5741	-4.80366	1.55795e-06	6.08869e-05	8	5	90	68	0	0	0	0
Mad2l2	MAD2 mitotic arrest deficient-like 2 [Source:MGI Symbol;Acc:MGI:1919140]	ENSMUSG00000029003	ENSMUST00000030860	protein_coding	90.3764	-1.50012	0.312384	-4.80216	1.56963e-06	6.12993e-05	147	118	183	158	52	55	28	38
Gnas	GNAS (guanine nucleotide binding protein, alpha stimulating) complex locus [Source:MGI Symbol;Acc:MGI:95777]	ENSMUSG00000027523	ENSMUST00000131125	retained_intron	100.846	2.0348	0.423781	4.80155	1.57445e-06	6.13989e-05	58	36	28	58	144	226	161	69
Wdsub1	WD repeat, SAM and U-box domain containing 1 [Source:MGI Symbol;Acc:MGI:1919387]	ENSMUSG00000026988	ENSMUST00000140475	protein_coding	15.0755	-4.72944	0.985163	-4.80066	1.58142e-06	6.16264e-05	50	31	14	37	2	0	0	2
Actl6b	actin-like 6B [Source:MGI Symbol;Acc:MGI:1933548]	ENSMUSG00000029712	ENSMUST00000198601	nonsense_mediated_decay	71.4741	-2.21794	0.462143	-4.79925	1.59261e-06	6.19781e-05	117	121	106	189	26	8	21	38
Ube2d3	ubiquitin-conjugating enzyme E2D 3 [Source:MGI Symbol;Acc:MGI:1913355]	ENSMUSG00000078578	ENSMUST00000197539	protein_coding	723.758	-1.05848	0.220632	-4.79749	1.60669e-06	6.24763e-05	1161	796	1336	1155	509	363	419	427
Fbf1	Fas (TNFRSF6) binding factor 1 [Source:MGI Symbol;Acc:MGI:1922033]	ENSMUSG00000020776	ENSMUST00000125980	processed_transcript	37.146	-2.47853	0.516894	-4.79503	1.62647e-06	6.3155e-05	58	62	94	72	3	6	19	15
Rimbp2	RIMS binding protein 2 [Source:MGI Symbol;Acc:MGI:2443235]	ENSMUSG00000029420	ENSMUST00000238334	protein_coding	107.906	-1.40737	0.293648	-4.7927	1.6455e-06	6.38027e-05	168	142	225	177	41	36	72	72
Gdap1l1	ganglioside-induced differentiation-associated protein 1-like 1 [Source:MGI Symbol;Acc:MGI:2385163]	ENSMUSG00000017943	ENSMUST00000109421	protein_coding	70.9503	-3.36564	0.702329	-4.7921	1.65041e-06	6.39474e-05	155	112	175	146	14	8	24	0
Ncor2	nuclear receptor co-repressor 2 [Source:MGI Symbol;Acc:MGI:1337080]	ENSMUSG00000029478	ENSMUST00000111398	protein_coding	635.938	-1.56493	0.326583	-4.79182	1.65271e-06	6.39907e-05	1113	974	995	1230	423	158	248	330
Gps2	G protein pathway suppressor 2 [Source:MGI Symbol;Acc:MGI:1891751]	ENSMUSG00000023170	ENSMUST00000072581	protein_coding	13.1771	-3.9624	0.827072	-4.79088	1.66052e-06	6.42014e-05	33	20	28	32	0	3	0	3
Jdp2	Jun dimerization protein 2 [Source:MGI Symbol;Acc:MGI:1932093]	ENSMUSG00000034271	ENSMUST00000050687	protein_coding	48.8519	-5.34805	1.11647	-4.79015	1.66657e-06	6.43891e-05	73	41	153	168	0	0	9	0
Bdnf	brain derived neurotrophic factor [Source:MGI Symbol;Acc:MGI:88145]	ENSMUSG00000048482	ENSMUST00000111045	protein_coding	588.79	-1.16195	0.242648	-4.78862	1.67931e-06	6.48351e-05	633	819	975	1258	280	314	320	441
Mllt11	myeloid/lymphoid or mixed-lineage leukemia; translocated to, 11 [Source:MGI Symbol;Acc:MGI:1929671]	ENSMUSG00000053192	ENSMUST00000198948	protein_coding	481.506	-3.04579	0.636204	-4.78743	1.68928e-06	6.50809e-05	1138	1174	821	752	51	9	147	187
Tubb5	tubulin, beta 5 class I [Source:MGI Symbol;Acc:MGI:107812]	ENSMUSG00000001525	ENSMUST00000173253	retained_intron	216.533	1.52856	0.319565	4.78325	1.7248e-06	6.62613e-05	201	124	92	90	292	229	398	270
Bola1	bolA-like 1 (E. coli) [Source:MGI Symbol;Acc:MGI:1916418]	ENSMUSG00000015943	ENSMUST00000016087	protein_coding	58.687	-1.56382	0.32692	-4.78349	1.72278e-06	6.62613e-05	78	74	125	121	26	21	31	32
Sart1	squamous cell carcinoma antigen recognized by T cells 1 [Source:MGI Symbol;Acc:MGI:1309453]	ENSMUSG00000039148	ENSMUST00000237915	retained_intron	35.882	-2.16535	0.452691	-4.78327	1.72465e-06	6.62613e-05	39	72	70	84	8	12	9	20
Plch2	phospholipase C, eta 2 [Source:MGI Symbol;Acc:MGI:2443078]	ENSMUSG00000029055	ENSMUST00000176194	protein_coding	1006.06	-1.32456	0.277289	-4.77684	1.78074e-06	6.81685e-05	1709	1398	1631	1792	389	309	635	818
Ints1	integrator complex subunit 1 [Source:MGI Symbol;Acc:MGI:1915760]	ENSMUSG00000029547	ENSMUST00000072607	protein_coding	1435.4	-1.6097	0.337143	-4.77452	1.80134e-06	6.886e-05	2453	2277	2326	2750	461	298	1070	831
Igfbp4	insulin-like growth factor binding protein 4 [Source:MGI Symbol;Acc:MGI:96439]	ENSMUSG00000017493	ENSMUST00000130530	processed_transcript	362.535	-1.37387	0.287848	-4.77289	1.816e-06	6.93225e-05	660	606	658	448	115	134	291	221
Fbrsl1	fibrosin-like 1 [Source:MGI Symbol;Acc:MGI:1920907]	ENSMUSG00000043323	ENSMUST00000198768	protein_coding	35.8147	-6.07112	1.27208	-4.77258	1.81877e-06	6.93795e-05	47	8	140	128	0	0	4	0
Htra1	HtrA serine peptidase 1 [Source:MGI Symbol;Acc:MGI:1929076]	ENSMUSG00000006205	ENSMUST00000006367	protein_coding	893.463	-2.37044	0.496706	-4.77232	1.82118e-06	6.94225e-05	1150	614	2405	2660	286	176	463	141
Kifc3	kinesin family member C3 [Source:MGI Symbol;Acc:MGI:109202]	ENSMUSG00000031788	ENSMUST00000034240	protein_coding	712.217	-1.29636	0.271845	-4.76877	1.85351e-06	7.05557e-05	878	893	1599	1223	297	287	404	552
Banp	BTG3 associated nuclear protein [Source:MGI Symbol;Acc:MGI:1889023]	ENSMUSG00000025316	ENSMUST00000167711	protein_coding	60.2197	-4.47659	0.939051	-4.76715	1.86853e-06	7.10775e-05	131	103	133	157	0	0	17	3
Gm5148	predicted gene 5148 [Source:MGI Symbol;Acc:MGI:3646006]	ENSMUSG00000058174	ENSMUST00000099128	protein_coding	27.8997	-2.23041	0.468836	-4.75733	1.9617e-06	7.4413e-05	31	61	62	53	11	10	6	9
Auts2	autism susceptibility candidate 2 [Source:MGI Symbol;Acc:MGI:1919847]	ENSMUSG00000029673	ENSMUST00000159507	retained_intron	37.3855	4.04309	0.849972	4.75673	1.96751e-06	7.4581e-05	0	11	7	1	97	66	41	49
Dnajc19	DnaJ heat shock protein family (Hsp40) member C19 [Source:MGI Symbol;Acc:MGI:1914963]	ENSMUSG00000027679	ENSMUST00000197111	retained_intron	27.5364	3.38257	0.71122	4.75601	1.9746e-06	7.46932e-05	3	0	13	6	40	59	43	45
Mroh1	maestro heat-like repeat family member 1 [Source:MGI Symbol;Acc:MGI:2442558]	ENSMUSG00000022558	ENSMUST00000160631	processed_transcript	16.6352	3.82724	0.804814	4.75544	1.98018e-06	7.47998e-05	6	2	1	1	19	43	42	13
Ndufs7	NADH:ubiquinone oxidoreductase core subunit S7 [Source:MGI Symbol;Acc:MGI:1922656]	ENSMUSG00000020153	ENSMUST00000157063	processed_transcript	135.26	3.08498	0.648793	4.75495	1.98498e-06	7.49287e-05	74	38	11	7	161	216	159	371
Hbs1l	Hbs1-like (S. cerevisiae) [Source:MGI Symbol;Acc:MGI:1891704]	ENSMUSG00000019977	ENSMUST00000020153	protein_coding	266.317	-1.4566	0.306524	-4.75197	2.01444e-06	7.57769e-05	401	237	534	607	110	157	158	105
Dgkz	diacylglycerol kinase zeta [Source:MGI Symbol;Acc:MGI:1278339]	ENSMUSG00000040479	ENSMUST00000124427	processed_transcript	13.9124	-3.79268	0.798322	-4.75082	2.02598e-06	7.61056e-05	15	34	32	36	1	1	1	4
Gucy1b1	guanylate cyclase 1, soluble, beta 1 [Source:MGI Symbol;Acc:MGI:1860604]	ENSMUSG00000028005	ENSMUST00000193597	protein_coding	222.144	-1.40691	0.296296	-4.74831	2.0512e-06	7.69995e-05	506	256	377	332	120	70	118	140
Meis2	Meis homeobox 2 [Source:MGI Symbol;Acc:MGI:108564]	ENSMUSG00000027210	ENSMUST00000120995	processed_transcript	27.0516	8.38134	1.76555	4.74716	2.06296e-06	7.73876e-05	0	0	0	0	0	72	91	48
Shisa9	shisa family member 9 [Source:MGI Symbol;Acc:MGI:1919805]	ENSMUSG00000022494	ENSMUST00000182889	processed_transcript	43.0302	-2.5861	0.545875	-4.73754	2.16331e-06	8.10396e-05	46	64	87	137	14	18	7	6
Gm1673	predicted gene 1673 [Source:MGI Symbol;Acc:MGI:2686519]	ENSMUSG00000070858	ENSMUST00000114383	protein_coding	56.1889	-4.73646	0.999984	-4.73654	2.17402e-06	8.13847e-05	67	46	208	172	10	4	0	0
Tmem167b	transmembrane protein 167B [Source:MGI Symbol;Acc:MGI:1914745]	ENSMUSG00000068732	ENSMUST00000106622	protein_coding	495.072	1.32894	0.280581	4.73639	2.17561e-06	8.13879e-05	396	340	350	192	637	808	730	444
Plec	plectin [Source:MGI Symbol;Acc:MGI:1277961]	ENSMUSG00000022565	ENSMUST00000089610	protein_coding	3292.6	-1.29932	0.274367	-4.7357	2.18305e-06	8.16099e-05	4374	5146	6475	5203	789	1978	2070	2402
Hpca	hippocalcin [Source:MGI Symbol;Acc:MGI:1336200]	ENSMUSG00000028785	ENSMUST00000116444	protein_coding	3255.93	-1.13916	0.240596	-4.73473	2.19349e-06	8.19438e-05	4374	4078	5817	6056	1935	1217	1978	2365
Zmynd11	zinc finger, MYND domain containing 11 [Source:MGI Symbol;Acc:MGI:1913755]	ENSMUSG00000021156	ENSMUST00000110634	protein_coding	1260.7	-1.21306	0.256238	-4.73412	2.20006e-06	8.20761e-05	1774	1480	2313	2436	651	471	1001	695
Ssrp1	structure specific recognition protein 1 [Source:MGI Symbol;Acc:MGI:107912]	ENSMUSG00000027067	ENSMUST00000168266	protein_coding	397.37	1.53636	0.32454	4.73396	2.20178e-06	8.20835e-05	287	261	240	135	413	901	472	425
Kif3c	kinesin family member 3C [Source:MGI Symbol;Acc:MGI:107979]	ENSMUSG00000020668	ENSMUST00000219895	protein_coding	988.5	1.8906	0.399481	4.73264	2.21619e-06	8.25075e-05	222	753	502	403	1678	1832	1331	854
Tle2	transducin-like enhancer of split 2 [Source:MGI Symbol;Acc:MGI:104635]	ENSMUSG00000034771	ENSMUST00000136254	retained_intron	222.457	-1.48652	0.314236	-4.73057	2.23885e-06	8.32938e-05	255	324	482	424	91	78	170	97
Matk	megakaryocyte-associated tyrosine kinase [Source:MGI Symbol;Acc:MGI:99259]	ENSMUSG00000004933	ENSMUST00000130282	protein_coding	18.1622	-3.68179	0.778355	-4.73022	2.24275e-06	8.33767e-05	35	18	53	48	0	2	6	2
Brat1	BRCA1-associated ATM activator 1 [Source:MGI Symbol;Acc:MGI:1891679]	ENSMUSG00000000148	ENSMUST00000153440	nonsense_mediated_decay	27.5961	-4.66203	0.985609	-4.73009	2.24415e-06	8.33767e-05	83	31	19	110	0	3	0	5
Fastk	Fas-activated serine/threonine kinase [Source:MGI Symbol;Acc:MGI:1913837]	ENSMUSG00000028959	ENSMUST00000030800	protein_coding	915.876	-1.44935	0.306451	-4.72947	2.25108e-06	8.35769e-05	1634	1727	1430	1274	515	220	577	488
G3bp2	GTPase activating protein (SH3 domain) binding protein 2 [Source:MGI Symbol;Acc:MGI:2442040]	ENSMUSG00000029405	ENSMUST00000167918	protein_coding	1167.32	1.27923	0.270629	4.72689	2.27985e-06	8.45869e-05	737	758	627	964	1368	1379	1019	2371
Col3a1	collagen, type III, alpha 1 [Source:MGI Symbol;Acc:MGI:88453]	ENSMUSG00000026043	ENSMUST00000186021	protein_coding	6.6724	6.35566	1.34483	4.726	2.2899e-06	8.49017e-05	0	0	0	0	18	10	10	10
Porcn	porcupine O-acyltransferase [Source:MGI Symbol;Acc:MGI:1890212]	ENSMUSG00000031169	ENSMUST00000154695	nonsense_mediated_decay	192.849	5.96045	1.26318	4.71859	2.37487e-06	8.77521e-05	8	0	0	20	305	435	219	452
Dclk2	doublecortin-like kinase 2 [Source:MGI Symbol;Acc:MGI:1918012]	ENSMUSG00000028078	ENSMUST00000029719	protein_coding	121.23	-10.2543	2.17366	-4.71754	2.38718e-06	8.8147e-05	32	3	451	621	0	0	0	0
Rasal1	RAS protein activator like 1 (GAP1 like) [Source:MGI Symbol;Acc:MGI:1330842]	ENSMUSG00000029602	ENSMUST00000156722	protein_coding	2247.98	-1.23945	0.262825	-4.71588	2.40664e-06	8.88047e-05	3811	3166	4270	3090	1301	994	1808	824
Fam222b	family with sequence similarity 222, member B [Source:MGI Symbol;Acc:MGI:2384939]	ENSMUSG00000037750	ENSMUST00000100782	protein_coding	39.7617	-2.21024	0.46892	-4.71348	2.43526e-06	8.97387e-05	97	85	57	57	15	6	21	10
Smarcd3	SWI/SNF related, matrix associated, actin dependent regulator of chromatin, subfamily d, member 3 [Source:MGI Symbol;Acc:MGI:1914243]	ENSMUSG00000028949	ENSMUST00000147857	retained_intron	76.4625	1.10355	0.234212	4.71175	2.45595e-06	9.04398e-05	49	53	60	58	84	124	95	85
Cds2	CDP-diacylglycerol synthase (phosphatidate cytidylyltransferase) 2 [Source:MGI Symbol;Acc:MGI:1332236]	ENSMUSG00000058793	ENSMUST00000103181	protein_coding	4413.92	-1.52796	0.324648	-4.7065	2.52005e-06	9.26114e-05	7337	3057	9778	9766	2006	1881	2646	1882
Mphosph9	M-phase phosphoprotein 9 [Source:MGI Symbol;Acc:MGI:2443138]	ENSMUSG00000038126	ENSMUST00000143476	processed_transcript	9.25483	-6.54306	1.39045	-4.70573	2.52958e-06	9.28987e-05	14	15	10	45	0	0	0	0
Bola2	bolA-like 2 (E. coli) [Source:MGI Symbol;Acc:MGI:1913412]	ENSMUSG00000047721	ENSMUST00000106369	protein_coding	48.4665	-1.59921	0.340034	-4.7031	2.56236e-06	9.39753e-05	91	76	71	93	16	14	27	33
Ctsa	cathepsin A [Source:MGI Symbol;Acc:MGI:97748]	ENSMUSG00000017760	ENSMUST00000133077	retained_intron	59.8247	1.69313	0.360025	4.70281	2.56609e-06	9.39847e-05	24	33	30	41	49	131	75	90
Gpx1	glutathione peroxidase 1 [Source:MGI Symbol;Acc:MGI:104887]	ENSMUSG00000063856	ENSMUST00000191997	protein_coding	35.0626	-6.0405	1.28444	-4.70283	2.56575e-06	9.39847e-05	20	15	148	132	0	0	4	0
Trappc6a	trafficking protein particle complex 6A [Source:MGI Symbol;Acc:MGI:1914341]	ENSMUSG00000002043	ENSMUST00000002112	protein_coding	80.4759	-1.48941	0.31679	-4.70158	2.58162e-06	9.4426e-05	120	133	154	130	41	25	58	32
Ptprs	protein tyrosine phosphatase, receptor type, S [Source:MGI Symbol;Acc:MGI:97815]	ENSMUSG00000013236	ENSMUST00000223859	protein_coding	1220.25	-1.86239	0.396114	-4.70165	2.58073e-06	9.4426e-05	810	1670	3039	3143	420	414	689	436
Stxbp6	syntaxin binding protein 6 (amisyn) [Source:MGI Symbol;Acc:MGI:2384963]	ENSMUSG00000046314	ENSMUST00000053768	protein_coding	1208.52	-1.63157	0.347079	-4.70087	2.59054e-06	9.46245e-05	1366	1052	2565	3333	485	628	639	439
Wnt7b	wingless-type MMTV integration site family, member 7B [Source:MGI Symbol;Acc:MGI:98962]	ENSMUSG00000022382	ENSMUST00000229191	protein_coding	95.8073	-1.72246	0.366693	-4.69727	2.63667e-06	9.61153e-05	132	96	246	195	40	42	53	30
Rundc3a	RUN domain containing 3A [Source:MGI Symbol;Acc:MGI:1858752]	ENSMUSG00000006575	ENSMUST00000142157	processed_transcript	49.6592	-2.05299	0.437129	-4.69654	2.64607e-06	9.63932e-05	57	75	107	124	8	26	24	15
Ksr1	kinase suppressor of ras 1 [Source:MGI Symbol;Acc:MGI:105051]	ENSMUSG00000018334	ENSMUST00000208969	protein_coding	58.9614	-1.55683	0.331513	-4.69612	2.65146e-06	9.65247e-05	138	63	115	86	20	29	33	30
Fgf11	fibroblast growth factor 11 [Source:MGI Symbol;Acc:MGI:109167]	ENSMUSG00000042826	ENSMUST00000011285	protein_coding	256.548	1.32706	0.282634	4.69534	2.66161e-06	9.68289e-05	136	157	210	159	341	478	312	223
Rps27	ribosomal protein S27 [Source:MGI Symbol;Acc:MGI:1888676]	ENSMUSG00000090733	ENSMUST00000199031	retained_intron	7.11526	-6.16464	1.31297	-4.69519	2.66365e-06	9.68382e-05	27	12	12	14	0	0	0	0
Agap2	ArfGAP with GTPase domain, ankyrin repeat and PH domain 2 [Source:MGI Symbol;Acc:MGI:3580016]	ENSMUSG00000025422	ENSMUST00000217941	protein_coding	2293.24	-1.08947	0.232143	-4.6931	2.69097e-06	9.76349e-05	3229	3117	4054	3749	1668	939	1357	1381
Gnas	GNAS (guanine nucleotide binding protein, alpha stimulating) complex locus [Source:MGI Symbol;Acc:MGI:95777]	ENSMUSG00000027523	ENSMUST00000149016	protein_coding	38.9932	-3.49366	0.744623	-4.69185	2.70742e-06	9.81663e-05	46	22	120	139	3	2	10	9
Mthfr	methylenetetrahydrofolate reductase [Source:MGI Symbol;Acc:MGI:106639]	ENSMUSG00000029009	ENSMUST00000097788	protein_coding	7.88859	-6.31175	1.34547	-4.69112	2.71714e-06	9.84452e-05	7	21	24	19	0	0	0	0
Sqstm1	sequestosome 1 [Source:MGI Symbol;Acc:MGI:107931]	ENSMUSG00000015837	ENSMUST00000131214	retained_intron	186.981	1.8732	0.399505	4.68879	2.74824e-06	9.93142e-05	103	101	78	81	285	461	125	210
Sf1	splicing factor 1 [Source:MGI Symbol;Acc:MGI:1095403]	ENSMUSG00000024949	ENSMUST00000155973	protein_coding	216.404	2.58931	0.552547	4.68613	2.78414e-06	0.000100411	177	36	38	33	411	405	270	269
Csnk1e	casein kinase 1, epsilon [Source:MGI Symbol;Acc:MGI:1351660]	ENSMUSG00000022433	ENSMUST00000120859	protein_coding	117.718	-1.3024	0.277919	-4.68626	2.78248e-06	0.000100411	240	147	202	173	69	42	76	63
Ndfip1	Nedd4 family interacting protein 1 [Source:MGI Symbol;Acc:MGI:1929601]	ENSMUSG00000024425	ENSMUST00000236085	protein_coding	8347.67	-1.04064	0.222095	-4.68559	2.79161e-06	0.000100613	11924	9043	15398	14713	5792	4628	5461	4118
Rassf1	Ras association (RalGDS/AF-6) domain family member 1 [Source:MGI Symbol;Acc:MGI:1928386]	ENSMUSG00000010067	ENSMUST00000121635	processed_transcript	62.2075	5.30331	1.13259	4.68248	2.83429e-06	0.00010188	0	0	14	0	103	120	110	117
Rbfox1	RNA binding protein, fox-1 homolog (C. elegans) 1 [Source:MGI Symbol;Acc:MGI:1926224]	ENSMUSG00000008658	ENSMUST00000229741	protein_coding	41.1352	-2.24058	0.478831	-4.67926	2.87911e-06	0.000103423	88	80	41	99	8	9	13	24
Penk	preproenkephalin [Source:MGI Symbol;Acc:MGI:104629]	ENSMUSG00000045573	ENSMUST00000133567	protein_coding	93.9547	-2.28589	0.488787	-4.67667	2.91575e-06	0.000104652	153	116	210	230	31	20	56	11
Zic3	zinc finger protein of the cerebellum 3 [Source:MGI Symbol;Acc:MGI:106676]	ENSMUSG00000067860	ENSMUST00000088627	protein_coding	47.761	-1.43315	0.30651	-4.67571	2.92932e-06	0.000105018	87	60	69	101	21	29	22	24
Ranbp1	RAN binding protein 1 [Source:MGI Symbol;Acc:MGI:96269]	ENSMUSG00000005732	ENSMUST00000115645	protein_coding	681.827	-1.20412	0.25781	-4.67058	3.00346e-06	0.000107463	994	686	1327	1320	397	431	416	277
Slc22a17	solute carrier family 22 (organic cation transporter), member 17 [Source:MGI Symbol;Acc:MGI:1926225]	ENSMUSG00000022199	ENSMUST00000228495	protein_coding	7038.32	-1.67561	0.358845	-4.66945	3.02014e-06	0.000107988	10874	9630	15196	12974	2868	1293	3035	5244
Mapt	microtubule-associated protein tau [Source:MGI Symbol;Acc:MGI:97180]	ENSMUSG00000018411	ENSMUST00000106989	protein_coding	53.5832	-2.22099	0.475835	-4.66756	3.04794e-06	0.00010891	90	82	119	110	6	10	23	33
B3gat1	beta-1,3-glucuronyltransferase 1 (glucuronosyltransferase P) [Source:MGI Symbol;Acc:MGI:1924148]	ENSMUSG00000045994	ENSMUST00000160899	protein_coding	3061.72	-1.02045	0.218694	-4.66612	3.06934e-06	0.000109602	4860	3300	5360	5143	1443	1397	2286	2434
Zgpat	zinc finger, CCCH-type with G patch domain [Source:MGI Symbol;Acc:MGI:2449939]	ENSMUSG00000027582	ENSMUST00000029105	protein_coding	30.5202	-2.52943	0.542221	-4.66495	3.08691e-06	0.000110157	37	48	70	81	4	4	12	14
Tjp2	tight junction protein 2 [Source:MGI Symbol;Acc:MGI:1341872]	ENSMUSG00000024812	ENSMUST00000233027	protein_coding	397.059	-1.77421	0.380432	-4.66368	3.1061e-06	0.000110769	665	323	954	861	224	108	151	168
Agap3	ArfGAP with GTPase domain, ankyrin repeat and PH domain 3 [Source:MGI Symbol;Acc:MGI:2183446]	ENSMUSG00000023353	ENSMUST00000199856	protein_coding	359.15	-1.30221	0.279457	-4.65979	3.16527e-06	0.000112731	512	499	737	569	228	153	245	132
Rnps1	RNA binding protein with serine rich domain 1 [Source:MGI Symbol;Acc:MGI:97960]	ENSMUSG00000034681	ENSMUST00000234342	retained_intron	214.257	-1.78053	0.382225	-4.65832	3.18795e-06	0.00011339	250	261	501	495	56	66	157	85
Cck	cholecystokinin [Source:MGI Symbol;Acc:MGI:88297]	ENSMUSG00000032532	ENSMUST00000216176	protein_coding	545.474	4.33947	0.931607	4.65805	3.19213e-06	0.000113464	38	169	9	10	905	976	923	1046
Nipa2	non imprinted in Prader-Willi/Angelman syndrome 2 homolog (human) [Source:MGI Symbol;Acc:MGI:1913918]	ENSMUSG00000030452	ENSMUST00000032635	protein_coding	414.559	-2.40502	0.516349	-4.65773	3.19713e-06	0.000113567	388	279	1186	1324	133	132	157	62
Slc25a1	solute carrier family 25 (mitochondrial carrier, citrate transporter), member 1 [Source:MGI Symbol;Acc:MGI:1345283]	ENSMUSG00000003528	ENSMUST00000129270	retained_intron	186.544	1.37518	0.295431	4.65484	3.24239e-06	0.000115024	170	111	130	61	214	282	265	241
Nadk	NAD kinase [Source:MGI Symbol;Acc:MGI:2183149]	ENSMUSG00000029063	ENSMUST00000105613	protein_coding	682.999	-1.6065	0.345177	-4.65415	3.25327e-06	0.000115335	924	563	1627	1572	217	256	434	361
Celf6	CUGBP, Elav-like family member 6 [Source:MGI Symbol;Acc:MGI:1923433]	ENSMUSG00000032297	ENSMUST00000121266	protein_coding	275.351	1.5538	0.333957	4.6527	3.2761e-06	0.000116068	148	242	87	152	403	453	316	339
Dynll2	dynein light chain LC8-type 2 [Source:MGI Symbol;Acc:MGI:1915347]	ENSMUSG00000020483	ENSMUST00000020775	protein_coding	7349.24	-1.79783	0.3866	-4.65036	3.31362e-06	0.000117168	8450	5545	18168	19843	3298	2534	3841	2393
Fbxl5	F-box and leucine-rich repeat protein 5 [Source:MGI Symbol;Acc:MGI:2152883]	ENSMUSG00000039753	ENSMUST00000121736	protein_coding	7.00866	-6.1428	1.32146	-4.6485	3.34356e-06	0.000118135	24	11	19	10	0	0	0	0
Xpo6	exportin 6 [Source:MGI Symbol;Acc:MGI:2429950]	ENSMUSG00000000131	ENSMUST00000171861	nonsense_mediated_decay	85.9224	-2.07514	0.446627	-4.64625	3.38026e-06	0.000119213	116	239	91	177	40	22	37	21
Abcc6	ATP-binding cassette, sub-family C (CFTR/MRP), member 6 [Source:MGI Symbol;Acc:MGI:1351634]	ENSMUSG00000030834	ENSMUST00000002850	protein_coding	70.9681	-1.27318	0.274129	-4.64448	3.40941e-06	0.000120085	92	130	125	107	24	41	48	43
Mgat1	mannoside acetylglucosaminyltransferase 1 [Source:MGI Symbol;Acc:MGI:96973]	ENSMUSG00000020346	ENSMUST00000156607	processed_transcript	26.2692	8.33755	1.79575	4.64294	3.4348e-06	0.000120822	0	0	0	0	79	53	0	55
Fdx2	ferredoxin 2 [Source:MGI Symbol;Acc:MGI:1915415]	ENSMUSG00000079677	ENSMUST00000215631	retained_intron	39.1056	-5.01693	1.08074	-4.64214	3.44812e-06	0.000121212	59	53	125	108	0	0	9	0
Aplp1	amyloid beta (A4) precursor-like protein 1 [Source:MGI Symbol;Acc:MGI:88046]	ENSMUSG00000006651	ENSMUST00000209054	retained_intron	57.6427	-1.30398	0.280964	-4.6411	3.46561e-06	0.000121669	111	72	92	98	31	26	39	27
Sufu	SUFU negative regulator of hedgehog signaling [Source:MGI Symbol;Acc:MGI:1345643]	ENSMUSG00000025231	ENSMUST00000111867	protein_coding	12.371	-5.4732	1.17964	-4.63974	3.48846e-06	0.000122313	28	32	32	17	2	0	0	0
Yju2	YJU2 splicing factor [Source:MGI Symbol;Acc:MGI:1920136]	ENSMUSG00000003208	ENSMUST00000233661	protein_coding	58.7747	1.56733	0.337971	4.63747	3.52708e-06	0.000123507	50	28	35	22	70	81	67	109
Gpd2	glycerol phosphate dehydrogenase 2, mitochondrial [Source:MGI Symbol;Acc:MGI:99778]	ENSMUSG00000026827	ENSMUST00000028167	protein_coding	4190.2	1.11692	0.240885	4.63675	3.53933e-06	0.000123776	3781	3682	2108	2393	5416	5777	5740	4219
Zfp513	zinc finger protein 513 [Source:MGI Symbol;Acc:MGI:2141255]	ENSMUSG00000043059	ENSMUST00000114590	protein_coding	511.815	-1.00921	0.217691	-4.63599	3.55229e-06	0.000124149	696	646	811	950	285	227	341	408
Cacng8	calcium channel, voltage-dependent, gamma subunit 8 [Source:MGI Symbol;Acc:MGI:1932376]	ENSMUSG00000053395	ENSMUST00000182222	protein_coding	1158.57	-1.05761	0.228287	-4.63279	3.60764e-06	0.000126003	1594	1309	2052	2156	747	585	857	577
Coq8a	coenzyme Q8A [Source:MGI Symbol;Acc:MGI:1914676]	ENSMUSG00000026489	ENSMUST00000027766	protein_coding	1040.21	-2.52264	0.544679	-4.63143	3.63153e-06	0.000126737	2062	2183	1902	1873	119	105	773	180
Pitpnm2	phosphatidylinositol transfer protein, membrane-associated 2 [Source:MGI Symbol;Acc:MGI:1336192]	ENSMUSG00000029406	ENSMUST00000159677	protein_coding	43.2493	3.5001	0.756089	4.62921	3.67057e-06	0.000127788	7	4	11	10	38	135	11	117
Sec24b	Sec24 related gene family, member B (S. cerevisiae) [Source:MGI Symbol;Acc:MGI:2139764]	ENSMUSG00000001052	ENSMUST00000164758	processed_transcript	11.1921	7.10858	1.53585	4.62843	3.68451e-06	0.000128192	0	0	0	0	10	3	22	50
Acd	adrenocortical dysplasia [Source:MGI Symbol;Acc:MGI:87873]	ENSMUSG00000038000	ENSMUST00000211870	nonsense_mediated_decay	53.7385	-3.80701	0.822623	-4.62789	3.69411e-06	0.000128361	65	153	121	112	4	0	20	3
Tmem59	transmembrane protein 59 [Source:MGI Symbol;Acc:MGI:1929278]	ENSMUSG00000028618	ENSMUST00000127652	processed_transcript	2855	1.02822	0.22229	4.6256	3.73524e-06	0.000129541	2576	2602	1772	1546	3854	3484	3413	3324
Sarm1	sterile alpha and HEAT/Armadillo motif containing 1 [Source:MGI Symbol;Acc:MGI:2136419]	ENSMUSG00000050132	ENSMUST00000061174	protein_coding	271.05	-1.66345	0.359636	-4.62538	3.73905e-06	0.00012959	435	267	539	636	100	80	204	101
Zfp579	zinc finger protein 579 [Source:MGI Symbol;Acc:MGI:1915740]	ENSMUSG00000051550	ENSMUST00000162731	protein_coding	163.043	-1.79564	0.388347	-4.62379	3.76784e-06	0.000130338	171	182	453	344	40	93	80	62
Fam131b	family with sequence similarity 131, member B [Source:MGI Symbol;Acc:MGI:1923406]	ENSMUSG00000029861	ENSMUST00000143278	protein_coding	1924.81	-1.37199	0.296784	-4.62285	3.78495e-06	0.000130846	2965	1586	3194	4917	998	889	1090	983
Wdr18	WD repeat domain 18 [Source:MGI Symbol;Acc:MGI:2158400]	ENSMUSG00000035754	ENSMUST00000220249	retained_intron	24.0463	-1.94504	0.420937	-4.62073	3.82387e-06	0.000132023	38	42	37	56	7	8	13	9
Mfsd4a	major facilitator superfamily domain containing 4A [Source:MGI Symbol;Acc:MGI:2442786]	ENSMUSG00000059149	ENSMUST00000159038	protein_coding	180.895	-1.82466	0.395059	-4.61871	3.86134e-06	0.000133147	340	422	213	298	66	54	133	43
Sin3b	transcriptional regulator, SIN3B (yeast) [Source:MGI Symbol;Acc:MGI:107158]	ENSMUSG00000031622	ENSMUST00000212677	processed_transcript	10.9765	-4.72667	1.02356	-4.61785	3.87736e-06	0.000133615	15	19	34	28	0	1	1	1
Mdh2	malate dehydrogenase 2, NAD (mitochondrial) [Source:MGI Symbol;Acc:MGI:97050]	ENSMUSG00000019179	ENSMUST00000138101	nonsense_mediated_decay	1461.31	1.3879	0.300922	4.61216	3.98513e-06	0.000137067	989	1428	596	621	1994	2019	1809	1975
Adrm1	adhesion regulating molecule 1 [Source:MGI Symbol;Acc:MGI:1929289]	ENSMUSG00000039041	ENSMUST00000128029	retained_intron	72.8165	-1.72555	0.374205	-4.61124	4.00271e-06	0.000137585	92	113	157	145	15	28	52	33
2700081O15Rik	RIKEN cDNA 2700081O15 gene [Source:MGI Symbol;Acc:MGI:1919667]	ENSMUSG00000053080	ENSMUST00000160561	retained_intron	188.822	-3.12257	0.677204	-4.61097	4.0079e-06	0.000137676	109	302	563	558	10	94	22	23
Dnpep	aspartyl aminopeptidase [Source:MGI Symbol;Acc:MGI:1278328]	ENSMUSG00000026209	ENSMUST00000191254	protein_coding	21.9876	-1.93793	0.420413	-4.6096	4.03438e-06	0.000138497	37	41	46	34	6	7	10	11
Zfp280d	zinc finger protein 280D [Source:MGI Symbol;Acc:MGI:2384583]	ENSMUSG00000038535	ENSMUST00000184036	protein_coding	31.3828	-8.30467	1.80176	-4.6092	4.04226e-06	0.00013868	82	65	0	138	0	0	0	0
Acbd6	acyl-Coenzyme A binding domain containing 6 [Source:MGI Symbol;Acc:MGI:1919732]	ENSMUSG00000033701	ENSMUST00000080138	protein_coding	206.842	-1.7524	0.380392	-4.60683	4.0885e-06	0.000140005	258	185	507	502	87	70	121	72
Shank1	SH3 and multiple ankyrin repeat domains 1 [Source:MGI Symbol;Acc:MGI:3613677]	ENSMUSG00000038738	ENSMUST00000107935	protein_coding	98.3882	-3.09225	0.671233	-4.60683	4.08861e-06	0.000140005	405	67	235	104	16	5	38	18
Scg3	secretogranin III [Source:MGI Symbol;Acc:MGI:103032]	ENSMUSG00000032181	ENSMUST00000215603	nonsense_mediated_decay	28.557	4.95105	1.07502	4.60552	4.11435e-06	0.000140708	0	4	0	4	40	15	129	23
Ppp2r2b	protein phosphatase 2, regulatory subunit B, beta [Source:MGI Symbol;Acc:MGI:1920180]	ENSMUSG00000024500	ENSMUST00000136118	processed_transcript	144.576	-1.42213	0.309182	-4.59964	4.23222e-06	0.000144557	272	163	323	201	65	49	101	77
Plch2	phospholipase C, eta 2 [Source:MGI Symbol;Acc:MGI:2443078]	ENSMUSG00000029055	ENSMUST00000127661	retained_intron	612.94	-1.75595	0.381776	-4.59941	4.23681e-06	0.000144622	553	719	1512	1507	135	254	308	364
Cox5b	cytochrome c oxidase subunit 5B [Source:MGI Symbol;Acc:MGI:88475]	ENSMUSG00000061518	ENSMUST00000193210	protein_coding	2876.06	-1.03937	0.225991	-4.59915	4.2422e-06	0.000144715	3630	3053	5613	5287	1824	1485	1891	1733
Itm2c	integral membrane protein 2C [Source:MGI Symbol;Acc:MGI:1927594]	ENSMUSG00000026223	ENSMUST00000185569	protein_coding	235.896	2.15461	0.468496	4.599	4.24517e-06	0.000144726	57	56	168	112	550	346	232	251
Pcyt2	phosphate cytidylyltransferase 2, ethanolamine [Source:MGI Symbol;Acc:MGI:1915921]	ENSMUSG00000025137	ENSMUST00000124468	retained_intron	63.1291	-1.46026	0.317554	-4.59846	4.25617e-06	0.000144918	87	100	109	124	16	33	32	46
H2ac18	H2A clustered histone 18 [Source:MGI Symbol;Acc:MGI:96097]	ENSMUSG00000064220	ENSMUST00000078756	protein_coding	68.8687	-4.73198	1.02917	-4.59787	4.26828e-06	0.00014524	68	72	254	209	13	0	4	0
Tnrc18	trinucleotide repeat containing 18 [Source:MGI Symbol;Acc:MGI:3648294]	ENSMUSG00000039477	ENSMUST00000151477	protein_coding	256.105	-1.54076	0.335343	-4.59459	4.33596e-06	0.000147357	416	251	516	553	141	87	162	90
Klhdc9	kelch domain containing 9 [Source:MGI Symbol;Acc:MGI:1916124]	ENSMUSG00000045259	ENSMUST00000061878	protein_coding	92.0109	-1.26599	0.275556	-4.59433	4.34141e-06	0.00014745	96	156	173	162	43	50	50	58
Ldb1	LIM domain binding 1 [Source:MGI Symbol;Acc:MGI:894762]	ENSMUSG00000025223	ENSMUST00000152946	protein_coding	261.162	-1.18208	0.257354	-4.59322	4.36459e-06	0.000148052	384	298	454	511	174	124	166	121
Stk11	serine/threonine kinase 11 [Source:MGI Symbol;Acc:MGI:1341870]	ENSMUSG00000003068	ENSMUST00000003152	protein_coding	567.595	-1.67496	0.364717	-4.59247	4.38021e-06	0.000148489	698	615	1337	1278	351	181	259	187
Slc25a22	solute carrier family 25 (mitochondrial carrier, glutamate), member 22 [Source:MGI Symbol;Acc:MGI:1915517]	ENSMUSG00000019082	ENSMUST00000148100	retained_intron	9.61395	-6.59778	1.43677	-4.59209	4.38836e-06	0.000148672	6	16	19	46	0	0	0	0
Hes6	hairy and enhancer of split 6 [Source:MGI Symbol;Acc:MGI:1859852]	ENSMUSG00000067071	ENSMUST00000132188	retained_intron	6.41226	-6.0132	1.30951	-4.59194	4.39134e-06	0.00014868	18	18	10	12	0	0	0	0
Serbp1	serpine1 mRNA binding protein 1 [Source:MGI Symbol;Acc:MGI:1914120]	ENSMUSG00000036371	ENSMUST00000204206	retained_intron	472.802	1.38621	0.301979	4.59043	4.42343e-06	0.00014958	393	383	220	187	732	604	630	537
Evi5l	ecotropic viral integration site 5 like [Source:MGI Symbol;Acc:MGI:2442167]	ENSMUSG00000011832	ENSMUST00000175650	retained_intron	148.717	-2.49341	0.543491	-4.58776	4.48032e-06	0.000151409	121	378	313	323	15	38	27	91
Elac2	elaC ribonuclease Z 2 [Source:MGI Symbol;Acc:MGI:1890496]	ENSMUSG00000020549	ENSMUST00000071891	protein_coding	70.066	-1.99432	0.434742	-4.58736	4.48886e-06	0.000151509	106	64	171	169	31	31	15	26
BC004004	cDNA sequence BC004004 [Source:MGI Symbol;Acc:MGI:2136782]	ENSMUSG00000052712	ENSMUST00000234377	protein_coding	36.5363	1.71649	0.374217	4.58689	4.49895e-06	0.000151755	16	22	22	17	51	34	55	67
Arhgap24	Rho GTPase activating protein 24 [Source:MGI Symbol;Acc:MGI:1922647]	ENSMUSG00000057315	ENSMUST00000112852	protein_coding	25.2923	8.28286	1.80621	4.58576	4.52333e-06	0.000152482	0	0	0	0	77	0	40	63
Vstm2l	V-set and transmembrane domain containing 2-like [Source:MGI Symbol;Acc:MGI:2685537]	ENSMUSG00000037843	ENSMUST00000109523	protein_coding	702.801	-1.05476	0.230369	-4.57859	4.68125e-06	0.00015761	1019	782	1342	1170	409	304	535	442
Abhd16a	abhydrolase domain containing 16A [Source:MGI Symbol;Acc:MGI:99476]	ENSMUSG00000007036	ENSMUST00000173134	retained_intron	38.5653	-4.1683	0.911885	-4.57108	4.85213e-06	0.000163161	21	16	141	155	4	7	3	1
Coa6	cytochrome c oxidase assembly factor 6 [Source:MGI Symbol;Acc:MGI:1915142]	ENSMUSG00000051671	ENSMUST00000059093	protein_coding	185.974	-1.21857	0.266615	-4.57053	4.86489e-06	0.000163286	281	219	341	341	104	66	118	125
Ap1g2	adaptor protein complex AP-1, gamma 2 subunit [Source:MGI Symbol;Acc:MGI:1328307]	ENSMUSG00000040701	ENSMUST00000036041	protein_coding	6.77768	-6.09258	1.33299	-4.57061	4.86301e-06	0.000163286	12	21	19	9	0	0	0	0
Cacng5	calcium channel, voltage-dependent, gamma subunit 5 [Source:MGI Symbol;Acc:MGI:2157946]	ENSMUSG00000040373	ENSMUST00000106742	protein_coding	329.031	1.84408	0.40362	4.56885	4.90414e-06	0.000164501	79	221	257	87	480	458	458	503
Supt6	SPT6, histone chaperone and transcription elongation factor [Source:MGI Symbol;Acc:MGI:107726]	ENSMUSG00000002052	ENSMUST00000108314	retained_intron	626.506	-1.88761	0.413298	-4.56718	4.94338e-06	0.000165715	492	1668	1209	1052	166	146	327	363
Yju2	YJU2 splicing factor [Source:MGI Symbol;Acc:MGI:1920136]	ENSMUSG00000003208	ENSMUST00000086869	protein_coding	166.766	-1.11542	0.244277	-4.56623	4.96583e-06	0.000166364	248	263	262	260	94	101	132	63
Zrsr2	zinc finger (CCCH type), RNA binding motif and serine/arginine rich 2 [Source:MGI Symbol;Acc:MGI:103287]	ENSMUSG00000031370	ENSMUST00000147928	protein_coding	13.0679	-5.55275	1.21723	-4.56179	5.07184e-06	0.000169602	43	28	14	31	2	0	0	0
Usp35	ubiquitin specific peptidase 35 [Source:MGI Symbol;Acc:MGI:2685339]	ENSMUSG00000035713	ENSMUST00000139582	protein_coding	192.899	-2.55726	0.561105	-4.55755	5.17544e-06	0.000172959	241	288	541	425	52	8	81	66
Gapvd1	GTPase activating protein and VPS9 domains 1 [Source:MGI Symbol;Acc:MGI:1913941]	ENSMUSG00000026867	ENSMUST00000142436	protein_coding	5.84871	-5.88076	1.29049	-4.55701	5.18866e-06	0.000173187	13	13	15	12	0	0	0	0
Stk19	serine/threonine kinase 19 [Source:MGI Symbol;Acc:MGI:1860085]	ENSMUSG00000061207	ENSMUST00000161885	nonsense_mediated_decay	13.098	-3.31023	0.726435	-4.55682	5.19337e-06	0.000173238	25	25	32	26	1	4	0	4
Gemin7	gem nuclear organelle associated protein 7 [Source:MGI Symbol;Acc:MGI:1916981]	ENSMUSG00000044709	ENSMUST00000117222	protein_coding	47.9734	-4.17875	0.917434	-4.55482	5.24308e-06	0.000174681	17	26	200	171	2	4	2	11
Plch1	phospholipase C, eta 1 [Source:MGI Symbol;Acc:MGI:2683547]	ENSMUSG00000036834	ENSMUST00000059973	protein_coding	26.2466	8.33703	1.83066	4.55412	5.26043e-06	0.000175152	0	0	0	0	40	36	120	0
Atp5d	ATP synthase, H+ transporting, mitochondrial F1 complex, delta subunit [Source:MGI Symbol;Acc:MGI:1913293]	ENSMUSG00000003072	ENSMUST00000105367	protein_coding	65.8894	-2.30763	0.506759	-4.5537	5.27117e-06	0.000175401	90	64	183	162	20	8	32	22
Ap5b1	adaptor-related protein complex 5, beta 1 subunit [Source:MGI Symbol;Acc:MGI:2685808]	ENSMUSG00000049562	ENSMUST00000235575	protein_coding	87.2879	-1.50552	0.33085	-4.55047	5.35257e-06	0.000177674	169	132	156	129	43	22	62	41
Stmn4	stathmin-like 4 [Source:MGI Symbol;Acc:MGI:1931224]	ENSMUSG00000022044	ENSMUST00000147477	retained_intron	38.5737	2.2937	0.504089	4.55019	5.35965e-06	0.0001778	14	18	10	17	66	97	41	31
Pgls	6-phosphogluconolactonase [Source:MGI Symbol;Acc:MGI:1913421]	ENSMUSG00000031807	ENSMUST00000143441	protein_coding	38.7039	-1.69049	0.371638	-4.54874	5.39681e-06	0.000178814	68	53	71	77	9	13	26	21
Yif1b	Yip1 interacting factor homolog B (S. cerevisiae) [Source:MGI Symbol;Acc:MGI:1924504]	ENSMUSG00000030588	ENSMUST00000108238	protein_coding	289.605	-1.99987	0.439936	-4.54581	5.47242e-06	0.000181098	521	509	554	516	89	30	192	121
Tor1aip2	torsin A interacting protein 2 [Source:MGI Symbol;Acc:MGI:3582695]	ENSMUSG00000050565	ENSMUST00000128941	protein_coding	26.7055	-1.99917	0.439836	-4.54525	5.48696e-06	0.000181468	63	32	57	43	7	13	13	7
Grb10	growth factor receptor bound protein 10 [Source:MGI Symbol;Acc:MGI:103232]	ENSMUSG00000020176	ENSMUST00000109654	protein_coding	539.575	1.13912	0.250681	4.54409	5.51726e-06	0.000182359	438	331	468	294	548	958	781	484
Endog	endonuclease G [Source:MGI Symbol;Acc:MGI:1261433]	ENSMUSG00000015337	ENSMUST00000015481	protein_coding	180.768	-1.13647	0.250116	-4.54376	5.52592e-06	0.000182427	230	205	344	350	78	101	134	110
Zdhhc24	zinc finger, DHHC domain containing 24 [Source:MGI Symbol;Acc:MGI:1917855]	ENSMUSG00000006463	ENSMUST00000006632	protein_coding	240.361	-1.81853	0.400225	-4.54376	5.52605e-06	0.000182427	358	219	596	533	114	49	125	101
Dalrd3	DALR anticodon binding domain containing 3 [Source:MGI Symbol;Acc:MGI:1915039]	ENSMUSG00000019039	ENSMUST00000193044	retained_intron	19.7499	-3.0514	0.671618	-4.54335	5.53673e-06	0.000182668	27	31	55	47	2	1	9	4
Gas7	growth arrest specific 7 [Source:MGI Symbol;Acc:MGI:1202388]	ENSMUSG00000033066	ENSMUST00000108681	protein_coding	24.6366	-2.5324	0.557723	-4.5406	5.60947e-06	0.000184731	62	24	74	32	6	6	6	9
Ddr1	discoidin domain receptor family, member 1 [Source:MGI Symbol;Acc:MGI:99216]	ENSMUSG00000003534	ENSMUST00000119825	protein_coding	682.922	-1.54628	0.340593	-4.53997	5.62626e-06	0.000185171	1074	686	1161	1712	357	173	378	371
Adam11	a disintegrin and metallopeptidase domain 11 [Source:MGI Symbol;Acc:MGI:1098667]	ENSMUSG00000020926	ENSMUST00000068150	protein_coding	658.375	-1.44644	0.318767	-4.53761	5.6895e-06	0.000186912	702	947	1172	1541	200	242	463	428
Actn1	actinin, alpha 1 [Source:MGI Symbol;Acc:MGI:2137706]	ENSMUSG00000015143	ENSMUST00000218874	processed_transcript	46.4205	4.1784	0.921059	4.53652	5.71906e-06	0.000187769	0	3	4	15	98	151	49	23
Kcnk12	potassium channel, subfamily K, member 12 [Source:MGI Symbol;Acc:MGI:2684043]	ENSMUSG00000050138	ENSMUST00000055221	protein_coding	70.8274	-2.48427	0.548009	-4.53327	5.80771e-06	0.000190334	108	59	186	195	17	17	38	8
Brsk2	BR serine/threonine kinase 2 [Source:MGI Symbol;Acc:MGI:1923020]	ENSMUSG00000053046	ENSMUST00000173313	protein_coding	51.6953	-1.9763	0.436076	-4.53201	5.84248e-06	0.000191358	123	75	95	83	5	24	30	21
Dhrs3	dehydrogenase/reductase (SDR family) member 3 [Source:MGI Symbol;Acc:MGI:1315215]	ENSMUSG00000066026	ENSMUST00000084184	nonsense_mediated_decay	43.5388	-1.54003	0.339832	-4.53174	5.85002e-06	0.000191489	65	62	93	74	17	17	18	31
Rps16	ribosomal protein S16 [Source:MGI Symbol;Acc:MGI:98118]	ENSMUSG00000037563	ENSMUST00000152918	retained_intron	485.944	-1.38214	0.305031	-4.53115	5.86623e-06	0.000191788	937	719	828	707	144	156	361	357
Tcf20	transcription factor 20 [Source:MGI Symbol;Acc:MGI:108399]	ENSMUSG00000041852	ENSMUST00000048966	protein_coding	1326.54	1.2932	0.285645	4.5273	5.97434e-06	0.000195205	1283	800	884	531	2002	1980	1538	1378
Efs	embryonal Fyn-associated substrate [Source:MGI Symbol;Acc:MGI:105311]	ENSMUSG00000022203	ENSMUST00000227037	protein_coding	58.6945	-2.79305	0.617012	-4.52673	5.9902e-06	0.000195605	95	74	145	152	23	21	4	5
Ccdc136	coiled-coil domain containing 136 [Source:MGI Symbol;Acc:MGI:1918128]	ENSMUSG00000029769	ENSMUST00000143599	processed_transcript	62.896	1.46129	0.322859	4.52611	6.00802e-06	0.000196069	27	52	37	35	69	83	75	117
Dazap1	DAZ associated protein 1 [Source:MGI Symbol;Acc:MGI:1917498]	ENSMUSG00000069565	ENSMUST00000105362	protein_coding	439.206	-1.63996	0.362574	-4.52309	6.09427e-06	0.000198411	517	641	961	893	236	179	270	95
Glyr1	glyoxylate reductase 1 homolog (Arabidopsis) [Source:MGI Symbol;Acc:MGI:1921272]	ENSMUSG00000022536	ENSMUST00000231063	retained_intron	46.6837	-4.17755	0.923632	-4.52296	6.09809e-06	0.000198411	70	74	125	132	11	6	0	0
Map3k10	mitogen-activated protein kinase kinase kinase 10 [Source:MGI Symbol;Acc:MGI:1346879]	ENSMUSG00000040390	ENSMUST00000108341	protein_coding	8.47522	-6.41619	1.41856	-4.52303	6.09603e-06	0.000198411	8	10	20	39	0	0	0	0
Tns1	tensin 1 [Source:MGI Symbol;Acc:MGI:104552]	ENSMUSG00000055322	ENSMUST00000187691	protein_coding	29.5702	-8.21904	1.81809	-4.5207	6.16365e-06	0.000200424	151	0	71	52	0	0	0	0
Rin1	Ras and Rab interactor 1 [Source:MGI Symbol;Acc:MGI:2385695]	ENSMUSG00000024883	ENSMUST00000224032	protein_coding	13.8784	-3.60563	0.797907	-4.51886	6.21743e-06	0.000201568	26	18	33	40	0	1	5	2
Sulf2	sulfatase 2 [Source:MGI Symbol;Acc:MGI:1919293]	ENSMUSG00000006800	ENSMUST00000139266	protein_coding	10.4239	-4.19865	0.929051	-4.51929	6.20482e-06	0.000201568	22	14	18	36	1	1	1	1
Hdac5	histone deacetylase 5 [Source:MGI Symbol;Acc:MGI:1333784]	ENSMUSG00000008855	ENSMUST00000136304	retained_intron	7.80833	-5.54615	1.22732	-4.51893	6.2153e-06	0.000201568	15	22	19	13	1	0	0	0
Hmgcll1	3-hydroxymethyl-3-methylglutaryl-Coenzyme A lyase-like 1 [Source:MGI Symbol;Acc:MGI:2446108]	ENSMUSG00000007908	ENSMUST00000183425	protein_coding	13.1954	-7.05423	1.56103	-4.51896	6.21444e-06	0.000201568	6	46	6	60	0	0	0	0
Oxtr	oxytocin receptor [Source:MGI Symbol;Acc:MGI:109147]	ENSMUSG00000049112	ENSMUST00000053306	protein_coding	148.211	-1.16911	0.259011	-4.51373	6.36987e-06	0.00020614	209	216	222	282	96	57	97	85
Fastk	Fas-activated serine/threonine kinase [Source:MGI Symbol;Acc:MGI:1913837]	ENSMUSG00000028959	ENSMUST00000115041	protein_coding	105.415	3.67393	0.814121	4.51276	6.39891e-06	0.000206833	0	36	25	7	160	208	123	235
Asb6	ankyrin repeat and SOCS box-containing 6 [Source:MGI Symbol;Acc:MGI:1919573]	ENSMUSG00000039483	ENSMUST00000041726	protein_coding	144.098	-1.37008	0.303624	-4.51243	6.4089e-06	0.000207033	260	277	210	192	90	45	85	74
Pigq	phosphatidylinositol glycan anchor biosynthesis, class Q [Source:MGI Symbol;Acc:MGI:1333114]	ENSMUSG00000025728	ENSMUST00000026823	protein_coding	833.082	-3.85988	0.855495	-4.51186	6.42615e-06	0.000207466	1284	595	2705	2530	162	42	165	14
Plcd3	phospholipase C, delta 3 [Source:MGI Symbol;Acc:MGI:107451]	ENSMUSG00000020937	ENSMUST00000103077	protein_coding	139.049	-1.19007	0.263794	-4.51137	6.44103e-06	0.000207699	247	151	287	195	80	78	91	64
Kcnip4	Kv channel interacting protein 4 [Source:MGI Symbol;Acc:MGI:1933131]	ENSMUSG00000029088	ENSMUST00000176191	protein_coding	323.436	1.0134	0.224891	4.50616	6.60101e-06	0.000212353	192	284	201	290	413	449	363	369
Zfp428	zinc finger protein 428 [Source:MGI Symbol;Acc:MGI:1916463]	ENSMUSG00000064264	ENSMUST00000071361	protein_coding	311.454	-1.14093	0.253513	-4.50048	6.78017e-06	0.000217987	413	347	626	561	170	132	216	202
Pick1	protein interacting with C kinase 1 [Source:MGI Symbol;Acc:MGI:894645]	ENSMUSG00000068206	ENSMUST00000166155	protein_coding	162.558	3.9127	0.869843	4.49818	6.85391e-06	0.000220096	64	0	11	19	225	160	253	500
Rnaseh2c	ribonuclease H2, subunit C [Source:MGI Symbol;Acc:MGI:1915459]	ENSMUSG00000024925	ENSMUST00000025864	protein_coding	99.1415	-2.49722	0.555364	-4.49655	6.90645e-06	0.00022139	129	117	267	253	9	13	55	37
Sipa1l3	signal-induced proliferation-associated 1 like 3 [Source:MGI Symbol;Acc:MGI:1921456]	ENSMUSG00000030583	ENSMUST00000182702	processed_transcript	62.6271	-1.71758	0.382207	-4.49384	6.99488e-06	0.00022396	125	54	119	141	16	28	36	30
Gtf3a	general transcription factor III A [Source:MGI Symbol;Acc:MGI:1913846]	ENSMUSG00000016503	ENSMUST00000146511	protein_coding	133.12	-3.97051	0.88394	-4.49184	7.06116e-06	0.000225949	173	87	477	405	5	0	30	26
Josd2	Josephin domain containing 2 [Source:MGI Symbol;Acc:MGI:1913374]	ENSMUSG00000038695	ENSMUST00000035844	protein_coding	27.2568	-2.92999	0.652408	-4.49103	7.08785e-06	0.000226669	80	42	47	51	2	2	15	5
Arhgef4	Rho guanine nucleotide exchange factor (GEF) 4 [Source:MGI Symbol;Acc:MGI:2442507]	ENSMUSG00000037509	ENSMUST00000159059	retained_intron	60.6738	-1.54778	0.344676	-4.49052	7.10483e-06	0.000227078	72	87	117	134	19	28	27	42
Fut8	fucosyltransferase 8 [Source:MGI Symbol;Acc:MGI:1858901]	ENSMUSG00000021065	ENSMUST00000062804	protein_coding	209.983	-1.4563	0.324329	-4.4902	7.11553e-06	0.000227152	262	231	374	531	120	114	94	83
Gnas	GNAS (guanine nucleotide binding protein, alpha stimulating) complex locus [Source:MGI Symbol;Acc:MGI:95777]	ENSMUSG00000027523	ENSMUST00000238318	nonsense_mediated_decay	153.862	-3.65156	0.813227	-4.49021	7.11533e-06	0.000227152	123	95	484	596	49	17	7	5
Pdlim7	PDZ and LIM domain 7 [Source:MGI Symbol;Acc:MGI:1914649]	ENSMUSG00000021493	ENSMUST00000069929	protein_coding	303.982	-1.19308	0.265789	-4.4888	7.16241e-06	0.000228514	418	508	490	497	144	101	216	228
Fgf13	fibroblast growth factor 13 [Source:MGI Symbol;Acc:MGI:109178]	ENSMUSG00000031137	ENSMUST00000138503	processed_transcript	26.3243	8.34018	1.8603	4.48325	7.35156e-06	0.000234273	0	0	0	0	108	27	0	46
Gnpda1	glucosamine-6-phosphate deaminase 1 [Source:MGI Symbol;Acc:MGI:1347054]	ENSMUSG00000052102	ENSMUST00000235590	protein_coding	61.2188	3.56596	0.79544	4.483	7.36025e-06	0.000234275	0	9	9	25	148	124	70	65
Rps12	ribosomal protein S12 [Source:MGI Symbol;Acc:MGI:98105]	ENSMUSG00000061983	ENSMUST00000218107	protein_coding	281.947	-1.89801	0.423369	-4.48312	7.35608e-06	0.000234275	528	390	588	515	114	32	168	126
Ppdpf	pancreatic progenitor cell differentiation and proliferation factor [Source:MGI Symbol;Acc:MGI:1913746]	ENSMUSG00000016344	ENSMUST00000138800	retained_intron	40.722	-4.47474	0.998337	-4.4822	7.38783e-06	0.000235015	70	27	146	113	3	10	0	0
4833439L19Rik	RIKEN cDNA 4833439L19 gene [Source:MGI Symbol;Acc:MGI:1921162]	ENSMUSG00000025871	ENSMUST00000026989	protein_coding	1765.87	-1.09657	0.24476	-4.4802	7.45739e-06	0.00023681	3630	2124	2676	2530	1047	723	1432	953
Arhgef4	Rho guanine nucleotide exchange factor (GEF) 4 [Source:MGI Symbol;Acc:MGI:2442507]	ENSMUSG00000037509	ENSMUST00000159021	protein_coding	88.8426	-3.27521	0.731078	-4.47997	7.46526e-06	0.000236921	83	32	276	344	23	6	17	14
Fcho1	FCH domain only 1 [Source:MGI Symbol;Acc:MGI:1921265]	ENSMUSG00000070000	ENSMUST00000146100	protein_coding	617.022	-1.02243	0.228335	-4.47777	7.54273e-06	0.00023924	965	894	1092	797	467	292	365	360
Shb	src homology 2 domain-containing transforming protein B [Source:MGI Symbol;Acc:MGI:98294]	ENSMUSG00000044813	ENSMUST00000061986	protein_coding	131.098	-1.14683	0.256209	-4.47616	7.59973e-06	0.000240907	211	163	212	234	84	56	95	65
Rps13	ribosomal protein S13 [Source:MGI Symbol;Acc:MGI:1915302]	ENSMUSG00000090862	ENSMUST00000170953	protein_coding	2158.86	-1.04181	0.232759	-4.47591	7.60853e-06	0.000241027	3388	3173	3461	3152	1489	1045	1710	929
Josd2	Josephin domain containing 2 [Source:MGI Symbol;Acc:MGI:1913374]	ENSMUSG00000038695	ENSMUST00000206887	protein_coding	5.96123	-5.90823	1.3204	-4.47457	7.65652e-06	0.000242	10	12	19	13	0	0	0	0
Ambra1	autophagy/beclin 1 regulator 1 [Source:MGI Symbol;Acc:MGI:2443564]	ENSMUSG00000040506	ENSMUST00000111316	protein_coding	46.785	-3.94629	0.882258	-4.47294	7.71523e-06	0.000243713	83	98	99	118	0	0	14	8
Ring1	ring finger protein 1 [Source:MGI Symbol;Acc:MGI:1101770]	ENSMUSG00000024325	ENSMUST00000025183	protein_coding	586.91	-1.09597	0.245047	-4.47247	7.73207e-06	0.000244103	632	812	1061	1116	264	292	366	477
Mycl	v-myc avian myelocytomatosis viral oncogene lung carcinoma derived [Source:MGI Symbol;Acc:MGI:96799]	ENSMUSG00000028654	ENSMUST00000030407	protein_coding	368.681	-1.7172	0.384018	-4.47166	7.76163e-06	0.000244894	421	292	865	997	132	167	207	135
Ube2b	ubiquitin-conjugating enzyme E2B [Source:MGI Symbol;Acc:MGI:102944]	ENSMUSG00000020390	ENSMUST00000147833	processed_transcript	24.583	-3.87804	0.868512	-4.46516	8.00086e-06	0.000251709	58	34	57	61	0	3	9	0
Rpl15	ribosomal protein L15 [Source:MGI Symbol;Acc:MGI:1913730]	ENSMUSG00000012405	ENSMUST00000100799	protein_coding	404.896	-1.3993	0.313495	-4.46355	8.06123e-06	0.000253461	603	795	736	517	193	105	274	253
Gpd2	glycerol phosphate dehydrogenase 2, mitochondrial [Source:MGI Symbol;Acc:MGI:99778]	ENSMUSG00000026827	ENSMUST00000169687	protein_coding	2904.56	-1.03974	0.232991	-4.46259	8.09761e-06	0.000254457	5042	3403	4914	4419	2165	1258	1821	1685
Pxn	paxillin [Source:MGI Symbol;Acc:MGI:108295]	ENSMUSG00000029528	ENSMUST00000212819	protein_coding	186.725	-1.68817	0.378501	-4.46015	8.19023e-06	0.000256921	161	291	382	455	46	83	82	123
Bsg	basigin [Source:MGI Symbol;Acc:MGI:88208]	ENSMUSG00000023175	ENSMUST00000105381	protein_coding	1142.72	1.53951	0.345341	4.45793	8.27536e-06	0.000259142	689	1091	303	544	1449	1576	1645	1635
Ntsr2	neurotensin receptor 2 [Source:MGI Symbol;Acc:MGI:108018]	ENSMUSG00000020591	ENSMUST00000221596	protein_coding	12.54	-5.51365	1.23762	-4.45505	8.38742e-06	0.000262499	19	11	35	47	0	0	1	1
Nbl1	NBL1, DAN family BMP antagonist [Source:MGI Symbol;Acc:MGI:104591]	ENSMUSG00000041120	ENSMUST00000132940	processed_transcript	17.2875	-2.37177	0.532747	-4.45196	8.50897e-06	0.000265996	33	23	41	35	3	9	4	5
Spns2	spinster homolog 2 [Source:MGI Symbol;Acc:MGI:2384936]	ENSMUSG00000040447	ENSMUST00000150491	processed_transcript	234.66	-1.47927	0.332418	-4.45005	8.5852e-06	0.00026807	441	296	416	419	74	72	116	204
Abca2	ATP-binding cassette, sub-family A (ABC1), member 2 [Source:MGI Symbol;Acc:MGI:99606]	ENSMUSG00000026944	ENSMUST00000149385	processed_transcript	29.8382	-2.64337	0.594065	-4.44963	8.60192e-06	0.000268437	30	49	69	85	4	11	3	13
Serbp1	serpine1 mRNA binding protein 1 [Source:MGI Symbol;Acc:MGI:1914120]	ENSMUSG00000036371	ENSMUST00000204293	protein_coding	518.704	-1.00595	0.22625	-4.44618	8.74115e-06	0.000272469	847	652	841	805	402	251	305	298
Mboat7	membrane bound O-acyltransferase domain containing 7 [Source:MGI Symbol;Acc:MGI:1924832]	ENSMUSG00000035596	ENSMUST00000038608	protein_coding	842.263	-1.16266	0.261583	-4.44469	8.802e-06	0.000273909	1251	903	1617	1525	494	306	557	561
Bcl11b	B cell leukemia/lymphoma 11B [Source:MGI Symbol;Acc:MGI:1929913]	ENSMUSG00000048251	ENSMUST00000109891	protein_coding	187.722	-1.55028	0.348795	-4.44467	8.80252e-06	0.000273909	331	171	442	332	99	77	116	59
Tle2	transducin-like enhancer of split 2 [Source:MGI Symbol;Acc:MGI:104635]	ENSMUSG00000034771	ENSMUST00000141913	retained_intron	6.27145	-5.98189	1.3458	-4.44487	8.79439e-06	0.000273909	10	9	17	21	0	0	0	0
Ncapd2	non-SMC condensin I complex, subunit D2 [Source:MGI Symbol;Acc:MGI:1915548]	ENSMUSG00000038252	ENSMUST00000188410	retained_intron	8.68907	-5.70976	1.28517	-4.44279	8.87998e-06	0.000276002	14	9	26	29	0	1	0	0
Rps13	ribosomal protein S13 [Source:MGI Symbol;Acc:MGI:1915302]	ENSMUSG00000090862	ENSMUST00000206712	retained_intron	61.7914	5.22556	1.1767	4.44084	8.96086e-06	0.000278197	15	0	0	0	90	170	75	114
Gpr25	G protein-coupled receptor 25 [Source:MGI Symbol;Acc:MGI:2686146]	ENSMUSG00000052759	ENSMUST00000086395	protein_coding	14.7406	-6.48069	1.45999	-4.43885	9.04424e-06	0.000280625	6	9	68	50	0	0	0	1
Flywch2	FLYWCH family member 2 [Source:MGI Symbol;Acc:MGI:1924167]	ENSMUSG00000023911	ENSMUST00000024704	protein_coding	103.683	-1.39486	0.314425	-4.43622	9.15521e-06	0.000283743	125	186	164	203	59	33	65	53
Atp5b	ATP synthase, H+ transporting mitochondrial F1 complex, beta subunit [Source:MGI Symbol;Acc:MGI:107801]	ENSMUSG00000025393	ENSMUST00000127439	processed_transcript	76.7884	-5.79	1.30533	-4.43567	9.17868e-06	0.000284308	4	6	380	298	3	0	2	5
Ntn5	netrin 5 [Source:MGI Symbol;Acc:MGI:2685330]	ENSMUSG00000070564	ENSMUST00000107742	protein_coding	88.1963	-1.49633	0.337368	-4.4353	9.19451e-06	0.000284474	101	130	186	173	30	30	54	59
Hspb6	heat shock protein, alpha-crystallin-related, B6 [Source:MGI Symbol;Acc:MGI:2685325]	ENSMUSG00000036854	ENSMUST00000044048	protein_coding	40.1941	-1.5482	0.349316	-4.43209	9.33247e-06	0.000288518	87	45	61	80	18	16	20	22
Ttyh3	tweety family member 3 [Source:MGI Symbol;Acc:MGI:1925589]	ENSMUSG00000036565	ENSMUST00000199157	protein_coding	31.9855	-1.94033	0.43791	-4.43088	9.38511e-06	0.000289874	69	41	65	56	12	5	15	17
Map1lc3a	microtubule-associated protein 1 light chain 3 alpha [Source:MGI Symbol;Acc:MGI:1915661]	ENSMUSG00000027602	ENSMUST00000029128	protein_coding	728.931	-2.19253	0.494849	-4.43071	9.39245e-06	0.000289936	568	487	2082	2309	234	167	267	300
Ddx5	DEAD box helicase 5 [Source:MGI Symbol;Acc:MGI:105037]	ENSMUSG00000020719	ENSMUST00000123339	protein_coding	38.2338	-2.39134	0.539879	-4.4294	9.44956e-06	0.000291367	78	42	107	66	7	5	11	23
Septin6	septin 6 [Source:MGI Symbol;Acc:MGI:1888939]	ENSMUSG00000050379	ENSMUST00000152291	protein_coding	6.05852	-5.93191	1.3395	-4.42844	9.4916e-06	0.000292497	10	10	21	14	0	0	0	0
Puf60	poly-U binding splicing factor 60 [Source:MGI Symbol;Acc:MGI:1915209]	ENSMUSG00000002524	ENSMUST00000230968	retained_intron	28.6047	-2.87019	0.64835	-4.42692	9.55871e-06	0.000294397	45	19	78	88	3	9	10	4
Rpp21	ribonuclease P 21 subunit [Source:MGI Symbol;Acc:MGI:1914926]	ENSMUSG00000024446	ENSMUST00000173486	retained_intron	53.0993	-1.30263	0.294264	-4.42676	9.56589e-06	0.000294451	84	92	62	104	24	27	31	32
Hic1	hypermethylated in cancer 1 [Source:MGI Symbol;Acc:MGI:1338010]	ENSMUSG00000043099	ENSMUST00000055619	protein_coding	59.9344	-1.58818	0.358801	-4.42637	9.58327e-06	0.000294819	109	58	133	110	26	21	38	26
Ly6h	lymphocyte antigen 6 complex, locus H [Source:MGI Symbol;Acc:MGI:1346030]	ENSMUSG00000022577	ENSMUST00000228961	retained_intron	48.8309	-3.86764	0.873949	-4.42548	9.62293e-06	0.000295703	29	19	164	205	1	5	11	7
Aatk	apoptosis-associated tyrosine kinase [Source:MGI Symbol;Acc:MGI:1197518]	ENSMUSG00000025375	ENSMUST00000150730	processed_transcript	188.867	-2.5733	0.582345	-4.41886	9.92213e-06	0.000304208	543	99	447	396	39	18	43	103
Ewsr1	Ewing sarcoma breakpoint region 1 [Source:MGI Symbol;Acc:MGI:99960]	ENSMUSG00000009079	ENSMUST00000093365	protein_coding	500.385	1.03282	0.233804	4.41747	9.98629e-06	0.000305656	421	398	325	345	334	705	684	822
Anapc16	anaphase promoting complex subunit 16 [Source:MGI Symbol;Acc:MGI:1289325]	ENSMUSG00000020107	ENSMUST00000182912	protein_coding	35.6824	-1.7118	0.387815	-4.41396	1.01496e-05	0.00031048	47	48	70	83	14	19	18	11
Sirt4	sirtuin 4 [Source:MGI Symbol;Acc:MGI:1922637]	ENSMUSG00000029524	ENSMUST00000131121	retained_intron	21.4427	-3.31228	0.750591	-4.4129	1.01994e-05	0.000311828	21	30	66	60	0	6	3	6
Gm9803	predicted gene 9803 [Source:MGI Symbol;Acc:MGI:3704359]	ENSMUSG00000045886	ENSMUST00000057649	protein_coding	25.1288	-7.98392	1.8095	-4.41223	1.0231e-05	0.000312616	61	89	0	76	0	0	0	0
Emilin1	elastin microfibril interfacer 1 [Source:MGI Symbol;Acc:MGI:1926189]	ENSMUSG00000029163	ENSMUST00000031055	protein_coding	81.7184	-1.17345	0.266025	-4.41103	1.02881e-05	0.000314006	110	127	166	109	50	42	45	48
Mrpl52	mitochondrial ribosomal protein L52 [Source:MGI Symbol;Acc:MGI:1916086]	ENSMUSG00000010406	ENSMUST00000010550	protein_coding	266.672	-1.0315	0.233861	-4.41076	1.0301e-05	0.000314224	366	279	518	465	159	140	188	161
Stab1	stabilin 1 [Source:MGI Symbol;Acc:MGI:2178742]	ENSMUSG00000042286	ENSMUST00000161129	retained_intron	64.5773	-1.7252	0.39119	-4.41014	1.03306e-05	0.000314949	102	145	127	73	27	38	31	15
Comt	catechol-O-methyltransferase [Source:MGI Symbol;Acc:MGI:88470]	ENSMUSG00000000326	ENSMUST00000115609	protein_coding	512.071	-1.09401	0.248246	-4.40695	1.04836e-05	0.000319435	701	680	843	940	196	255	307	471
Hnrnpdl	heterogeneous nuclear ribonucleoprotein D-like [Source:MGI Symbol;Acc:MGI:1355299]	ENSMUSG00000029328	ENSMUST00000086900	nonsense_mediated_decay	120.026	-3.32202	0.754051	-4.40556	1.0551e-05	0.000321307	83	49	408	455	28	8	11	32
Dalrd3	DALR anticodon binding domain containing 3 [Source:MGI Symbol;Acc:MGI:1915039]	ENSMUSG00000019039	ENSMUST00000193427	protein_coding	59.1875	2.22338	0.504746	4.40496	1.05805e-05	0.000322024	38	22	6	29	85	114	60	102
Btbd2	BTB (POZ) domain containing 2 [Source:MGI Symbol;Acc:MGI:1933831]	ENSMUSG00000003344	ENSMUST00000147162	retained_intron	171.992	-1.23054	0.279414	-4.40399	1.06278e-05	0.000322921	243	213	305	335	54	83	119	132
Chst8	carbohydrate sulfotransferase 8 [Source:MGI Symbol;Acc:MGI:1916197]	ENSMUSG00000060402	ENSMUST00000078686	protein_coding	292.894	-1.46719	0.333139	-4.40412	1.06213e-05	0.000322921	541	346	690	381	143	77	182	173
1110065P20Rik	RIKEN cDNA 1110065P20 gene [Source:MGI Symbol;Acc:MGI:1916170]	ENSMUSG00000078570	ENSMUST00000125776	protein_coding	24.4694	-7.94584	1.80435	-4.40371	1.06415e-05	0.000323114	62	0	93	70	0	0	0	0
Ogdh	oxoglutarate (alpha-ketoglutarate) dehydrogenase (lipoamide) [Source:MGI Symbol;Acc:MGI:1098267]	ENSMUSG00000020456	ENSMUST00000101554	protein_coding	304.322	-1.4209	0.322852	-4.40109	1.07711e-05	0.000326724	600	376	467	573	225	117	111	143
Synpo	synaptopodin [Source:MGI Symbol;Acc:MGI:1099446]	ENSMUSG00000043079	ENSMUST00000097566	protein_coding	163.573	-3.37956	0.767937	-4.40083	1.0784e-05	0.000326933	374	228	411	346	41	21	41	0
Acbd4	acyl-Coenzyme A binding domain containing 4 [Source:MGI Symbol;Acc:MGI:1914381]	ENSMUSG00000056938	ENSMUST00000107040	protein_coding	285.754	-1.15549	0.262584	-4.40045	1.08027e-05	0.000327319	401	499	504	379	130	109	188	234
Fkbp8	FK506 binding protein 8 [Source:MGI Symbol;Acc:MGI:1341070]	ENSMUSG00000019428	ENSMUST00000125741	retained_intron	15.7896	-3.01745	0.686538	-4.39517	1.10687e-05	0.000334628	26	37	30	34	2	5	6	0
Timm13	translocase of inner mitochondrial membrane 13 [Source:MGI Symbol;Acc:MGI:1353432]	ENSMUSG00000020219	ENSMUST00000218481	protein_coding	37.1927	-1.64482	0.374278	-4.39465	1.10952e-05	0.000335243	74	56	70	56	15	14	27	11
Glrx5	glutaredoxin 5 [Source:MGI Symbol;Acc:MGI:1920296]	ENSMUSG00000021102	ENSMUST00000220494	processed_transcript	125.03	-1.19967	0.273016	-4.39412	1.11221e-05	0.000335497	222	162	205	202	83	51	88	56
Bcl9l	B cell CLL/lymphoma 9-like [Source:MGI Symbol;Acc:MGI:1933114]	ENSMUSG00000063382	ENSMUST00000217898	processed_transcript	16.3801	-3.35658	0.76393	-4.39384	1.11367e-05	0.000335748	36	24	44	32	1	0	7	3
Cacna1e	calcium channel, voltage-dependent, R type, alpha 1E subunit [Source:MGI Symbol;Acc:MGI:106217]	ENSMUSG00000004110	ENSMUST00000238369	protein_coding	24.0039	-7.91814	1.80253	-4.39279	1.11906e-05	0.000336998	71	0	85	65	0	0	0	0
Tbrg4	transforming growth factor beta regulated gene 4 [Source:MGI Symbol;Acc:MGI:1100868]	ENSMUSG00000000384	ENSMUST00000131477	processed_transcript	25.3608	-1.73596	0.395218	-4.39242	1.12097e-05	0.0003372	42	45	42	48	6	9	15	14
Ppdpf	pancreatic progenitor cell differentiation and proliferation factor [Source:MGI Symbol;Acc:MGI:1913746]	ENSMUSG00000016344	ENSMUST00000108841	protein_coding	239.142	-1.13708	0.258997	-4.39031	1.13188e-05	0.000339847	398	431	337	320	164	93	147	143
Epha10	Eph receptor A10 [Source:MGI Symbol;Acc:MGI:3586824]	ENSMUSG00000028876	ENSMUST00000059343	protein_coding	70.6087	-1.41521	0.322345	-4.39037	1.13155e-05	0.000339847	96	85	135	151	21	48	41	35
Gm12338	predicted gene 12338 [Source:MGI Symbol;Acc:MGI:3650622]	ENSMUSG00000081485	ENSMUST00000122170	processed_pseudogene	234.85	1.18424	0.269795	4.38943	1.13649e-05	0.000340921	163	123	174	192	345	338	318	194
Cyria	CYFIP related Rac1 interactor A [Source:MGI Symbol;Acc:MGI:1261783]	ENSMUSG00000020589	ENSMUST00000221782	processed_transcript	12.7694	-3.23903	0.738401	-4.38655	1.15163e-05	0.00034489	19	31	30	24	3	0	4	2
Ssbp4	single stranded DNA binding protein 4 [Source:MGI Symbol;Acc:MGI:1924150]	ENSMUSG00000070003	ENSMUST00000211488	retained_intron	27.2186	-4.40294	1.00393	-4.38569	1.15617e-05	0.000346059	14	8	96	119	3	1	2	3
Gal3st1	galactose-3-O-sulfotransferase 1 [Source:MGI Symbol;Acc:MGI:1858277]	ENSMUSG00000049721	ENSMUST00000078757	protein_coding	42.8996	-2.61289	0.595936	-4.38451	1.16246e-05	0.000347557	85	57	105	89	3	24	15	4
Anp32a	acidic (leucine-rich) nuclear phosphoprotein 32 family, member A [Source:MGI Symbol;Acc:MGI:108447]	ENSMUSG00000032249	ENSMUST00000129026	processed_transcript	372.775	1.03705	0.236541	4.38423	1.16398e-05	0.000347821	293	206	305	307	383	322	606	558
Hnrnpa3	heterogeneous nuclear ribonucleoprotein A3 [Source:MGI Symbol;Acc:MGI:1917171]	ENSMUSG00000059005	ENSMUST00000111961	protein_coding	961.457	1.16184	0.265075	4.38308	1.17014e-05	0.000349469	910	596	629	566	1553	1170	1260	852
Phc2	polyhomeotic 2 [Source:MGI Symbol;Acc:MGI:1860454]	ENSMUSG00000028796	ENSMUST00000138445	nonsense_mediated_decay	22.1907	-3.47669	0.793309	-4.38252	1.17314e-05	0.000350171	47	25	36	78	0	9	3	2
Ccdc88b	coiled-coil domain containing 88B [Source:MGI Symbol;Acc:MGI:1925567]	ENSMUSG00000047810	ENSMUST00000236028	protein_coding	97.7034	-1.11722	0.25502	-4.38091	1.18187e-05	0.000352582	129	167	151	158	40	47	79	65
Miip	migration and invasion inhibitory protein [Source:MGI Symbol;Acc:MGI:106506]	ENSMUSG00000029022	ENSMUST00000030886	protein_coding	56.6562	-1.37363	0.313667	-4.37925	1.19087e-05	0.000353906	79	106	92	93	15	38	29	37
Cxxc5	CXXC finger 5 [Source:MGI Symbol;Acc:MGI:1914643]	ENSMUSG00000046668	ENSMUST00000235169	protein_coding	21.7616	-1.88775	0.431207	-4.37783	1.19866e-05	0.000356025	40	36	33	46	11	7	9	7
Slc25a28	solute carrier family 25, member 28 [Source:MGI Symbol;Acc:MGI:2180509]	ENSMUSG00000040414	ENSMUST00000046038	protein_coding	226.839	-1.18123	0.269891	-4.37668	1.20502e-05	0.000357717	361	280	368	421	143	77	144	146
Usp20	ubiquitin specific peptidase 20 [Source:MGI Symbol;Acc:MGI:1921520]	ENSMUSG00000026854	ENSMUST00000102849	protein_coding	2934.46	-1.16256	0.265676	-4.37587	1.20951e-05	0.000358856	5092	4690	4382	4222	1746	962	2413	1557
Ndufs7	NADH:ubiquinone oxidoreductase core subunit S7 [Source:MGI Symbol;Acc:MGI:1922656]	ENSMUSG00000020153	ENSMUST00000105364	protein_coding	131.192	-1.40904	0.322063	-4.37505	1.21407e-05	0.000360011	173	232	239	217	72	45	48	99
Set	SET nuclear oncogene [Source:MGI Symbol;Acc:MGI:1860267]	ENSMUSG00000054766	ENSMUST00000102866	protein_coding	257.233	-1.36669	0.312488	-4.37359	1.22218e-05	0.00036202	495	514	411	257	70	147	143	184
Srcin1	SRC kinase signaling inhibitor 1 [Source:MGI Symbol;Acc:MGI:1933179]	ENSMUSG00000038453	ENSMUST00000207653	protein_coding	20.3019	-3.95995	0.905647	-4.37251	1.22826e-05	0.000363622	22	10	67	75	3	1	4	1
Dazap1	DAZ associated protein 1 [Source:MGI Symbol;Acc:MGI:1917498]	ENSMUSG00000069565	ENSMUST00000105361	protein_coding	14.7764	-5.07515	1.16142	-4.3698	1.24362e-05	0.000367766	19	19	58	34	3	0	0	0
Flywch1	FLYWCH-type zinc finger 1 [Source:MGI Symbol;Acc:MGI:2442638]	ENSMUSG00000040097	ENSMUST00000086325	protein_coding	639.796	-1.71829	0.393419	-4.36758	1.25628e-05	0.000371107	1603	853	1186	831	388	115	311	263
Ppp1r35	protein phosphatase 1, regulatory subunit 35 [Source:MGI Symbol;Acc:MGI:1922853]	ENSMUSG00000029725	ENSMUST00000031739	protein_coding	59.9723	-1.98291	0.454157	-4.36614	1.26461e-05	0.000373363	94	59	152	131	20	10	29	31
Rpl37	ribosomal protein L37 [Source:MGI Symbol;Acc:MGI:1914531]	ENSMUSG00000041841	ENSMUST00000227463	processed_transcript	168.451	-1.24577	0.285421	-4.36467	1.27317e-05	0.000375686	233	247	322	271	109	60	117	80
Gm5641	predicted gene 5641 [Source:MGI Symbol;Acc:MGI:3645731]	ENSMUSG00000069014	ENSMUST00000091130	processed_transcript	3286.15	1.62268	0.371807	4.36431	1.27523e-05	0.00037609	2922	2282	1220	879	5612	4659	4013	3802
Ddx46	DEAD box helicase 46 [Source:MGI Symbol;Acc:MGI:1920895]	ENSMUSG00000021500	ENSMUST00000223736	protein_coding	996.751	8.97752	2.05719	4.36397	1.27721e-05	0.000376264	0	0	18	0	1447	3036	61	2880
Spg7	SPG7, paraplegin matrix AAA peptidase subunit [Source:MGI Symbol;Acc:MGI:2385906]	ENSMUSG00000000738	ENSMUST00000142541	protein_coding	45.9193	4.11718	0.943446	4.36398	1.27715e-05	0.000376264	9	0	0	14	101	85	69	61
Atrx	ATRX, chromatin remodeler [Source:MGI Symbol;Acc:MGI:103067]	ENSMUSG00000031229	ENSMUST00000130980	protein_coding	16.1533	-2.33802	0.535834	-4.36332	1.28106e-05	0.000376987	33	20	39	31	3	7	6	4
Dnajb12	DnaJ heat shock protein family (Hsp40) member B12 [Source:MGI Symbol;Acc:MGI:1931881]	ENSMUSG00000020109	ENSMUST00000142819	protein_coding	62.6876	-1.61448	0.370031	-4.3631	1.2823e-05	0.000377147	117	85	103	125	18	18	30	50
Pex3	peroxisomal biogenesis factor 3 [Source:MGI Symbol;Acc:MGI:1929646]	ENSMUSG00000019809	ENSMUST00000105539	protein_coding	131.178	1.64271	0.376567	4.36233	1.28682e-05	0.000378273	77	85	69	57	85	257	133	280
Washc2	WASH complex subunit 2` [Source:MGI Symbol;Acc:MGI:106463]	ENSMUSG00000024104	ENSMUST00000204476	protein_coding	88.2615	-1.34447	0.308228	-4.36193	1.2892e-05	0.000378767	135	105	153	182	54	33	56	40
Obsl1	obscurin-like 1 [Source:MGI Symbol;Acc:MGI:2138628]	ENSMUSG00000026211	ENSMUST00000113567	protein_coding	79.369	-2.22618	0.510531	-4.36052	1.29756e-05	0.000380809	97	124	199	173	7	19	51	30
Kalrn	kalirin, RhoGEF kinase [Source:MGI Symbol;Acc:MGI:2685385]	ENSMUSG00000061751	ENSMUST00000114949	protein_coding	1127.83	-1.30291	0.298838	-4.35991	1.30116e-05	0.000381452	2489	1267	1728	1837	521	361	941	598
Cul9	cullin 9 [Source:MGI Symbol;Acc:MGI:1925559]	ENSMUSG00000040327	ENSMUST00000183078	retained_intron	292.367	-1.25293	0.287397	-4.35956	1.30324e-05	0.000381858	253	577	536	488	142	146	174	180
Actr3	ARP3 actin-related protein 3 [Source:MGI Symbol;Acc:MGI:1921367]	ENSMUSG00000026341	ENSMUST00000178474	protein_coding	5603.31	-1.57079	0.360654	-4.35538	1.32835e-05	0.000388375	10563	9200	9135	9131	2883	1200	4477	1807
Txndc5	thioredoxin domain containing 5 [Source:MGI Symbol;Acc:MGI:2145316]	ENSMUSG00000038991	ENSMUST00000035988	protein_coding	640.157	-1.3747	0.315895	-4.35175	1.35055e-05	0.000394226	804	735	1222	1435	399	300	394	208
Zscan12	zinc finger and SCAN domain containing 12 [Source:MGI Symbol;Acc:MGI:1099444]	ENSMUSG00000036721	ENSMUST00000053293	protein_coding	48.2808	-2.42728	0.557834	-4.35126	1.3536e-05	0.000394904	34	137	96	98	8	26	12	11
Crocc	ciliary rootlet coiled-coil, rootletin [Source:MGI Symbol;Acc:MGI:3529431]	ENSMUSG00000040860	ENSMUST00000102491	protein_coding	914.69	-1.46988	0.337839	-4.35082	1.35627e-05	0.000395471	746	1354	1833	2145	264	447	502	619
Bscl2	Berardinelli-Seip congenital lipodystrophy 2 (seipin) [Source:MGI Symbol;Acc:MGI:1298392]	ENSMUSG00000071657	ENSMUST00000086058	protein_coding	310.613	-1.48272	0.34083	-4.35032	1.35938e-05	0.000396166	509	653	435	468	125	85	138	262
Sf3a2	splicing factor 3a, subunit 2 [Source:MGI Symbol;Acc:MGI:104912]	ENSMUSG00000020211	ENSMUST00000151928	protein_coding	151.839	1.16238	0.267341	4.34794	1.37419e-05	0.000400266	137	114	69	105	203	176	168	226
Ndfip2	Nedd4 family interacting protein 2 [Source:MGI Symbol;Acc:MGI:1923523]	ENSMUSG00000053253	ENSMUST00000149358	processed_transcript	338.806	1.9212	0.442201	4.34463	1.39513e-05	0.000405875	258	210	99	74	646	555	309	435
Clk3	CDC-like kinase 3 [Source:MGI Symbol;Acc:MGI:1098670]	ENSMUSG00000032316	ENSMUST00000215333	protein_coding	29.6453	1.64944	0.379869	4.34212	1.41115e-05	0.000409492	18	17	11	19	32	54	33	49
Shank3	SH3 and multiple ankyrin repeat domains 3 [Source:MGI Symbol;Acc:MGI:1930016]	ENSMUSG00000022623	ENSMUST00000154240	processed_transcript	260.093	1.81269	0.417534	4.34143	1.4156e-05	0.000410341	240	130	90	65	456	394	378	249
Nacad	NAC alpha domain containing [Source:MGI Symbol;Acc:MGI:3603030]	ENSMUSG00000041073	ENSMUST00000177391	nonsense_mediated_decay	17.3236	-2.84957	0.656491	-4.3406	1.42092e-05	0.000411664	31	17	55	36	1	5	6	4
Hmgb1	high mobility group box 1 [Source:MGI Symbol;Acc:MGI:96113]	ENSMUSG00000066551	ENSMUST00000093196	protein_coding	95.5987	-1.16315	0.267979	-4.34045	1.42193e-05	0.000411737	202	127	111	161	56	50	52	60
Rassf5	Ras association (RalGDS/AF-6) domain family member 5 [Source:MGI Symbol;Acc:MGI:1926375]	ENSMUSG00000026430	ENSMUST00000068564	protein_coding	502.394	1.18474	0.273173	4.33696	1.44465e-05	0.000417869	472	416	236	266	719	649	642	550
Ppil1	peptidylprolyl isomerase (cyclophilin)-like 1 [Source:MGI Symbol;Acc:MGI:1916066]	ENSMUSG00000024007	ENSMUST00000234315	processed_transcript	8.63936	6.72891	1.55179	4.33621	1.4496e-05	0.000418855	0	0	0	0	33	12	12	3
Slc12a5	solute carrier family 12, member 5 [Source:MGI Symbol;Acc:MGI:1862037]	ENSMUSG00000017740	ENSMUST00000202479	protein_coding	145.578	2.79853	0.645413	4.33604	1.45075e-05	0.000418962	39	35	50	42	319	423	148	31
Adar	adenosine deaminase, RNA-specific [Source:MGI Symbol;Acc:MGI:1889575]	ENSMUSG00000027951	ENSMUST00000107405	protein_coding	997.736	2.1323	0.491899	4.33483	1.45871e-05	0.000421038	155	667	353	483	1591	766	993	2626
Nfic	nuclear factor I/C [Source:MGI Symbol;Acc:MGI:109591]	ENSMUSG00000055053	ENSMUST00000020461	protein_coding	193.346	-6.83383	1.57855	-4.32917	1.4967e-05	0.000431084	704	312	393	342	0	13	0	0
Sybu	syntabulin (syntaxin-interacting) [Source:MGI Symbol;Acc:MGI:2442392]	ENSMUSG00000022340	ENSMUST00000110267	protein_coding	350.958	-1.90729	0.440705	-4.32782	1.50591e-05	0.000433508	364	545	609	989	227	114	84	101
Slc25a39	solute carrier family 25, member 39 [Source:MGI Symbol;Acc:MGI:1196386]	ENSMUSG00000018677	ENSMUST00000155104	protein_coding	8.85613	-5.73694	1.32572	-4.3274	1.5088e-05	0.000434108	9	16	15	39	0	0	1	0
Emc10	ER membrane protein complex subunit 10 [Source:MGI Symbol;Acc:MGI:1916933]	ENSMUSG00000008140	ENSMUST00000147102	retained_intron	14.3661	-2.5217	0.583284	-4.32328	1.53725e-05	0.000441825	20	25	32	34	2	3	6	5
Ccl27a	chemokine (C-C motif) ligand 27A [Source:MGI Symbol;Acc:MGI:1343459]	ENSMUSG00000073888	ENSMUST00000108032	protein_coding	20.0008	-2.04814	0.473942	-4.3215	1.54969e-05	0.000444928	39	37	47	23	6	7	8	8
Gm14308	predicted gene 14308 [Source:MGI Symbol;Acc:MGI:3782921]	ENSMUSG00000078880	ENSMUST00000117267	protein_coding	23.002	-7.85665	1.81812	-4.32132	1.551e-05	0.000445068	76	0	46	90	0	0	0	0
Serp2	stress-associated endoplasmic reticulum protein family member 2 [Source:MGI Symbol;Acc:MGI:1919911]	ENSMUSG00000052584	ENSMUST00000228524	protein_coding	10.4232	-6.71474	1.55521	-4.31757	1.57758e-05	0.000452455	6	5	42	42	0	0	0	0
Agtpbp1	ATP/GTP binding protein 1 [Source:MGI Symbol;Acc:MGI:2159437]	ENSMUSG00000021557	ENSMUST00000171606	protein_coding	77.7412	-2.42011	0.560575	-4.31719	1.58025e-05	0.000452982	72	66	187	271	20	30	30	11
Hopx	HOP homeobox [Source:MGI Symbol;Acc:MGI:1916782]	ENSMUSG00000059325	ENSMUST00000120827	protein_coding	70.149	-2.32027	0.537544	-4.31643	1.58576e-05	0.000454083	63	58	197	214	14	22	33	19
Slc16a11	solute carrier family 16 (monocarboxylic acid transporters), member 11 [Source:MGI Symbol;Acc:MGI:2663709]	ENSMUSG00000040938	ENSMUST00000144494	retained_intron	18.1818	-4.73622	1.09724	-4.3165	1.5852e-05	0.000454083	18	10	62	70	0	0	2	3
Arnt2	aryl hydrocarbon receptor nuclear translocator 2 [Source:MGI Symbol;Acc:MGI:107188]	ENSMUSG00000015709	ENSMUST00000085077	protein_coding	2266.23	-1.30916	0.303484	-4.31377	1.6049e-05	0.000459321	4374	2124	4172	4065	1232	830	944	1798
Pabpc4	poly(A) binding protein, cytoplasmic 4 [Source:MGI Symbol;Acc:MGI:2385206]	ENSMUSG00000011257	ENSMUST00000078734	protein_coding	386.917	2.11355	0.49002	4.3132	1.60909e-05	0.000460276	318	149	37	159	616	556	597	544
Abcg4	ATP binding cassette subfamily G member 4 [Source:MGI Symbol;Acc:MGI:1890594]	ENSMUSG00000032131	ENSMUST00000161354	protein_coding	398.511	-1.54991	0.359369	-4.31287	1.6115e-05	0.000460723	549	283	923	955	157	161	223	215
Ankfn1	ankyrin-repeat and fibronectin type III domain containing 1 [Source:MGI Symbol;Acc:MGI:2686021]	ENSMUSG00000047773	ENSMUST00000128717	protein_coding	6.03225	6.20987	1.43991	4.31269	1.61283e-05	0.00046086	0	0	0	0	18	12	6	7
Map3k4	mitogen-activated protein kinase kinase kinase 4 [Source:MGI Symbol;Acc:MGI:1346875]	ENSMUSG00000014426	ENSMUST00000233755	protein_coding	647.615	1.2097	0.280682	4.30988	1.63345e-05	0.000466506	598	561	243	367	680	936	900	857
Scamp5	secretory carrier membrane protein 5 [Source:MGI Symbol;Acc:MGI:1928948]	ENSMUSG00000040722	ENSMUST00000214256	protein_coding	417.568	-1.48696	0.345075	-4.3091	1.63921e-05	0.000467903	786	577	713	721	256	104	293	147
Pitpnm2	phosphatidylinositol transfer protein, membrane-associated 2 [Source:MGI Symbol;Acc:MGI:1336192]	ENSMUSG00000029406	ENSMUST00000161479	retained_intron	42.72	-3.30101	0.766151	-4.30856	1.64321e-05	0.0004688	23	50	114	165	2	8	4	16
Cntfr	ciliary neurotrophic factor receptor [Source:MGI Symbol;Acc:MGI:99605]	ENSMUSG00000028444	ENSMUST00000102961	protein_coding	523.606	-2.62343	0.609132	-4.30684	1.65604e-05	0.000472211	922	554	1187	1442	173	15	219	125
Rmdn1	regulator of microtubule dynamics 1 [Source:MGI Symbol;Acc:MGI:1913552]	ENSMUSG00000028229	ENSMUST00000108253	protein_coding	17.3626	-4.66877	1.08414	-4.30644	1.65905e-05	0.00047282	49	17	51	36	0	0	5	0
Ssx2ip	synovial sarcoma, X 2 interacting protein [Source:MGI Symbol;Acc:MGI:2139150]	ENSMUSG00000036825	ENSMUST00000106151	protein_coding	287.65	-1.69761	0.394267	-4.30575	1.66424e-05	0.000473365	294	340	750	611	138	66	135	159
Ppp2r3d	protein phosphatase 2 (formerly 2A), regulatory subunit B'', delta [Source:MGI Symbol;Acc:MGI:1335093]	ENSMUSG00000093803	ENSMUST00000189707	protein_coding	36.6415	-2.45754	0.570763	-4.30572	1.66445e-05	0.000473365	38	34	112	98	9	15	12	6
Npcd	neuronal pentraxin chromo domain [Source:MGI Symbol;Acc:MGI:3845555]	ENSMUSG00000089837	ENSMUST00000023060	protein_coding	9.9574	-3.25357	0.755784	-4.30489	1.67072e-05	0.000474897	21	13	23	25	2	2	2	1
Pygo2	pygopus 2 [Source:MGI Symbol;Acc:MGI:1916161]	ENSMUSG00000047824	ENSMUST00000060061	protein_coding	313.644	-2.89282	0.672308	-4.30282	1.68639e-05	0.000478851	396	72	961	1100	101	35	74	58
2610507B11Rik	RIKEN cDNA 2610507B11 gene [Source:MGI Symbol;Acc:MGI:1919753]	ENSMUSG00000010277	ENSMUST00000125459	processed_transcript	28.2347	-2.01426	0.468159	-4.30252	1.68866e-05	0.000479106	44	34	58	70	7	9	18	8
Tmem191c	transmembrane protein 191C [Source:MGI Symbol;Acc:MGI:107238]	ENSMUSG00000055692	ENSMUST00000231646	retained_intron	30.4855	-3.97454	0.92378	-4.30247	1.68906e-05	0.000479106	20	24	84	133	0	8	2	4
Slc16a11	solute carrier family 16 (monocarboxylic acid transporters), member 11 [Source:MGI Symbol;Acc:MGI:2663709]	ENSMUSG00000040938	ENSMUST00000136328	protein_coding	23.7426	-7.90214	1.83709	-4.30145	1.69685e-05	0.000480669	48	53	114	0	0	0	0	0
Syngap1	synaptic Ras GTPase activating protein 1 homolog (rat) [Source:MGI Symbol;Acc:MGI:3039785]	ENSMUSG00000067629	ENSMUST00000228963	protein_coding	27.2026	-8.09852	1.88276	-4.3014	1.69723e-05	0.000480669	75	23	151	0	0	0	0	0
Lpcat1	lysophosphatidylcholine acyltransferase 1 [Source:MGI Symbol;Acc:MGI:2384812]	ENSMUSG00000021608	ENSMUST00000022099	protein_coding	932.871	-1.87833	0.436755	-4.30065	1.70297e-05	0.00048179	1780	1605	1648	1619	158	181	820	362
Rpl13a	ribosomal protein L13A [Source:MGI Symbol;Acc:MGI:1351455]	ENSMUSG00000074129	ENSMUST00000209812	nonsense_mediated_decay	372.449	-1.93008	0.449231	-4.29641	1.73585e-05	0.000490071	828	608	642	603	117	47	293	121
Camsap3	calmodulin regulated spectrin-associated protein family, member 3 [Source:MGI Symbol;Acc:MGI:1916947]	ENSMUSG00000044433	ENSMUST00000057028	protein_coding	52.8436	-2.1137	0.491964	-4.29646	1.7355e-05	0.000490071	68	70	82	170	9	16	17	33
Snrpa	small nuclear ribonucleoprotein polypeptide A [Source:MGI Symbol;Acc:MGI:1855690]	ENSMUSG00000061479	ENSMUST00000148491	retained_intron	104.441	1.26565	0.294653	4.29537	1.74399e-05	0.000491857	74	96	62	45	93	147	161	153
Eif4g1	eukaryotic translation initiation factor 4, gamma 1 [Source:MGI Symbol;Acc:MGI:2384784]	ENSMUSG00000045983	ENSMUST00000143939	protein_coding	1055.87	1.68108	0.391524	4.29369	1.75726e-05	0.000495206	437	686	339	802	1678	2215	1265	742
Spcs2	signal peptidase complex subunit 2 homolog (S. cerevisiae) [Source:MGI Symbol;Acc:MGI:1913874]	ENSMUSG00000035227	ENSMUST00000207406	nonsense_mediated_decay	162.642	-4.07178	0.948329	-4.29364	1.7577e-05	0.000495206	380	155	480	387	48	0	7	6
Gm13306	predicted gene 13306 [Source:MGI Symbol;Acc:MGI:3713752]	ENSMUSG00000073877	ENSMUST00000131704	processed_transcript	19.9619	-2.40199	0.559521	-4.29294	1.76321e-05	0.000496243	42	32	35	43	10	2	7	4
Map4k2	mitogen-activated protein kinase kinase kinase kinase 2 [Source:MGI Symbol;Acc:MGI:1346883]	ENSMUSG00000024948	ENSMUST00000155655	nonsense_mediated_decay	155.526	1.83774	0.428374	4.29003	1.78648e-05	0.000502271	79	22	95	115	208	281	187	225
Ptpn5	protein tyrosine phosphatase, non-receptor type 5 [Source:MGI Symbol;Acc:MGI:97807]	ENSMUSG00000030854	ENSMUST00000033142	protein_coding	2203.31	-1.07937	0.25166	-4.28901	1.79469e-05	0.000504319	3233	3223	3543	3556	1415	738	1656	1395
Supt3	SPT3, SAGA and STAGA complex component [Source:MGI Symbol;Acc:MGI:1923723]	ENSMUSG00000038954	ENSMUST00000129416	protein_coding	48.1534	4.33258	1.01083	4.28618	1.81775e-05	0.000509742	11	0	0	10	106	140	56	32
Ric1	RAB6A GEF complex partner 1 [Source:MGI Symbol;Acc:MGI:1924893]	ENSMUSG00000038658	ENSMUST00000161330	nonsense_mediated_decay	212.749	1.4484	0.33794	4.28597	1.81942e-05	0.000509946	151	141	169	56	204	325	281	358
Pgap4	post-GPI attachment to proteins GalNAc transferase 4 [Source:MGI Symbol;Acc:MGI:1914313]	ENSMUSG00000039611	ENSMUST00000150664	protein_coding	53.6826	-1.9024	0.443916	-4.28549	1.82334e-05	0.00051078	66	57	126	136	20	15	32	17
Pabpc4	poly(A) binding protein, cytoplasmic 4 [Source:MGI Symbol;Acc:MGI:2385206]	ENSMUSG00000011257	ENSMUST00000080178	protein_coding	442.622	-1.47437	0.344256	-4.28276	1.84592e-05	0.000516572	641	736	735	835	134	111	283	355
Gramd1a	GRAM domain containing 1A [Source:MGI Symbol;Acc:MGI:105490]	ENSMUSG00000001248	ENSMUST00000001280	protein_coding	877.935	-1.15852	0.270525	-4.28249	1.84813e-05	0.000516923	1269	1425	1422	1371	590	275	578	544
Pard6a	par-6 family cell polarity regulator alpha [Source:MGI Symbol;Acc:MGI:1927223]	ENSMUSG00000005699	ENSMUST00000093195	protein_coding	24.5762	-7.95195	1.85827	-4.27921	1.87556e-05	0.000523246	44	44	135	0	0	0	0	0
Jph4	junctophilin 4 [Source:MGI Symbol;Acc:MGI:2443113]	ENSMUSG00000022208	ENSMUST00000124493	protein_coding	1545.6	-7.05533	1.64886	-4.27892	1.87803e-05	0.000523664	1781	1301	5883	5010	0	0	69	21
Vstm2a	V-set and transmembrane domain containing 2A [Source:MGI Symbol;Acc:MGI:2384826]	ENSMUSG00000048834	ENSMUST00000207256	protein_coding	827.778	1.1295	0.264122	4.27645	1.89897e-05	0.000528979	602	564	555	633	1275	1350	737	782
Itga10	integrin, alpha 10 [Source:MGI Symbol;Acc:MGI:2153482]	ENSMUSG00000090210	ENSMUST00000119365	protein_coding	20.2582	7.96423	1.86271	4.27562	1.90602e-05	0.000530378	0	0	0	0	0	80	63	15
Stau2	staufen double-stranded RNA binding protein 2 [Source:MGI Symbol;Acc:MGI:1352508]	ENSMUSG00000025920	ENSMUST00000027052	protein_coding	511.387	-1.06516	0.249386	-4.27116	1.94462e-05	0.000539853	880	599	852	816	363	229	245	372
Rrp9	ribosomal RNA processing 9, U3 small nucleolar RNA binding protein [Source:MGI Symbol;Acc:MGI:2384313]	ENSMUSG00000041506	ENSMUST00000123464	processed_transcript	20.0693	4.64947	1.08898	4.26956	1.95856e-05	0.000543325	0	0	0	7	29	30	37	48
Swi5	SWI5 recombination repair homolog (yeast) [Source:MGI Symbol;Acc:MGI:1920181]	ENSMUSG00000044627	ENSMUST00000113400	protein_coding	242.685	1.03238	0.241875	4.26824	1.97019e-05	0.000545991	185	174	159	204	349	345	216	283
Akt1	thymoma viral proto-oncogene 1 [Source:MGI Symbol;Acc:MGI:87986]	ENSMUSG00000001729	ENSMUST00000144550	protein_coding	115.156	2.03805	0.477651	4.26681	1.98285e-05	0.000549221	106	28	39	34	107	142	160	289
Pdlim7	PDZ and LIM domain 7 [Source:MGI Symbol;Acc:MGI:1914649]	ENSMUSG00000021493	ENSMUST00000128910	retained_intron	5.85161	-5.88145	1.37866	-4.26608	1.98941e-05	0.000550475	12	13	7	21	0	0	0	0
Numbl	numb-like [Source:MGI Symbol;Acc:MGI:894702]	ENSMUSG00000063160	ENSMUST00000079258	protein_coding	2218.42	-1.17515	0.275475	-4.26591	1.99088e-05	0.0005506	3632	3009	3687	3633	1441	666	1617	1265
Kcnv1	potassium channel, subfamily V, member 1 [Source:MGI Symbol;Acc:MGI:1914748]	ENSMUSG00000022342	ENSMUST00000228536	retained_intron	19.621	-4.14745	0.973304	-4.2612	2.0333e-05	0.000561472	22	23	52	72	0	6	2	0
Sf3b2	splicing factor 3b, subunit 2 [Source:MGI Symbol;Acc:MGI:2441856]	ENSMUSG00000024853	ENSMUST00000235182	protein_coding	23.7096	-3.00721	0.705743	-4.26105	2.03466e-05	0.000561561	51	38	55	48	1	3	14	2
Sbf1	SET binding factor 1 [Source:MGI Symbol;Acc:MGI:1925230]	ENSMUSG00000036529	ENSMUST00000176028	retained_intron	6.86808	-6.11376	1.43513	-4.26006	2.04372e-05	0.000563488	20	4	23	16	0	0	0	0
Sema6c	sema domain, transmembrane domain (TM), and cytoplasmic domain, (semaphorin) 6C [Source:MGI Symbol;Acc:MGI:1338032]	ENSMUSG00000038777	ENSMUST00000090821	protein_coding	212.177	-1.73041	0.406367	-4.25825	2.0603e-05	0.000567483	237	211	470	564	110	102	94	53
Slc39a3	solute carrier family 39 (zinc transporter), member 3 [Source:MGI Symbol;Acc:MGI:2147269]	ENSMUSG00000046822	ENSMUST00000059551	protein_coding	611.583	-1.81083	0.425314	-4.25763	2.06604e-05	0.000568774	1136	935	850	1401	198	81	446	289
Esrra	estrogen related receptor, alpha [Source:MGI Symbol;Acc:MGI:1346831]	ENSMUSG00000024955	ENSMUST00000173308	processed_transcript	14.3596	-3.58208	0.841454	-4.25702	2.07174e-05	0.000570053	14	18	50	38	4	1	1	2
Mrpl49	mitochondrial ribosomal protein L49 [Source:MGI Symbol;Acc:MGI:108180]	ENSMUSG00000007338	ENSMUST00000235520	protein_coding	169.104	1.50775	0.3542	4.25677	2.07402e-05	0.000570393	114	118	58	108	219	245	132	330
Twf2	twinfilin actin binding protein 2 [Source:MGI Symbol;Acc:MGI:1346078]	ENSMUSG00000023277	ENSMUST00000024047	protein_coding	683.05	-1.14506	0.269063	-4.25573	2.08371e-05	0.000572768	1214	980	1048	1029	299	248	638	407
Etfdh	electron transferring flavoprotein, dehydrogenase [Source:MGI Symbol;Acc:MGI:106100]	ENSMUSG00000027809	ENSMUST00000120992	protein_coding	49.5359	4.37053	1.02754	4.2534	2.10549e-05	0.000578461	8	0	13	0	105	24	87	129
Kansl2-ps	KAT8 regulatory NSL complex subunit 2, pseudogene [Source:MGI Symbol;Acc:MGI:3648525]	ENSMUSG00000097530	ENSMUST00000181818	processed_pseudogene	52.7712	2.60497	0.612464	4.25327	2.10671e-05	0.000578502	15	5	24	24	95	60	33	144
Egr4	early growth response 4 [Source:MGI Symbol;Acc:MGI:99252]	ENSMUSG00000071341	ENSMUST00000095759	protein_coding	227.666	-1.81175	0.426081	-4.25212	2.1176e-05	0.000581198	353	133	605	528	93	72	114	94
Usf2	upstream transcription factor 2 [Source:MGI Symbol;Acc:MGI:99961]	ENSMUSG00000058239	ENSMUST00000058860	protein_coding	535.091	-5.27297	1.24046	-4.25084	2.12973e-05	0.000584233	487	254	1975	2043	18	18	0	65
Plekha6	pleckstrin homology domain containing, family A member 6 [Source:MGI Symbol;Acc:MGI:2388662]	ENSMUSG00000041757	ENSMUST00000187285	protein_coding	99.6653	-1.09524	0.257757	-4.24912	2.1461e-05	0.000588424	207	111	134	167	48	55	62	72
Tm9sf4	transmembrane 9 superfamily member 4 [Source:MGI Symbol;Acc:MGI:2139220]	ENSMUSG00000068040	ENSMUST00000149390	retained_intron	52.108	-3.07933	0.725092	-4.24681	2.16836e-05	0.000594227	60	140	87	132	9	0	19	13
Gps1	G protein pathway suppressor 1 [Source:MGI Symbol;Acc:MGI:2384801]	ENSMUSG00000025156	ENSMUST00000172809	protein_coding	346.046	-1.13439	0.267144	-4.24637	2.17259e-05	0.000595085	525	309	660	672	210	171	201	216
Fbxo46	F-box protein 46 [Source:MGI Symbol;Acc:MGI:2444918]	ENSMUSG00000050428	ENSMUST00000165913	protein_coding	156.127	-1.33511	0.314454	-4.24581	2.17805e-05	0.00059598	338	216	238	226	50	55	118	111
Kcnn1	potassium intermediate/small conductance calcium-activated channel, subfamily N, member 1 [Source:MGI Symbol;Acc:MGI:1933993]	ENSMUSG00000002908	ENSMUST00000110078	protein_coding	31.1613	-3.51436	0.827713	-4.24586	2.17753e-05	0.00059598	30	26	117	88	2	2	13	2
Neurl1a	neuralized E3 ubiquitin protein ligase 1A [Source:MGI Symbol;Acc:MGI:1334263]	ENSMUSG00000006435	ENSMUST00000111808	protein_coding	1019.4	-2.38727	0.562449	-4.24443	2.19154e-05	0.000599368	603	1288	2130	3733	307	118	559	224
Lingo1	leucine rich repeat and Ig domain containing 1 [Source:MGI Symbol;Acc:MGI:1915522]	ENSMUSG00000049556	ENSMUST00000209332	processed_transcript	9.99311	-4.10956	0.968769	-4.24204	2.21499e-05	0.000605475	21	10	29	26	2	1	0	1
Dcaf1	DDB1 and CUL4 associated factor 1 [Source:MGI Symbol;Acc:MGI:2445220]	ENSMUSG00000040325	ENSMUST00000159645	protein_coding	158.783	-1.15318	0.271861	-4.24179	2.21744e-05	0.00060584	378	207	231	182	86	87	86	106
Arf5	ADP-ribosylation factor 5 [Source:MGI Symbol;Acc:MGI:99434]	ENSMUSG00000020440	ENSMUST00000202028	retained_intron	23.9318	-2.21233	0.521597	-4.24146	2.22074e-05	0.000606434	29	30	53	67	4	8	9	11
Tssc4	tumor-suppressing subchromosomal transferable fragment 4 [Source:MGI Symbol;Acc:MGI:1861712]	ENSMUSG00000045752	ENSMUST00000133410	protein_coding	36.3991	-1.7307	0.408112	-4.24075	2.22772e-05	0.000607424	57	62	77	57	18	7	21	16
Eln	elastin [Source:MGI Symbol;Acc:MGI:95317]	ENSMUSG00000029675	ENSMUST00000015138	protein_coding	440.546	-1.04886	0.247362	-4.24017	2.23351e-05	0.000608696	551	596	1025	520	220	258	299	293
Fam171a1	family with sequence similarity 171, member A1 [Source:MGI Symbol;Acc:MGI:2442917]	ENSMUSG00000050530	ENSMUST00000091505	protein_coding	129.471	-1.19938	0.28287	-4.24003	2.23489e-05	0.000608766	166	232	257	160	53	104	71	66
Wtap	Wilms tumour 1-associating protein [Source:MGI Symbol;Acc:MGI:1926395]	ENSMUSG00000060475	ENSMUST00000159551	protein_coding	22.063	-7.79605	1.83882	-4.23971	2.23813e-05	0.000609037	0	95	50	51	0	0	0	0
Pard3	par-3 family cell polarity regulator [Source:MGI Symbol;Acc:MGI:2135608]	ENSMUSG00000025812	ENSMUST00000108752	protein_coding	19.71	7.92256	1.8692	4.23847	2.25044e-05	0.000612079	0	0	0	0	75	23	39	0
4833439L19Rik	RIKEN cDNA 4833439L19 gene [Source:MGI Symbol;Acc:MGI:1921162]	ENSMUSG00000025871	ENSMUST00000132136	protein_coding	25.3815	-1.83222	0.432441	-4.23694	2.26591e-05	0.000615977	55	36	42	47	12	5	13	11
Ywhaz	tyrosine 3-monooxygenase/tryptophan 5-monooxygenase activation protein, zeta polypeptide [Source:MGI Symbol;Acc:MGI:109484]	ENSMUSG00000022285	ENSMUST00000227067	processed_transcript	83.7934	-1.24844	0.294897	-4.23349	2.30089e-05	0.000624548	158	135	116	126	38	28	60	59
Rpsa	ribosomal protein SA [Source:MGI Symbol;Acc:MGI:105381]	ENSMUSG00000032518	ENSMUST00000217317	protein_coding	788.244	-1.77529	0.419405	-4.23288	2.30717e-05	0.000625937	741	1810	1503	1432	195	154	518	479
Resf1	retroelement silencing factor 1 [Source:MGI Symbol;Acc:MGI:1914496]	ENSMUSG00000032712	ENSMUST00000189837	protein_coding	176.617	1.1814	0.279281	4.23017	2.33518e-05	0.00063227	139	90	87	176	163	274	211	271
Cope	coatomer protein complex, subunit epsilon [Source:MGI Symbol;Acc:MGI:1891702]	ENSMUSG00000055681	ENSMUST00000150968	protein_coding	50.9054	3.03201	0.717175	4.22771	2.3608e-05	0.000638687	19	0	14	18	88	124	57	65
Nek7	NIMA (never in mitosis gene a)-related expressed kinase 7 [Source:MGI Symbol;Acc:MGI:1890645]	ENSMUSG00000026393	ENSMUST00000186017	protein_coding	56.7569	-3.55012	0.839766	-4.22751	2.36287e-05	0.000638813	29	21	192	235	3	6	16	9
Rasgef1b	RasGEF domain family, member 1B [Source:MGI Symbol;Acc:MGI:2443755]	ENSMUSG00000089809	ENSMUST00000031276	protein_coding	21.3203	-7.74695	1.8326	-4.2273	2.3651e-05	0.000639094	92	55	47	0	0	0	0	0
Slc22a23	solute carrier family 22, member 23 [Source:MGI Symbol;Acc:MGI:1920352]	ENSMUSG00000038267	ENSMUST00000040336	protein_coding	288.175	-1.00234	0.237118	-4.22717	2.36652e-05	0.00063916	482	273	493	504	149	148	224	194
Endov	endonuclease V [Source:MGI Symbol;Acc:MGI:2444688]	ENSMUSG00000039850	ENSMUST00000106245	protein_coding	558.913	-1.44169	0.34164	-4.21992	2.44394e-05	0.000658103	1417	772	773	762	179	185	286	482
Grin2a	glutamate receptor, ionotropic, NMDA2A (epsilon 1) [Source:MGI Symbol;Acc:MGI:95820]	ENSMUSG00000059003	ENSMUST00000197242	retained_intron	69.4221	-1.18278	0.280498	-4.21672	2.47881e-05	0.000666832	122	72	140	105	34	38	42	44
Myrf	myelin regulatory factor [Source:MGI Symbol;Acc:MGI:2684944]	ENSMUSG00000036098	ENSMUST00000186056	protein_coding	151.638	-2.16086	0.512445	-4.21675	2.47844e-05	0.000666832	464	143	351	178	22	41	106	42
Zyx	zyxin [Source:MGI Symbol;Acc:MGI:103072]	ENSMUSG00000029860	ENSMUST00000203652	protein_coding	455.9	-1.05707	0.250726	-4.21601	2.48662e-05	0.000668268	536	815	650	777	316	197	283	288
Nisch	nischarin [Source:MGI Symbol;Acc:MGI:1928323]	ENSMUSG00000021910	ENSMUST00000169628	protein_coding	369.593	-1.72494	0.409297	-4.2144	2.50444e-05	0.000672725	234	981	622	704	117	196	200	130
Rps6	ribosomal protein S6 [Source:MGI Symbol;Acc:MGI:98159]	ENSMUSG00000028495	ENSMUST00000136174	processed_transcript	119.084	-2.0745	0.492494	-4.21224	2.52847e-05	0.00067817	157	100	290	330	32	19	70	50
Cox6a2	cytochrome c oxidase subunit 6A2 [Source:MGI Symbol;Acc:MGI:104649]	ENSMUSG00000030785	ENSMUST00000033049	protein_coding	54.7217	-1.1584	0.275067	-4.21134	2.53864e-05	0.000680562	94	79	89	81	27	22	39	38
Mecp2	methyl CpG binding protein 2 [Source:MGI Symbol;Acc:MGI:99918]	ENSMUSG00000031393	ENSMUST00000033770	protein_coding	17.0692	-5.27443	1.2526	-4.2108	2.54473e-05	0.000681856	80	12	20	41	3	0	0	0
Zfyve27	zinc finger, FYVE domain containing 27 [Source:MGI Symbol;Acc:MGI:1919602]	ENSMUSG00000018820	ENSMUST00000170184	retained_intron	74.0418	-1.99223	0.473186	-4.21025	2.55083e-05	0.000683155	121	156	143	115	11	26	17	59
Pcnt	pericentrin (kendrin) [Source:MGI Symbol;Acc:MGI:102722]	ENSMUSG00000001151	ENSMUST00000220395	processed_transcript	254.034	-1.01167	0.240369	-4.2088	2.56731e-05	0.000687228	314	380	463	380	133	109	204	181
Bcl9l	B cell CLL/lymphoma 9-like [Source:MGI Symbol;Acc:MGI:1933114]	ENSMUSG00000063382	ENSMUST00000220303	protein_coding	37.9531	-4.01775	0.954978	-4.20717	2.5859e-05	0.000691494	96	37	110	84	0	13	4	0
Nt5c3b	5'-nucleotidase, cytosolic IIIB [Source:MGI Symbol;Acc:MGI:1915356]	ENSMUSG00000017176	ENSMUST00000107398	protein_coding	5.40086	-5.76605	1.37056	-4.20707	2.58707e-05	0.000691494	8	9	17	15	0	0	0	0
Sft2d2	SFT2 domain containing 2 [Source:MGI Symbol;Acc:MGI:1917362]	ENSMUSG00000040848	ENSMUST00000192185	nonsense_mediated_decay	8.55553	-6.43068	1.52939	-4.20472	2.61403e-05	0.000698354	52	9	11	7	0	0	0	0
Ctdnep1	CTD nuclear envelope phosphatase 1 [Source:MGI Symbol;Acc:MGI:1914431]	ENSMUSG00000018559	ENSMUST00000141623	protein_coding	248.4	1.2978	0.308684	4.2043	2.61886e-05	0.000698956	207	213	96	133	371	325	321	277
Eftud2	elongation factor Tu GTP binding domain containing 2 [Source:MGI Symbol;Acc:MGI:1336880]	ENSMUSG00000020929	ENSMUST00000141273	retained_intron	103.8	1.61158	0.383341	4.20405	2.62185e-05	0.000699067	55	73	42	61	142	221	141	74
Prrc2a	proline-rich coiled-coil 2A [Source:MGI Symbol;Acc:MGI:1915467]	ENSMUSG00000024393	ENSMUST00000173558	retained_intron	414.67	-1.72701	0.410786	-4.20415	2.62063e-05	0.000699067	511	916	690	752	134	67	223	296
Nfkb1	nuclear factor of kappa light polypeptide gene enhancer in B cells 1, p105 [Source:MGI Symbol;Acc:MGI:97312]	ENSMUSG00000028163	ENSMUST00000184550	nonsense_mediated_decay	18.6032	7.84048	1.86528	4.20339	2.62952e-05	0.000700766	0	0	0	0	28	26	85	0
Asic4	acid-sensing (proton-gated) ion channel family member 4 [Source:MGI Symbol;Acc:MGI:2652846]	ENSMUSG00000033007	ENSMUST00000113577	protein_coding	40.9445	-2.91412	0.693304	-4.20323	2.63129e-05	0.000700892	47	82	93	105	0	9	9	19
Pam16	presequence translocase-asssociated motor 16 homolog (S. cerevisiae) [Source:MGI Symbol;Acc:MGI:1913699]	ENSMUSG00000014301	ENSMUST00000014445	protein_coding	293.715	-1.01593	0.241772	-4.20203	2.64534e-05	0.000703597	421	370	564	429	166	121	232	202
Spsb4	splA/ryanodine receptor domain and SOCS box containing 4 [Source:MGI Symbol;Acc:MGI:2183445]	ENSMUSG00000046997	ENSMUST00000055433	protein_coding	53.0692	-1.97339	0.469624	-4.20206	2.645e-05	0.000703597	68	78	126	112	7	14	33	28
Ipo4	importin 4 [Source:MGI Symbol;Acc:MGI:1923001]	ENSMUSG00000002319	ENSMUST00000148351	nonsense_mediated_decay	276.906	1.10331	0.2626	4.20146	2.65197e-05	0.00070467	249	215	179	154	390	409	244	343
Cabp1	calcium binding protein 1 [Source:MGI Symbol;Acc:MGI:1352750]	ENSMUSG00000029544	ENSMUST00000112113	protein_coding	415.89	-1.83871	0.437953	-4.19841	2.688e-05	0.000713196	393	331	940	1294	174	128	219	149
Pigq	phosphatidylinositol glycan anchor biosynthesis, class Q [Source:MGI Symbol;Acc:MGI:1333114]	ENSMUSG00000025728	ENSMUST00000097368	protein_coding	122.559	-1.24685	0.297037	-4.19762	2.69731e-05	0.000715315	147	225	222	185	39	59	96	80
Parl	presenilin associated, rhomboid-like [Source:MGI Symbol;Acc:MGI:1277152]	ENSMUSG00000033918	ENSMUST00000232484	nonsense_mediated_decay	6.43948	-6.01905	1.43477	-4.19513	2.72714e-05	0.000722872	7	17	26	8	0	0	0	0
Plppr3	phospholipid phosphatase related 3 [Source:MGI Symbol;Acc:MGI:2388640]	ENSMUSG00000035835	ENSMUST00000113452	retained_intron	424.136	-1.23947	0.295528	-4.1941	2.73955e-05	0.000725808	629	743	644	679	159	136	302	351
Samd4b	sterile alpha motif domain containing 4B [Source:MGI Symbol;Acc:MGI:2448542]	ENSMUSG00000109336	ENSMUST00000208199	protein_coding	1217.74	-1.76665	0.421391	-4.19242	2.75996e-05	0.000730501	3160	1292	2490	1661	369	714	798	194
Unc5a	unc-5 netrin receptor A [Source:MGI Symbol;Acc:MGI:894682]	ENSMUSG00000025876	ENSMUST00000026994	protein_coding	361.09	-1.97656	0.471647	-4.19076	2.78025e-05	0.000735154	827	463	618	716	148	132	225	33
Rtn4rl2	reticulon 4 receptor-like 2 [Source:MGI Symbol;Acc:MGI:2669796]	ENSMUSG00000050896	ENSMUST00000151799	protein_coding	429.171	-2.08092	0.496547	-4.19078	2.78002e-05	0.000735154	681	551	952	972	53	181	327	67
Cacna1a	calcium channel, voltage-dependent, P/Q type, alpha 1A subunit [Source:MGI Symbol;Acc:MGI:109482]	ENSMUSG00000034656	ENSMUST00000238701	protein_coding	146.414	-1.96862	0.469875	-4.18967	2.79361e-05	0.000738105	416	118	293	242	47	28	101	46
Ppp2r2d	protein phosphatase 2, regulatory subunit B, delta [Source:MGI Symbol;Acc:MGI:1289252]	ENSMUSG00000041769	ENSMUST00000041097	protein_coding	148.274	-6.97964	1.6665	-4.18821	2.81164e-05	0.000742365	124	70	522	626	0	0	0	9
Tmem219	transmembrane protein 219 [Source:MGI Symbol;Acc:MGI:1915992]	ENSMUSG00000060538	ENSMUST00000032926	protein_coding	94.3013	-1.95452	0.466687	-4.18808	2.81326e-05	0.000742433	138	165	182	193	51	23	53	13
Galt	galactose-1-phosphate uridyl transferase [Source:MGI Symbol;Acc:MGI:95638]	ENSMUSG00000036073	ENSMUST00000151490	processed_transcript	42.6557	-2.11304	0.504567	-4.18783	2.81638e-05	0.000742894	76	48	110	81	22	6	11	19
Map4	microtubule-associated protein 4 [Source:MGI Symbol;Acc:MGI:97178]	ENSMUSG00000032479	ENSMUST00000035055	protein_coding	981.844	-1.50787	0.36017	-4.18655	2.83229e-05	0.000746364	2655	826	1792	1383	274	370	600	686
Nsfl1c	NSFL1 (p97) cofactor (p47) [Source:MGI Symbol;Acc:MGI:3042273]	ENSMUSG00000027455	ENSMUST00000146695	retained_intron	149.178	1.44163	0.344506	4.18464	2.8562e-05	0.000752091	98	63	123	81	275	211	153	150
Rabggta	Rab geranylgeranyl transferase, a subunit [Source:MGI Symbol;Acc:MGI:1860443]	ENSMUSG00000040472	ENSMUST00000163889	protein_coding	283.3	-1.24621	0.297869	-4.18376	2.8673e-05	0.000754235	469	424	443	472	116	83	217	213
Mapk8ip3	mitogen-activated protein kinase 8 interacting protein 3 [Source:MGI Symbol;Acc:MGI:1353598]	ENSMUSG00000024163	ENSMUST00000121787	protein_coding	677.161	-2.09201	0.500046	-4.18363	2.86892e-05	0.000754235	1026	332	2112	1545	181	382	129	270
Tmem184b	transmembrane protein 184b [Source:MGI Symbol;Acc:MGI:2445179]	ENSMUSG00000009035	ENSMUST00000074991	protein_coding	68.7376	-5.43451	1.299	-4.18361	2.86912e-05	0.000754235	12	10	222	369	0	0	6	6
Lpin3	lipin 3 [Source:MGI Symbol;Acc:MGI:1891342]	ENSMUSG00000027412	ENSMUST00000040872	protein_coding	16.511	7.66794	1.83312	4.183	2.87683e-05	0.00075553	0	0	0	0	34	34	0	53
Mast3	microtubule associated serine/threonine kinase 3 [Source:MGI Symbol;Acc:MGI:2683541]	ENSMUSG00000031833	ENSMUST00000211841	retained_intron	33.7879	-2.27906	0.544913	-4.18244	2.88396e-05	0.000756377	97	49	48	62	3	14	20	7
Chkb	choline kinase beta [Source:MGI Symbol;Acc:MGI:1328313]	ENSMUSG00000022617	ENSMUST00000023289	protein_coding	211.694	-1.44569	0.34583	-4.18033	2.91082e-05	0.000762978	287	206	500	416	109	113	65	132
Arhgap33	Rho GTPase activating protein 33 [Source:MGI Symbol;Acc:MGI:2673998]	ENSMUSG00000036882	ENSMUST00000208538	protein_coding	1320.53	-2.11212	0.505347	-4.17954	2.92094e-05	0.000765261	3266	1686	2614	2216	387	140	1048	275
Tsfm	Ts translation elongation factor, mitochondrial [Source:MGI Symbol;Acc:MGI:1913649]	ENSMUSG00000040521	ENSMUST00000138556	retained_intron	22.7415	-4.19506	1.00384	-4.17901	2.92785e-05	0.000766701	47	76	60	11	0	4	0	5
Chd3	chromodomain helicase DNA binding protein 3 [Source:MGI Symbol;Acc:MGI:1344395]	ENSMUSG00000018474	ENSMUST00000122992	retained_intron	1455.56	-1.46873	0.351491	-4.17856	2.93366e-05	0.00076785	1014	2258	3365	3021	770	577	659	834
Rspry1	ring finger and SPRY domain containing 1 [Source:MGI Symbol;Acc:MGI:1914860]	ENSMUSG00000050079	ENSMUST00000211983	protein_coding	556.143	1.52562	0.365121	4.17839	2.93577e-05	0.000768033	330	562	189	205	791	879	668	703
Pex16	peroxisomal biogenesis factor 16 [Source:MGI Symbol;Acc:MGI:1338829]	ENSMUSG00000027222	ENSMUST00000155891	processed_transcript	100.095	1.55816	0.373029	4.17703	2.95338e-05	0.000772266	38	84	46	60	141	84	152	174
Ppp1r14a	protein phosphatase 1, regulatory inhibitor subunit 14A [Source:MGI Symbol;Acc:MGI:1931139]	ENSMUSG00000037166	ENSMUST00000048187	protein_coding	96.5779	-1.63312	0.39104	-4.17635	2.96221e-05	0.000774204	154	76	257	179	49	38	45	41
Ltbp3	latent transforming growth factor beta binding protein 3 [Source:MGI Symbol;Acc:MGI:1101355]	ENSMUSG00000024940	ENSMUST00000236130	protein_coding	8.49998	-6.42019	1.53754	-4.17563	2.97156e-05	0.000776272	4	12	46	15	0	0	0	0
Akt1s1	AKT1 substrate 1 (proline-rich) [Source:MGI Symbol;Acc:MGI:1914855]	ENSMUSG00000011096	ENSMUST00000054343	protein_coding	468.594	-1.39037	0.333048	-4.1747	2.98385e-05	0.000779106	586	506	1052	938	330	195	201	210
Arap3	ArfGAP with RhoGAP domain, ankyrin repeat and PH domain 3 [Source:MGI Symbol;Acc:MGI:2147274]	ENSMUSG00000024451	ENSMUST00000236588	protein_coding	8.10395	-4.85563	1.16315	-4.17455	2.98571e-05	0.000779218	20	16	19	16	1	0	0	1
Wfs1	wolframin ER transmembrane glycoprotein [Source:MGI Symbol;Acc:MGI:1328355]	ENSMUSG00000039474	ENSMUST00000166339	protein_coding	764.151	-1.08479	0.259874	-4.17427	2.98938e-05	0.000779423	1188	1428	1267	808	472	305	496	531
Pls3	plastin 3 (T-isoform) [Source:MGI Symbol;Acc:MGI:104807]	ENSMUSG00000016382	ENSMUST00000033547	protein_coding	97.0028	-1.37678	0.32986	-4.17384	2.99511e-05	0.000780544	214	99	181	145	52	66	46	35
Chrd	chordin [Source:MGI Symbol;Acc:MGI:1313268]	ENSMUSG00000006958	ENSMUST00000231636	nonsense_mediated_decay	74.5014	-1.21715	0.291742	-4.172	3.01934e-05	0.000785725	146	128	100	98	40	30	55	41
Add3	adducin 3 (gamma) [Source:MGI Symbol;Acc:MGI:1351615]	ENSMUSG00000025026	ENSMUST00000237301	protein_coding	1532.47	-1.13136	0.27132	-4.16983	3.0483e-05	0.00079288	3014	1537	2185	2861	1124	698	878	795
Slc35f3	solute carrier family 35, member F3 [Source:MGI Symbol;Acc:MGI:2444426]	ENSMUSG00000057060	ENSMUST00000238386	protein_coding	442.008	1.30393	0.312735	4.16946	3.05328e-05	0.000793795	257	441	218	229	705	500	480	610
Iscu	iron-sulfur cluster assembly enzyme [Source:MGI Symbol;Acc:MGI:1913633]	ENSMUSG00000025825	ENSMUST00000123616	nonsense_mediated_decay	11.9671	-5.44637	1.30651	-4.16864	3.06423e-05	0.000796062	21	8	42	36	0	0	2	0
Zkscan17	zinc finger with KRAB and SCAN domains 17 [Source:MGI Symbol;Acc:MGI:2679270]	ENSMUSG00000020472	ENSMUST00000013262	protein_coding	263.557	-1.47843	0.354796	-4.16699	3.08643e-05	0.000800877	414	410	496	439	60	93	240	136
Zswim8	zinc finger SWIM-type containing 8 [Source:MGI Symbol;Acc:MGI:1919156]	ENSMUSG00000021819	ENSMUST00000022358	protein_coding	1968.28	-1.09341	0.262412	-4.16678	3.08932e-05	0.000801242	3305	2584	2793	3494	940	745	1144	1857
Klc1	kinesin light chain 1 [Source:MGI Symbol;Acc:MGI:107978]	ENSMUSG00000021288	ENSMUST00000084941	protein_coding	1125.46	-2.20969	0.530336	-4.16659	3.09186e-05	0.000801518	754	671	3473	3530	243	334	370	558
Dmpk	dystrophia myotonica-protein kinase [Source:MGI Symbol;Acc:MGI:94906]	ENSMUSG00000030409	ENSMUST00000128422	processed_transcript	4.49	5.78712	1.38972	4.16424	3.12391e-05	0.000809439	0	0	0	0	9	8	9	7
Plekhm2	pleckstrin homology domain containing, family M (with RUN domain) member 2 [Source:MGI Symbol;Acc:MGI:1916832]	ENSMUSG00000028917	ENSMUST00000140223	retained_intron	59.5549	3.38634	0.813242	4.164	3.12722e-05	0.00080991	25	0	8	15	112	133	119	35
Bri3	brain protein I3 [Source:MGI Symbol;Acc:MGI:1933174]	ENSMUSG00000047843	ENSMUST00000056578	protein_coding	279.95	-1.35577	0.325715	-4.16244	3.14864e-05	0.000814679	351	308	503	667	146	89	181	165
Sec24c	Sec24 related gene family, member C (S. cerevisiae) [Source:MGI Symbol;Acc:MGI:1919746]	ENSMUSG00000039367	ENSMUST00000228545	protein_coding	11.7619	-3.79263	0.911265	-4.16194	3.15562e-05	0.000816094	32	21	33	14	0	3	0	3
Gm49027	predicted gene, 49027 [Source:MGI Symbol;Acc:MGI:6118396]	ENSMUSG00000114278	ENSMUST00000197682	protein_coding	18.6546	-4.77559	1.14787	-4.1604	3.17692e-05	0.00082082	13	13	62	76	0	4	0	1
Gad1	glutamate decarboxylase 1 [Source:MGI Symbol;Acc:MGI:95632]	ENSMUSG00000070880	ENSMUST00000140478	processed_transcript	6592.24	1.11568	0.268308	4.15819	3.20777e-05	0.000826736	5604	6420	3004	3761	9266	8429	7608	7793
Gm20878	predicted gene, 20878 [Source:MGI Symbol;Acc:MGI:5434234]	ENSMUSG00000078747	ENSMUST00000123767	processed_transcript	9.81682	-3.48755	0.838734	-4.15811	3.20897e-05	0.000826736	18	14	24	26	1	3	0	2
Gm10131	predicted pseudogene 10131 [Source:MGI Symbol;Acc:MGI:3704308]	ENSMUSG00000063412	ENSMUST00000080152	protein_coding	119.899	1.8044	0.433978	4.15781	3.21315e-05	0.000827028	50	65	80	46	286	132	114	131
Akap8l	A kinase (PRKA) anchor protein 8-like [Source:MGI Symbol;Acc:MGI:1860606]	ENSMUSG00000002625	ENSMUST00000236618	processed_transcript	20.2338	-4.89875	1.17847	-4.15688	3.22619e-05	0.000829596	10	19	43	106	0	4	1	0
Kctd17	potassium channel tetramerisation domain containing 17 [Source:MGI Symbol;Acc:MGI:1920094]	ENSMUSG00000033287	ENSMUST00000159771	protein_coding	234.244	-1.08808	0.261841	-4.15548	3.24606e-05	0.000833915	489	286	355	321	123	92	173	169
Stard9	START domain containing 9 [Source:MGI Symbol;Acc:MGI:3045258]	ENSMUSG00000033705	ENSMUST00000154193	nonsense_mediated_decay	46.8118	-1.67776	0.4038	-4.15494	3.25373e-05	0.000835488	53	82	88	99	23	18	12	29
Crocc	ciliary rootlet coiled-coil, rootletin [Source:MGI Symbol;Acc:MGI:3529431]	ENSMUSG00000040860	ENSMUST00000040222	protein_coding	20.414	-7.68415	1.84968	-4.1543	3.2628e-05	0.000837421	74	77	33	0	0	0	0	0
Tspan13	tetraspanin 13 [Source:MGI Symbol;Acc:MGI:1913359]	ENSMUSG00000020577	ENSMUST00000220641	nonsense_mediated_decay	22.8785	-4.58613	1.10417	-4.15348	3.27462e-05	0.00083966	31	8	93	69	0	2	5	0
Cuedc2	CUE domain containing 2 [Source:MGI Symbol;Acc:MGI:1914366]	ENSMUSG00000036748	ENSMUST00000051234	protein_coding	114.054	-1.00098	0.241014	-4.15321	3.27847e-05	0.000839852	148	187	187	165	75	56	64	85
Nsd2	nuclear receptor binding SET domain protein 2 [Source:MGI Symbol;Acc:MGI:1276574]	ENSMUSG00000057406	ENSMUST00000137191	nonsense_mediated_decay	23.3762	8.17052	1.96747	4.15281	3.28418e-05	0.000840125	0	0	0	0	0	27	10	145
Nrg2	neuregulin 2 [Source:MGI Symbol;Acc:MGI:1098246]	ENSMUSG00000060275	ENSMUST00000115713	protein_coding	66.2168	-2.38806	0.575027	-4.15296	3.28204e-05	0.000840125	49	69	162	225	12	12	31	25
Unc13a	unc-13 homolog A [Source:MGI Symbol;Acc:MGI:3051532]	ENSMUSG00000034799	ENSMUST00000177517	protein_coding	534.717	-1.794	0.432177	-4.15108	3.30913e-05	0.000845311	1361	429	918	1093	145	102	372	282
Ric8a	RIC8 guanine nucleotide exchange factor A [Source:MGI Symbol;Acc:MGI:2141866]	ENSMUSG00000025485	ENSMUST00000210708	nonsense_mediated_decay	483.209	1.20404	0.290236	4.1485	3.34658e-05	0.000854473	496	338	217	278	689	584	725	476
Clip3	CAP-GLY domain containing linker protein 3 [Source:MGI Symbol;Acc:MGI:1923936]	ENSMUSG00000013921	ENSMUST00000132844	retained_intron	931.492	1.09022	0.26291	4.14674	3.37239e-05	0.000859849	736	719	629	612	1415	1390	1108	713
Vgf	VGF nerve growth factor inducible [Source:MGI Symbol;Acc:MGI:1343180]	ENSMUSG00000037428	ENSMUST00000190827	protein_coding	595.214	-1.43716	0.346569	-4.14682	3.37119e-05	0.000859849	1398	737	951	877	380	198	408	182
Slc39a12	solute carrier family 39 (zinc transporter), member 12 [Source:MGI Symbol;Acc:MGI:2139274]	ENSMUSG00000036949	ENSMUST00000114731	protein_coding	30.3064	1.65495	0.399185	4.14583	3.38585e-05	0.000862876	12	19	25	10	37	46	45	43
Mark2	MAP/microtubule affinity regulating kinase 2 [Source:MGI Symbol;Acc:MGI:99638]	ENSMUSG00000024969	ENSMUST00000164205	protein_coding	21.3904	-4.48063	1.08089	-4.1453	3.39369e-05	0.000864465	66	50	35	35	0	0	0	7
Cep170b	centrosomal protein 170B [Source:MGI Symbol;Acc:MGI:2145043]	ENSMUSG00000072825	ENSMUST00000222711	protein_coding	1689.85	-1.57632	0.380294	-4.14499	3.39822e-05	0.000865212	3934	1919	3600	2095	967	410	1162	556
Adam15	a disintegrin and metallopeptidase domain 15 (metargidin) [Source:MGI Symbol;Acc:MGI:1333882]	ENSMUSG00000028041	ENSMUST00000144608	retained_intron	63.2683	-4.88315	1.17839	-4.14391	3.41433e-05	0.000868906	97	165	132	158	0	0	0	16
Nbr1	NBR1, autophagy cargo receptor [Source:MGI Symbol;Acc:MGI:108498]	ENSMUSG00000017119	ENSMUST00000123558	nonsense_mediated_decay	534.031	1.62863	0.393145	4.14258	3.43426e-05	0.000873159	440	243	192	314	1018	932	605	364
Zfp853	zinc finger protein 853 [Source:MGI Symbol;Acc:MGI:2685638]	ENSMUSG00000093910	ENSMUST00000212715	protein_coding	93.4597	-2.55359	0.61666	-4.14099	3.45808e-05	0.000878803	215	107	240	167	8	6	44	46
Fkbp1a	FK506 binding protein 1a [Source:MGI Symbol;Acc:MGI:95541]	ENSMUSG00000032966	ENSMUST00000142271	protein_coding	2328.85	1.92471	0.464898	4.14007	3.47193e-05	0.000881497	1840	1644	564	341	3094	4133	3214	3238
Cep170b	centrosomal protein 170B [Source:MGI Symbol;Acc:MGI:2145043]	ENSMUSG00000072825	ENSMUST00000221853	retained_intron	77.1197	2.54077	0.613839	4.13915	3.4859e-05	0.00088463	47	5	23	29	172	118	132	53
Cpt1c	carnitine palmitoyltransferase 1c [Source:MGI Symbol;Acc:MGI:2446526]	ENSMUSG00000007783	ENSMUST00000212836	protein_coding	195.075	-1.22619	0.296268	-4.13879	3.49135e-05	0.000885184	245	349	279	362	62	85	146	148
Spry1	sprouty RTK signaling antagonist 1 [Source:MGI Symbol;Acc:MGI:1345139]	ENSMUSG00000037211	ENSMUST00000108107	protein_coding	12.2864	-6.95192	1.68018	-4.13761	3.50947e-05	0.000889362	4	4	78	26	0	0	0	0
Slc38a10	solute carrier family 38, member 10 [Source:MGI Symbol;Acc:MGI:1919305]	ENSMUSG00000061306	ENSMUST00000132239	processed_transcript	14.5422	-2.49763	0.603764	-4.13677	3.52226e-05	0.000891768	36	25	26	25	6	5	4	1
Hspg2	perlecan (heparan sulfate proteoglycan 2) [Source:MGI Symbol;Acc:MGI:96257]	ENSMUSG00000028763	ENSMUST00000030547	protein_coding	285.882	-1.03089	0.249211	-4.1366	3.52492e-05	0.000892026	567	348	483	349	178	154	137	224
Dlst	dihydrolipoamide S-succinyltransferase (E2 component of 2-oxo-glutarate complex) [Source:MGI Symbol;Acc:MGI:1926170]	ENSMUSG00000004789	ENSMUST00000223413	processed_transcript	770.486	1.13111	0.273472	4.1361	3.53251e-05	0.000893111	444	846	417	462	851	1187	865	1030
Gnb2	guanine nucleotide binding protein (G protein), beta 2 [Source:MGI Symbol;Acc:MGI:95784]	ENSMUSG00000029713	ENSMUST00000150063	protein_coding	281.087	-1.42697	0.345117	-4.13475	3.55341e-05	0.00089756	384	410	510	554	66	106	244	163
Mid1-ps1	midline 1, pseudogene 1 [Source:MGI Symbol;Acc:MGI:5780070]	ENSMUSG00000095134	ENSMUST00000167967	unprocessed_pseudogene	29.3192	-2.44718	0.592319	-4.13152	3.60368e-05	0.000909409	106	37	35	49	6	9	4	15
Uchl1	ubiquitin carboxy-terminal hydrolase L1 [Source:MGI Symbol;Acc:MGI:103149]	ENSMUSG00000029223	ENSMUST00000177194	retained_intron	76.2798	-1.89364	0.458366	-4.13128	3.60753e-05	0.000909534	92	80	202	173	12	30	34	47
Thy1	thymus cell antigen 1, theta [Source:MGI Symbol;Acc:MGI:98747]	ENSMUSG00000032011	ENSMUST00000215809	protein_coding	71.3132	-1.11391	0.269651	-4.13094	3.6129e-05	0.000910463	94	104	103	141	34	34	48	52
Alg12	asparagine-linked glycosylation 12 (alpha-1,6-mannosyltransferase) [Source:MGI Symbol;Acc:MGI:2385025]	ENSMUSG00000035845	ENSMUST00000043087	protein_coding	105.178	1.08288	0.26221	4.12981	3.6307e-05	0.000913675	69	90	65	81	97	190	127	121
Bdh1	3-hydroxybutyrate dehydrogenase, type 1 [Source:MGI Symbol;Acc:MGI:1919161]	ENSMUSG00000046598	ENSMUST00000128286	retained_intron	50.9745	-4.76339	1.15356	-4.12929	3.63881e-05	0.000915292	129	78	118	123	0	0	14	0
Cacna1a	calcium channel, voltage-dependent, P/Q type, alpha 1A subunit [Source:MGI Symbol;Acc:MGI:109482]	ENSMUSG00000034656	ENSMUST00000238337	protein_coding	321.694	-2.98086	0.721971	-4.12878	3.647e-05	0.000916685	105	620	882	967	11	63	48	157
Eif5	eukaryotic translation initiation factor 5 [Source:MGI Symbol;Acc:MGI:95309]	ENSMUSG00000021282	ENSMUST00000222757	nonsense_mediated_decay	32.2976	2.09232	0.507106	4.126	3.69132e-05	0.000926779	11	4	16	25	36	57	56	47
Mpv17l	Mpv17 transgene, kidney disease mutant-like [Source:MGI Symbol;Acc:MGI:2135951]	ENSMUSG00000022679	ENSMUST00000128757	protein_coding	1229.02	1.01383	0.245742	4.12558	3.69808e-05	0.000928047	1113	1138	777	653	1725	1611	1358	1329
Tbcc	tubulin-specific chaperone C [Source:MGI Symbol;Acc:MGI:1919976]	ENSMUSG00000036430	ENSMUST00000040434	protein_coding	296.859	-1.01818	0.246898	-4.1239	3.72517e-05	0.000933549	335	390	526	549	205	146	182	187
Rpl15-ps3	ribosomal protein L15, pseudogene 3 [Source:MGI Symbol;Acc:MGI:3782952]	ENSMUSG00000061167	ENSMUST00000088480	processed_pseudogene	599.063	1.49495	0.36259	4.12298	3.74003e-05	0.000936838	292	418	285	421	1111	910	801	378
Fbxo22	F-box protein 22 [Source:MGI Symbol;Acc:MGI:1926014]	ENSMUSG00000032309	ENSMUST00000153970	nonsense_mediated_decay	400.348	6.11045	1.48291	4.12058	3.77919e-05	0.000944903	0	39	0	11	893	770	606	608
Taok2	TAO kinase 2 [Source:MGI Symbol;Acc:MGI:1915919]	ENSMUSG00000059981	ENSMUST00000214525	protein_coding	86.6103	-3.15851	0.766545	-4.12044	3.78143e-05	0.000945016	41	235	179	244	3	22	5	37
Slc4a7	solute carrier family 4, sodium bicarbonate cotransporter, member 7 [Source:MGI Symbol;Acc:MGI:2443878]	ENSMUSG00000021733	ENSMUST00000224049	protein_coding	17.0791	7.71724	1.87412	4.11779	3.82521e-05	0.000955087	0	0	0	0	23	78	27	0
Col15a1	collagen, type XV, alpha 1 [Source:MGI Symbol;Acc:MGI:88449]	ENSMUSG00000028339	ENSMUST00000107730	protein_coding	15.4495	7.57178	1.83973	4.1157	3.86007e-05	0.000962353	0	0	0	0	38	43	31	0
Calm1	calmodulin 1 [Source:MGI Symbol;Acc:MGI:88251]	ENSMUSG00000001175	ENSMUST00000001204	protein_coding	18884.6	4.9536	1.20361	4.11562	3.86141e-05	0.000962353	1420	3681	44	75	39285	37016	27993	29546
Zkscan17	zinc finger with KRAB and SCAN domains 17 [Source:MGI Symbol;Acc:MGI:2679270]	ENSMUSG00000020472	ENSMUST00000101150	protein_coding	119.137	1.64646	0.400036	4.11577	3.85891e-05	0.000962353	29	92	59	79	155	233	121	160
Palm	paralemmin [Source:MGI Symbol;Acc:MGI:1261814]	ENSMUSG00000035863	ENSMUST00000218924	processed_transcript	81.9075	1.69225	0.411282	4.11458	3.87891e-05	0.000965826	71	24	41	41	116	64	127	155
Ccdc61	coiled-coil domain containing 61 [Source:MGI Symbol;Acc:MGI:2685005]	ENSMUSG00000074358	ENSMUST00000098780	protein_coding	106.062	-1.30411	0.316946	-4.11461	3.87836e-05	0.000965826	150	133	208	195	36	40	85	69
Tfcp2	transcription factor CP2 [Source:MGI Symbol;Acc:MGI:98509]	ENSMUSG00000009733	ENSMUST00000229581	protein_coding	21.3446	-3.79168	0.921606	-4.11421	3.88511e-05	0.000966925	29	30	58	64	0	8	0	3
Mlst8	MTOR associated protein, LST8 homolog (S. cerevisiae) [Source:MGI Symbol;Acc:MGI:1929514]	ENSMUSG00000024142	ENSMUST00000234941	protein_coding	22.8456	8.13717	1.97825	4.11332	3.90005e-05	0.000969754	0	0	0	0	13	144	0	18
Dnah3	dynein, axonemal, heavy chain 3 [Source:MGI Symbol;Acc:MGI:2683040]	ENSMUSG00000052273	ENSMUST00000208701	protein_coding	5.49712	6.08522	1.47959	4.11278	3.90921e-05	0.00097114	0	0	0	0	4	7	21	10
Ppp1r3f	protein phosphatase 1, regulatory subunit 3F [Source:MGI Symbol;Acc:MGI:1859617]	ENSMUSG00000039556	ENSMUST00000142447	processed_transcript	13.7424	4.93472	1.19996	4.1124	3.91568e-05	0.000971856	4	0	0	0	44	16	19	15
Txlna	taxilin alpha [Source:MGI Symbol;Acc:MGI:105968]	ENSMUSG00000053841	ENSMUST00000133803	protein_coding	21.1102	-7.73292	1.88037	-4.11245	3.91478e-05	0.000971856	122	0	46	28	0	0	0	0
Ankrd29	ankyrin repeat domain 29 [Source:MGI Symbol;Acc:MGI:2687055]	ENSMUSG00000057766	ENSMUST00000137948	processed_transcript	380.212	1.33298	0.324185	4.11178	3.92626e-05	0.000972004	315	329	151	181	562	551	357	526
Klk8	kallikrein related-peptidase 8 [Source:MGI Symbol;Acc:MGI:1343327]	ENSMUSG00000064023	ENSMUST00000085461	protein_coding	136.642	-1.0598	0.25774	-4.11189	3.92426e-05	0.000972004	242	233	200	161	79	57	99	93
Plscr2	phospholipid scramblase 2 [Source:MGI Symbol;Acc:MGI:1270860]	ENSMUSG00000032372	ENSMUST00000113044	protein_coding	4.7589	-5.58278	1.35773	-4.11185	3.92502e-05	0.000972004	11	13	10	9	0	0	0	0
Mrps24	mitochondrial ribosomal protein S24 [Source:MGI Symbol;Acc:MGI:1928142]	ENSMUSG00000020477	ENSMUST00000132874	retained_intron	12.356	-6.96017	1.69261	-4.11209	3.92097e-05	0.000972004	11	1	56	45	0	0	0	0
Kif16b	kinesin family member 16B [Source:MGI Symbol;Acc:MGI:1098240]	ENSMUSG00000038844	ENSMUST00000043589	protein_coding	22.3632	-7.81547	1.90098	-4.11127	3.93483e-05	0.0009726	0	126	26	45	0	0	0	0
Snx18	sorting nexin 18 [Source:MGI Symbol;Acc:MGI:2137642]	ENSMUSG00000042364	ENSMUST00000223993	processed_transcript	257.888	2.69304	0.655192	4.11031	3.95135e-05	0.000975349	63	179	56	9	492	438	309	392
Slc25a51	solute carrier family 25, member 51 [Source:MGI Symbol;Acc:MGI:2684984]	ENSMUSG00000045973	ENSMUST00000132815	protein_coding	26.2192	-3.23234	0.786449	-4.11004	3.95584e-05	0.000976013	79	36	28	73	9	6	3	0
Nlgn2	neuroligin 2 [Source:MGI Symbol;Acc:MGI:2681835]	ENSMUSG00000051790	ENSMUST00000108634	protein_coding	2661.89	-1.04663	0.254719	-4.10895	3.97467e-05	0.000980215	4932	3040	4156	4204	1644	1353	2317	1092
Pan3	PAN3 poly(A) specific ribonuclease subunit [Source:MGI Symbol;Acc:MGI:1919837]	ENSMUSG00000029647	ENSMUST00000031651	protein_coding	58.1026	-2.22806	0.542329	-4.10833	3.98537e-05	0.000982407	131	35	129	144	6	22	26	24
Ophn1	oligophrenin 1 [Source:MGI Symbol;Acc:MGI:2151070]	ENSMUSG00000031214	ENSMUST00000147805	retained_intron	18.1465	-7.51461	1.82955	-4.10736	4.00203e-05	0.000986065	51	0	53	63	0	0	0	0
Rangap1	RAN GTPase activating protein 1 [Source:MGI Symbol;Acc:MGI:103071]	ENSMUSG00000022391	ENSMUST00000170134	protein_coding	2917.3	1.39479	0.339653	4.10652	4.01659e-05	0.000989202	1880	3059	1172	1104	3880	3259	3748	4723
Abca2	ATP-binding cassette, sub-family A (ABC1), member 2 [Source:MGI Symbol;Acc:MGI:99606]	ENSMUSG00000026944	ENSMUST00000150550	processed_transcript	43.6089	-2.59777	0.632676	-4.10601	4.02558e-05	0.000990966	136	76	67	62	10	1	18	17
Fam110a	family with sequence similarity 110, member A [Source:MGI Symbol;Acc:MGI:1921097]	ENSMUSG00000027459	ENSMUST00000062047	protein_coding	120.199	-1.85703	0.452409	-4.10476	4.04736e-05	0.000995423	224	203	211	217	15	47	101	36
Rpl8	ribosomal protein L8 [Source:MGI Symbol;Acc:MGI:1350927]	ENSMUSG00000003970	ENSMUST00000229183	protein_coding	49.5771	-2.10666	0.513322	-4.10397	4.06122e-05	0.000998379	86	88	112	79	7	12	40	12
Tecr	trans-2,3-enoyl-CoA reductase [Source:MGI Symbol;Acc:MGI:1915408]	ENSMUSG00000031708	ENSMUST00000212703	protein_coding	99.568	1.12478	0.274267	4.10103	4.11311e-05	0.00100976	84	51	64	86	105	144	165	95
Ppp6r3	protein phosphatase 6, regulatory subunit 3 [Source:MGI Symbol;Acc:MGI:1921807]	ENSMUSG00000024908	ENSMUST00000225624	protein_coding	83.5758	1.32434	0.323124	4.09855	4.15743e-05	0.00101833	84	30	43	61	98	107	119	120
Cryz	crystallin, zeta [Source:MGI Symbol;Acc:MGI:88527]	ENSMUSG00000028199	ENSMUST00000194876	protein_coding	20.2457	-7.67232	1.87246	-4.09745	4.17726e-05	0.00102273	97	61	0	26	0	0	0	0
Aplp1	amyloid beta (A4) precursor-like protein 1 [Source:MGI Symbol;Acc:MGI:88046]	ENSMUSG00000006651	ENSMUST00000208404	retained_intron	84.2032	1.6581	0.404716	4.09695	4.18631e-05	0.00102435	69	26	44	46	143	123	137	64
Gpr3	G-protein coupled receptor 3 [Source:MGI Symbol;Acc:MGI:101908]	ENSMUSG00000049649	ENSMUST00000052090	protein_coding	20.9616	-2.98846	0.729497	-4.0966	4.19254e-05	0.00102508	67	25	32	46	7	0	4	6
Nt5c3b	5'-nucleotidase, cytosolic IIIB [Source:MGI Symbol;Acc:MGI:1915356]	ENSMUSG00000017176	ENSMUST00000092688	protein_coding	579.232	-1.27768	0.312069	-4.09422	4.2359e-05	0.00103475	874	1005	838	994	119	373	354	445
Rhbdl1	rhomboid like 1 [Source:MGI Symbol;Acc:MGI:2384891]	ENSMUSG00000025735	ENSMUST00000184865	protein_coding	17.3127	-2.44568	0.597621	-4.09236	4.27014e-05	0.00104152	16	35	44	37	4	8	4	4
Ap5z1	adaptor-related protein complex 5, zeta 1 subunit [Source:MGI Symbol;Acc:MGI:1924908]	ENSMUSG00000039623	ENSMUST00000196055	protein_coding	9.60658	-5.09367	1.24649	-4.0864	4.38118e-05	0.00106687	26	27	20	11	2	0	0	0
Grin2d	glutamate receptor, ionotropic, NMDA2D (epsilon 4) [Source:MGI Symbol;Acc:MGI:95823]	ENSMUSG00000002771	ENSMUST00000211713	protein_coding	34.9612	-1.64287	0.402046	-4.08626	4.38376e-05	0.00106702	70	35	66	71	8	20	19	17
Slc27a1	solute carrier family 27 (fatty acid transporter), member 1 [Source:MGI Symbol;Acc:MGI:1347098]	ENSMUSG00000031808	ENSMUST00000034267	protein_coding	511.313	-1.46226	0.357871	-4.08598	4.38906e-05	0.00106783	859	776	1029	740	154	120	367	386
Micall2	MICAL-like 2 [Source:MGI Symbol;Acc:MGI:2444818]	ENSMUSG00000036718	ENSMUST00000170773	protein_coding	15.054	7.53434	1.84496	4.08374	4.43166e-05	0.00107723	0	0	0	0	37	43	0	29
Clec16a	C-type lectin domain family 16, member A [Source:MGI Symbol;Acc:MGI:1921624]	ENSMUSG00000068663	ENSMUST00000115823	protein_coding	49.5959	-1.33544	0.327024	-4.08361	4.4342e-05	0.00107737	77	78	96	71	21	20	41	23
Myadm	myeloid-associated differentiation marker [Source:MGI Symbol;Acc:MGI:1355332]	ENSMUSG00000068566	ENSMUST00000203328	protein_coding	304.437	-1.01744	0.249171	-4.08329	4.44026e-05	0.00107835	464	407	544	434	186	162	266	130
Sipa1l3	signal-induced proliferation-associated 1 like 3 [Source:MGI Symbol;Acc:MGI:1921456]	ENSMUSG00000030583	ENSMUST00000182009	retained_intron	254.245	-7.08824	1.73624	-4.08252	4.45491e-05	0.00108096	867	157	533	761	12	0	0	0
Pgs1	phosphatidylglycerophosphate synthase 1 [Source:MGI Symbol;Acc:MGI:1921701]	ENSMUSG00000017715	ENSMUST00000132676	protein_coding	602.129	-1.12017	0.274467	-4.08127	4.47904e-05	0.00108596	1114	930	878	819	408	195	396	390
Smarcc2	SWI/SNF related, matrix associated, actin dependent regulator of chromatin, subfamily c, member 2 [Source:MGI Symbol;Acc:MGI:1915344]	ENSMUSG00000025369	ENSMUST00000218228	protein_coding	13.3706	-5.03397	1.23344	-4.08124	4.47961e-05	0.00108596	32	7	41	39	0	0	3	0
Lmo2	LIM domain only 2 [Source:MGI Symbol;Acc:MGI:102811]	ENSMUSG00000032698	ENSMUST00000123437	protein_coding	20.6177	-3.2382	0.79351	-4.08086	4.48692e-05	0.00108714	17	32	46	74	1	1	5	8
Abcc9	ATP-binding cassette, sub-family C (CFTR/MRP), member 9 [Source:MGI Symbol;Acc:MGI:1352630]	ENSMUSG00000030249	ENSMUST00000111771	protein_coding	18.6416	-7.55329	1.85094	-4.08078	4.48845e-05	0.00108714	63	33	0	74	0	0	0	0
Inpp5j	inositol polyphosphate 5-phosphatase J [Source:MGI Symbol;Acc:MGI:2158663]	ENSMUSG00000034570	ENSMUST00000154756	non_stop_decay	51.0171	5.30113	1.29965	4.07889	4.52519e-05	0.00109359	0	11	0	0	169	113	39	29
Ldha	lactate dehydrogenase A [Source:MGI Symbol;Acc:MGI:96759]	ENSMUSG00000063229	ENSMUST00000209548	nonsense_mediated_decay	119.706	1.88848	0.463164	4.07735	4.55528e-05	0.00110037	65	32	77	58	257	120	218	83
Shc4	SHC (Src homology 2 domain containing) family, member 4 [Source:MGI Symbol;Acc:MGI:2655364]	ENSMUSG00000035109	ENSMUST00000110480	protein_coding	19.0681	-7.58577	1.86079	-4.07663	4.56937e-05	0.00110279	33	52	0	87	0	0	0	0
Adap1	ArfGAP with dual PH domains 1 [Source:MGI Symbol;Acc:MGI:2442201]	ENSMUSG00000056413	ENSMUST00000196271	processed_transcript	112.884	1.38315	0.339571	4.07322	4.63668e-05	0.00111655	121	67	46	51	118	149	193	150
Brd7	bromodomain containing 7 [Source:MGI Symbol;Acc:MGI:1349766]	ENSMUSG00000031660	ENSMUST00000135471	processed_transcript	18.5798	-7.54873	1.85373	-4.07219	4.6573e-05	0.00112102	89	0	48	35	0	0	0	0
Camkk2	calcium/calmodulin-dependent protein kinase kinase 2, beta [Source:MGI Symbol;Acc:MGI:2444812]	ENSMUSG00000029471	ENSMUST00000200109	protein_coding	24.0022	-2.78015	0.682897	-4.07111	4.67901e-05	0.00112575	91	15	55	32	3	5	9	6
Akt1	thymoma viral proto-oncogene 1 [Source:MGI Symbol;Acc:MGI:87986]	ENSMUSG00000001729	ENSMUST00000128300	protein_coding	171.716	3.34439	0.821769	4.06975	4.70637e-05	0.00113183	60	0	64	18	229	308	378	253
Vti1b	vesicle transport through interaction with t-SNAREs 1B [Source:MGI Symbol;Acc:MGI:1855688]	ENSMUSG00000021124	ENSMUST00000162569	protein_coding	55.6407	2.00037	0.491767	4.06772	4.74754e-05	0.00114106	35	6	20	41	68	90	88	86
Arhgap44	Rho GTPase activating protein 44 [Source:MGI Symbol;Acc:MGI:2144423]	ENSMUSG00000033389	ENSMUST00000047463	protein_coding	1135.29	-1.23123	0.302689	-4.06765	4.74897e-05	0.00114106	1954	1276	2077	1940	662	368	955	513
Necab3	N-terminal EF-hand calcium binding protein 3 [Source:MGI Symbol;Acc:MGI:1861721]	ENSMUSG00000027489	ENSMUST00000109716	protein_coding	23.2523	5.69868	1.40129	4.06673	4.76765e-05	0.0011436	0	0	0	4	8	126	32	10
Pik3r2	phosphoinositide-3-kinase regulatory subunit 2 [Source:MGI Symbol;Acc:MGI:1098772]	ENSMUSG00000031834	ENSMUST00000143785	protein_coding	19.9571	-2.40645	0.591712	-4.06692	4.76391e-05	0.0011436	30	24	48	51	2	4	11	7
Rhbdf1	rhomboid 5 homolog 1 [Source:MGI Symbol;Acc:MGI:104328]	ENSMUSG00000020282	ENSMUST00000146179	nonsense_mediated_decay	20.0937	-7.66156	1.88511	-4.06424	4.81889e-05	0.00115479	23	0	57	104	0	0	0	0
Kmt2d	lysine (K)-specific methyltransferase 2D [Source:MGI Symbol;Acc:MGI:2682319]	ENSMUSG00000048154	ENSMUST00000178486	protein_coding	449.702	-1.35607	0.333944	-4.06077	4.89114e-05	0.00117003	348	972	661	925	210	284	249	195
Slc35a2	solute carrier family 35 (UDP-galactose transporter), member A2 [Source:MGI Symbol;Acc:MGI:1345297]	ENSMUSG00000031156	ENSMUST00000208397	protein_coding	20.6268	-7.69933	1.89599	-4.06086	4.88927e-05	0.00117003	67	19	103	0	0	0	0	0
Rgsl1	regulator of G-protein signaling like 1 [Source:MGI Symbol;Acc:MGI:2685048]	ENSMUSG00000042641	ENSMUST00000124558	protein_coding	15.3227	7.56074	1.86197	4.06062	4.89429e-05	0.0011702	0	0	0	0	20	0	36	59
Kcnab2	potassium voltage-gated channel, shaker-related subfamily, beta member 2 [Source:MGI Symbol;Acc:MGI:109239]	ENSMUSG00000028931	ENSMUST00000159840	protein_coding	198.773	-2.01307	0.495777	-4.06043	4.89832e-05	0.0011702	388	301	322	437	27	72	35	167
Nnat	neuronatin [Source:MGI Symbol;Acc:MGI:104716]	ENSMUSG00000067786	ENSMUST00000173839	protein_coding	243.865	1.88743	0.464862	4.0602	4.90316e-05	0.00117084	202	86	138	48	441	483	213	261
Cables1	CDK5 and Abl enzyme substrate 1 [Source:MGI Symbol;Acc:MGI:1927065]	ENSMUSG00000040957	ENSMUST00000046948	protein_coding	37.0461	-3.89593	0.959825	-4.059	4.92833e-05	0.00117633	15	79	147	72	0	2	13	3
Carmil3	capping protein regulator and myosin 1 linker 3 [Source:MGI Symbol;Acc:MGI:2448573]	ENSMUSG00000022211	ENSMUST00000076236	protein_coding	540.333	-1.28144	0.315859	-4.05701	4.9705e-05	0.00118483	723	807	1091	847	275	140	402	350
Thop1	thimet oligopeptidase 1 [Source:MGI Symbol;Acc:MGI:1354165]	ENSMUSG00000004929	ENSMUST00000166015	retained_intron	88.1828	1.65806	0.408705	4.05686	4.97367e-05	0.00118488	78	46	19	50	140	122	122	107
Ep400	E1A binding protein p400 [Source:MGI Symbol;Acc:MGI:1276124]	ENSMUSG00000029505	ENSMUST00000125325	protein_coding	17.8092	-2.16053	0.532585	-4.05669	4.97724e-05	0.00118488	27	24	30	51	7	5	7	5
Gm1673	predicted gene 1673 [Source:MGI Symbol;Acc:MGI:2686519]	ENSMUSG00000070858	ENSMUST00000206020	retained_intron	11.4621	-5.35293	1.31959	-4.05651	4.98116e-05	0.00118529	24	7	40	31	2	0	0	0
Atxn2l	ataxin 2-like [Source:MGI Symbol;Acc:MGI:2446242]	ENSMUSG00000032637	ENSMUST00000040202	protein_coding	221.826	-1.9434	0.479173	-4.05574	4.99757e-05	0.00118867	149	253	549	645	109	63	96	65
Ss18	SS18, nBAF chromatin remodeling complex subunit [Source:MGI Symbol;Acc:MGI:107708]	ENSMUSG00000037013	ENSMUST00000235011	protein_coding	239.463	2.00796	0.495257	4.05438	5.02684e-05	0.00119458	54	173	142	58	385	551	299	174
Snrnp70	small nuclear ribonucleoprotein 70 (U1) [Source:MGI Symbol;Acc:MGI:98341]	ENSMUSG00000063511	ENSMUST00000211121	protein_coding	51.6823	-1.63108	0.402356	-4.05383	5.03854e-05	0.00119609	84	62	114	96	8	27	30	31
Timm10b	translocase of inner mitochondrial membrane 10B [Source:MGI Symbol;Acc:MGI:1315196]	ENSMUSG00000089847	ENSMUST00000106780	protein_coding	36.4802	-1.80681	0.44571	-4.05378	5.03968e-05	0.00119609	36	49	74	98	15	15	17	13
Pou6f1	POU domain, class 6, transcription factor 1 [Source:MGI Symbol;Acc:MGI:102935]	ENSMUSG00000009739	ENSMUST00000205510	retained_intron	58.0918	-1.48075	0.365315	-4.05336	5.04875e-05	0.00119678	96	69	115	109	25	19	47	23
Pdlim2	PDZ and LIM domain 2 [Source:MGI Symbol;Acc:MGI:2384850]	ENSMUSG00000022090	ENSMUST00000153735	protein_coding	47.7809	-5.31644	1.3119	-4.05249	5.06751e-05	0.00120004	76	10	206	135	0	9	0	0
Kctd16	potassium channel tetramerisation domain containing 16 [Source:MGI Symbol;Acc:MGI:1914659]	ENSMUSG00000051401	ENSMUST00000096572	protein_coding	21.3158	-2.0618	0.508869	-4.05172	5.08429e-05	0.00120296	26	34	37	59	4	10	10	7
Zfhx3	zinc finger homeobox 3 [Source:MGI Symbol;Acc:MGI:99948]	ENSMUSG00000038872	ENSMUST00000220518	protein_coding	16.5278	7.67078	1.8936	4.05091	5.10195e-05	0.00120661	0	0	0	0	0	13	77	39
H4c8	H4 clustered histone 8 [Source:MGI Symbol;Acc:MGI:2448427]	ENSMUSG00000060981	ENSMUST00000102972	protein_coding	14.3078	-3.65968	0.903512	-4.0505	5.11078e-05	0.00120765	27	17	47	30	0	0	5	3
Zfp668	zinc finger protein 668 [Source:MGI Symbol;Acc:MGI:2442943]	ENSMUSG00000049728	ENSMUST00000106261	protein_coding	82.2748	-2.17678	0.537645	-4.04873	5.14954e-05	0.00121522	146	166	168	130	8	11	44	51
Sap25	sin3 associated polypeptide [Source:MGI Symbol;Acc:MGI:3802945]	ENSMUSG00000079165	ENSMUST00000177466	protein_coding	5.70291	-5.84296	1.44377	-4.04702	5.18733e-05	0.00122307	5	21	13	12	0	0	0	0
Vps9d1	VPS9 domain containing 1 [Source:MGI Symbol;Acc:MGI:1914143]	ENSMUSG00000001062	ENSMUST00000118279	protein_coding	523.739	1.44171	0.356521	4.04384	5.25831e-05	0.00123766	563	327	147	246	684	746	732	670
Trim2	tripartite motif-containing 2 [Source:MGI Symbol;Acc:MGI:1933163]	ENSMUSG00000027993	ENSMUST00000107691	protein_coding	5196.13	-1.03759	0.256767	-4.04097	5.32312e-05	0.00125074	8470	4215	9439	9757	2842	3094	4032	2671
Fuz	fuzzy planar cell polarity protein [Source:MGI Symbol;Acc:MGI:1917550]	ENSMUSG00000011658	ENSMUST00000208179	protein_coding	14.3536	7.46754	1.84815	4.04055	5.3325e-05	0.00125131	0	0	0	0	0	24	59	29
Spag1	sperm associated antigen 1 [Source:MGI Symbol;Acc:MGI:1349387]	ENSMUSG00000037617	ENSMUST00000047348	protein_coding	210.384	1.14675	0.28393	4.03885	5.37132e-05	0.00125927	198	143	132	122	158	335	224	377
Gpank1	G patch domain and ankyrin repeats 1 [Source:MGI Symbol;Acc:MGI:2148975]	ENSMUSG00000092417	ENSMUST00000165306	protein_coding	150.913	-1.15834	0.286805	-4.03876	5.37338e-05	0.00125927	242	254	216	232	57	60	137	97
Kctd3	potassium channel tetramerisation domain containing 3 [Source:MGI Symbol;Acc:MGI:2444629]	ENSMUSG00000026608	ENSMUST00000195658	protein_coding	14.3061	-2.19175	0.542728	-4.03839	5.3819e-05	0.00126072	21	28	28	29	5	4	3	7
Usp28	ubiquitin specific peptidase 28 [Source:MGI Symbol;Acc:MGI:2442293]	ENSMUSG00000032267	ENSMUST00000213874	protein_coding	63.2507	-4.40983	1.09229	-4.03725	5.40808e-05	0.00126631	18	106	200	222	0	12	10	0
Zfyve19	zinc finger, FYVE domain containing 19 [Source:MGI Symbol;Acc:MGI:1919258]	ENSMUSG00000068580	ENSMUST00000147584	retained_intron	26.9551	2.02455	0.501584	4.03632	5.42963e-05	0.00127081	7	15	11	15	30	28	70	34
Mtarc2	mitochondrial amidoxime reducing component 2 [Source:MGI Symbol;Acc:MGI:1914497]	ENSMUSG00000073481	ENSMUST00000161821	protein_coding	204.185	1.01067	0.250403	4.03617	5.43303e-05	0.00127105	201	143	161	110	284	251	259	207
Eng	endoglin [Source:MGI Symbol;Acc:MGI:95392]	ENSMUSG00000026814	ENSMUST00000009705	protein_coding	347.756	-1.2404	0.307443	-4.03458	5.47008e-05	0.00127917	587	585	543	497	251	240	141	119
Stk11	serine/threonine kinase 11 [Source:MGI Symbol;Acc:MGI:1341870]	ENSMUSG00000003068	ENSMUST00000144119	retained_intron	134.467	2.06361	0.511823	4.03187	5.53337e-05	0.00129285	101	25	47	65	254	223	74	238
Frmd4b	FERM domain containing 4B [Source:MGI Symbol;Acc:MGI:2141794]	ENSMUSG00000030064	ENSMUST00000032146	protein_coding	42.6139	-2.29258	0.568613	-4.03188	5.53325e-05	0.00129285	131	41	89	63	16	4	21	12
Eif3a	eukaryotic translation initiation factor 3, subunit A [Source:MGI Symbol;Acc:MGI:95301]	ENSMUSG00000024991	ENSMUST00000235706	retained_intron	22.5832	-2.42976	0.603047	-4.02914	5.59818e-05	0.00130743	57	32	37	48	1	12	10	4
Grk2	G protein-coupled receptor kinase 2 [Source:MGI Symbol;Acc:MGI:87940]	ENSMUSG00000024858	ENSMUST00000088737	protein_coding	2415.83	-1.11386	0.276556	-4.0276	5.63487e-05	0.00131487	3508	2302	4535	4700	1589	1248	1749	1014
Homer1	homer scaffolding protein 1 [Source:MGI Symbol;Acc:MGI:1347345]	ENSMUSG00000007617	ENSMUST00000109494	protein_coding	52.1199	-5.15032	1.2788	-4.02746	5.63838e-05	0.00131512	14	2	217	230	0	5	1	5
Zfp444	zinc finger protein 444 [Source:MGI Symbol;Acc:MGI:1923365]	ENSMUSG00000044876	ENSMUST00000108566	protein_coding	240.665	-1.09099	0.271224	-4.02249	5.75872e-05	0.00134088	307	265	462	454	128	101	162	180
Coro2a	coronin, actin binding protein 2A [Source:MGI Symbol;Acc:MGI:1345966]	ENSMUSG00000028337	ENSMUST00000107756	protein_coding	515.444	-1.66894	0.414899	-4.02253	5.75753e-05	0.00134088	1070	840	875	775	299	360	144	92
Map4k4	mitogen-activated protein kinase kinase kinase kinase 4 [Source:MGI Symbol;Acc:MGI:1349394]	ENSMUSG00000026074	ENSMUST00000195636	protein_coding	95.0119	-1.46278	0.363712	-4.02182	5.77505e-05	0.00134411	195	88	178	175	57	30	41	57
Anks6	ankyrin repeat and sterile alpha motif domain containing 6 [Source:MGI Symbol;Acc:MGI:1922941]	ENSMUSG00000066191	ENSMUST00000107747	nonsense_mediated_decay	280.095	-1.09136	0.271402	-4.02119	5.79038e-05	0.0013471	411	426	407	484	84	144	231	219
Rab7	RAB7, member RAS oncogene family [Source:MGI Symbol;Acc:MGI:105068]	ENSMUSG00000079477	ENSMUST00000113598	protein_coding	584.901	6.27566	1.5607	4.02107	5.79347e-05	0.00134724	0	0	49	19	996	1879	468	934
Clptm1	cleft lip and palate associated transmembrane protein 1 [Source:MGI Symbol;Acc:MGI:1927155]	ENSMUSG00000002981	ENSMUST00000208868	retained_intron	564.489	1.15471	0.287221	4.02029	5.81271e-05	0.00135113	595	420	285	289	826	729	725	573
Cebpb	CCAAT/enhancer binding protein (C/EBP), beta [Source:MGI Symbol;Acc:MGI:88373]	ENSMUSG00000056501	ENSMUST00000070642	protein_coding	114.317	-1.91051	0.475275	-4.01981	5.82455e-05	0.0013533	108	105	206	402	42	50	53	33
Mapkap1	mitogen-activated protein kinase associated protein 1 [Source:MGI Symbol;Acc:MGI:2444554]	ENSMUSG00000038696	ENSMUST00000124443	protein_coding	47.944	-5.4948	1.36815	-4.01624	5.91352e-05	0.0013728	12	26	221	168	0	8	0	0
Nkx6-2	NK6 homeobox 2 [Source:MGI Symbol;Acc:MGI:1352738]	ENSMUSG00000041309	ENSMUST00000097974	nonsense_mediated_decay	106.316	-1.47274	0.367004	-4.01287	5.99856e-05	0.00139075	280	90	194	152	38	48	71	54
Lpar1	lysophosphatidic acid receptor 1 [Source:MGI Symbol;Acc:MGI:108429]	ENSMUSG00000038668	ENSMUST00000107575	protein_coding	130.08	1.96922	0.490787	4.01237	6.01126e-05	0.0013928	118	64	20	39	224	186	193	155
Mrpl17	mitochondrial ribosomal protein L17 [Source:MGI Symbol;Acc:MGI:1351608]	ENSMUSG00000030879	ENSMUST00000176887	protein_coding	18.1097	-7.51161	1.87219	-4.01222	6.01511e-05	0.0013928	27	0	87	52	0	0	0	0
Btbd11	BTB (POZ) domain containing 11 [Source:MGI Symbol;Acc:MGI:1921257]	ENSMUSG00000020042	ENSMUST00000156123	retained_intron	222.133	1.06955	0.266635	4.01131	6.03838e-05	0.00139759	145	176	212	115	309	310	227	258
Ric3	RIC3 acetylcholine receptor chaperone [Source:MGI Symbol;Acc:MGI:2443887]	ENSMUSG00000048330	ENSMUST00000147580	nonsense_mediated_decay	1148.44	1.30041	0.324488	4.00758	6.13446e-05	0.00141923	822	1176	415	570	1572	1706	1474	1265
Celf3	CUGBP, Elav-like family member 3 [Source:MGI Symbol;Acc:MGI:1926034]	ENSMUSG00000028137	ENSMUST00000196985	retained_intron	22.9642	-7.85411	1.96021	-4.00678	6.15531e-05	0.00142283	0	10	69	130	0	0	0	0
Zfp523	zinc finger protein 523 [Source:MGI Symbol;Acc:MGI:2687278]	ENSMUSG00000024220	ENSMUST00000073534	protein_coding	540.484	-3.67528	0.917554	-4.00552	6.18818e-05	0.00142921	424	633	1550	1943	116	15	14	135
Bcas3	breast carcinoma amplified sequence 3 [Source:MGI Symbol;Acc:MGI:2385848]	ENSMUSG00000059439	ENSMUST00000130343	processed_transcript	25.416	-4.74761	1.18572	-4.004	6.22809e-05	0.00143721	16	57	90	58	0	0	7	0
Cdc34	cell division cycle 34 [Source:MGI Symbol;Acc:MGI:102657]	ENSMUSG00000020307	ENSMUST00000219930	protein_coding	59.5053	2.8725	0.717507	4.00345	6.24261e-05	0.00143995	23	15	27	0	95	96	99	97
Lmo1	LIM domain only 1 [Source:MGI Symbol;Acc:MGI:102812]	ENSMUSG00000036111	ENSMUST00000208136	protein_coding	82.6253	2.27189	0.567808	4.00116	6.30322e-05	0.00145331	72	21	24	13	120	61	137	189
Nrip3	nuclear receptor interacting protein 3 [Source:MGI Symbol;Acc:MGI:1925843]	ENSMUSG00000034825	ENSMUST00000041460	protein_coding	2255.31	1.8641	0.465929	4.00082	6.31237e-05	0.00145418	978	1710	481	1197	5240	2282	1673	3425
Ckb	creatine kinase, brain [Source:MGI Symbol;Acc:MGI:88407]	ENSMUSG00000001270	ENSMUST00000220888	retained_intron	6.89207	-6.11832	1.52931	-4.00071	6.31517e-05	0.0014542	10	3	25	25	0	0	0	0
Rap1gap	Rap1 GTPase-activating protein [Source:MGI Symbol;Acc:MGI:109338]	ENSMUSG00000041351	ENSMUST00000105835	protein_coding	61.3646	-1.71115	0.427745	-4.00039	6.32394e-05	0.00145561	78	110	125	112	22	10	38	37
Kcnj13	potassium inwardly-rectifying channel, subfamily J, member 13 [Source:MGI Symbol;Acc:MGI:3781032]	ENSMUSG00000079436	ENSMUST00000113212	protein_coding	132.932	3.38006	0.845114	3.99953	6.34677e-05	0.00145962	40	24	34	8	404	378	46	27
Tlcd5	TLC domain containing 5 [Source:MGI Symbol;Acc:MGI:2685030]	ENSMUSG00000048503	ENSMUST00000213544	protein_coding	18.3543	-7.5311	1.88407	-3.99726	6.40796e-05	0.00147182	91	0	22	57	0	0	0	0
Large1	LARGE xylosyl- and glucuronyltransferase 1 [Source:MGI Symbol;Acc:MGI:1342270]	ENSMUSG00000004383	ENSMUST00000119826	protein_coding	707.722	-1.09029	0.272924	-3.99484	6.47372e-05	0.00148567	936	764	1727	950	384	338	506	450
Med12	mediator complex subunit 12 [Source:MGI Symbol;Acc:MGI:1926212]	ENSMUSG00000079487	ENSMUST00000117706	protein_coding	256.125	-1.9905	0.498387	-3.99389	6.49971e-05	0.00148926	189	297	638	732	70	104	165	47
Slc17a6	solute carrier family 17 (sodium-dependent inorganic phosphate cotransporter), member 6 [Source:MGI Symbol;Acc:MGI:2156052]	ENSMUSG00000030500	ENSMUST00000032710	protein_coding	465.694	1.33841	0.335303	3.99166	6.56132e-05	0.00150005	494	258	276	175	742	656	461	577
Trabd	TraB domain containing [Source:MGI Symbol;Acc:MGI:1915226]	ENSMUSG00000015363	ENSMUST00000165690	protein_coding	34.5298	-1.9187	0.480792	-3.9907	6.58798e-05	0.00150551	48	39	69	92	16	8	10	19
Tmem191c	transmembrane protein 191C [Source:MGI Symbol;Acc:MGI:107238]	ENSMUSG00000055692	ENSMUST00000231638	retained_intron	86.7034	-1.29465	0.324484	-3.98989	6.6104e-05	0.00150937	97	107	169	186	34	49	64	41
Tfr2	transferrin receptor 2 [Source:MGI Symbol;Acc:MGI:1354956]	ENSMUSG00000029716	ENSMUST00000197705	retained_intron	18.5888	-2.48684	0.623466	-3.98872	6.64296e-05	0.00151616	29	32	46	36	4	1	5	11
Dok4	docking protein 4 [Source:MGI Symbol;Acc:MGI:2148865]	ENSMUSG00000040631	ENSMUST00000046461	protein_coding	27.6875	-2.97883	0.747008	-3.98768	6.67231e-05	0.00152158	30	43	45	105	0	7	11	6
Gad1	glutamate decarboxylase 1 [Source:MGI Symbol;Acc:MGI:95632]	ENSMUSG00000070880	ENSMUST00000123330	protein_coding	84.8659	-1.19974	0.300994	-3.98592	6.72178e-05	0.00153157	177	97	100	165	39	43	62	48
R3hdm1	R3H domain containing 1 [Source:MGI Symbol;Acc:MGI:2448514]	ENSMUSG00000056211	ENSMUST00000191016	retained_intron	15.8341	-4.86173	1.22025	-3.98421	6.77044e-05	0.00154136	70	13	41	17	0	0	0	4
Syvn1	synovial apoptosis inhibitor 1, synoviolin [Source:MGI Symbol;Acc:MGI:1921376]	ENSMUSG00000024807	ENSMUST00000138532	protein_coding	415.968	-1.58907	0.39938	-3.97883	6.92542e-05	0.001574	633	275	1109	834	149	138	286	203
Cdca4	cell division cycle associated 4 [Source:MGI Symbol;Acc:MGI:1919213]	ENSMUSG00000047832	ENSMUST00000062092	protein_coding	26.3855	-2.76652	0.695473	-3.97789	6.95289e-05	0.00157958	80	45	43	42	0	11	4	11
Nsmf	NMDA receptor synaptonuclear signaling and neuronal migration factor [Source:MGI Symbol;Acc:MGI:1861755]	ENSMUSG00000006476	ENSMUST00000074422	protein_coding	24.2373	-2.89307	0.728146	-3.97319	7.09152e-05	0.00160973	29	63	64	36	7	5	0	9
Senp3	SUMO/sentrin specific peptidase 3 [Source:MGI Symbol;Acc:MGI:2158736]	ENSMUSG00000005204	ENSMUST00000066760	protein_coding	351.115	4.63477	1.16671	3.97252	7.11171e-05	0.00161363	8	58	0	55	801	753	413	485
Sun1	Sad1 and UNC84 domain containing 1 [Source:MGI Symbol;Acc:MGI:1924303]	ENSMUSG00000036817	ENSMUST00000078690	protein_coding	128.079	-1.02024	0.256887	-3.97156	7.14039e-05	0.00161946	202	245	152	176	60	69	82	105
Sec31a	Sec31 homolog A (S. cerevisiae) [Source:MGI Symbol;Acc:MGI:1916412]	ENSMUSG00000035325	ENSMUST00000182433	protein_coding	270.91	-1.29246	0.32553	-3.97032	7.17766e-05	0.00162656	343	534	415	443	126	86	133	239
Dvl3	dishevelled segment polarity protein 3 [Source:MGI Symbol;Acc:MGI:108100]	ENSMUSG00000003233	ENSMUST00000003318	protein_coding	136.64	-2.15854	0.543963	-3.96816	7.24284e-05	0.00163927	224	158	307	327	41	43	92	10
Setd1a	SET domain containing 1A [Source:MGI Symbol;Acc:MGI:2446244]	ENSMUSG00000042308	ENSMUST00000047075	protein_coding	208.507	-1.46858	0.370116	-3.9679	7.25075e-05	0.00164038	191	224	426	549	111	90	98	108
Nr2f2	nuclear receptor subfamily 2, group F, member 2 [Source:MGI Symbol;Acc:MGI:1352452]	ENSMUSG00000030551	ENSMUST00000207153	retained_intron	613.101	1.07082	0.269908	3.96736	7.26737e-05	0.00164073	527	397	489	383	967	869	689	498
Col11a2	collagen, type XI, alpha 2 [Source:MGI Symbol;Acc:MGI:88447]	ENSMUSG00000024330	ENSMUST00000114252	protein_coding	75.8645	-1.76069	0.443773	-3.96754	7.26174e-05	0.00164073	91	101	191	149	10	36	39	47
Tcf25	transcription factor 25 (basic helix-loop-helix) [Source:MGI Symbol;Acc:MGI:1914105]	ENSMUSG00000001472	ENSMUST00000057934	protein_coding	239.371	-1.88835	0.475928	-3.96773	7.25606e-05	0.00164073	320	314	560	517	82	66	195	36
Vars	valyl-tRNA synthetase [Source:MGI Symbol;Acc:MGI:90675]	ENSMUSG00000007029	ENSMUST00000174260	protein_coding	8.69593	-4.3826	1.10466	-3.96736	7.26719e-05	0.00164073	22	8	23	23	0	2	1	0
Rnps1	RNA binding protein with serine rich domain 1 [Source:MGI Symbol;Acc:MGI:97960]	ENSMUSG00000034681	ENSMUST00000234832	retained_intron	15.2083	-3.10251	0.782185	-3.96647	7.29451e-05	0.00164547	27	22	32	43	1	0	7	4
Trhde	TRH-degrading enzyme [Source:MGI Symbol;Acc:MGI:2384311]	ENSMUSG00000050663	ENSMUST00000152702	retained_intron	42.8612	-1.38562	0.349346	-3.96633	7.29889e-05	0.00164577	77	50	78	77	21	20	32	15
Celf5	CUGBP, Elav-like family member 5 [Source:MGI Symbol;Acc:MGI:2442333]	ENSMUSG00000034818	ENSMUST00000119060	protein_coding	3539.91	1.52199	0.383753	3.96606	7.30708e-05	0.00164625	2000	3731	876	1582	4175	5988	4662	4711
AW551984	expressed sequence AW551984 [Source:MGI Symbol;Acc:MGI:2143322]	ENSMUSG00000038112	ENSMUST00000119722	protein_coding	396.448	1.12907	0.284843	3.96384	7.37548e-05	0.00166097	379	250	298	204	592	620	392	385
Dhodh	dihydroorotate dehydrogenase [Source:MGI Symbol;Acc:MGI:1928378]	ENSMUSG00000031730	ENSMUST00000124138	retained_intron	8.51606	-3.887	0.981634	-3.95972	7.50379e-05	0.00168776	19	23	21	9	1	0	1	2
Ly6h	lymphocyte antigen 6 complex, locus H [Source:MGI Symbol;Acc:MGI:1346030]	ENSMUSG00000022577	ENSMUST00000127095	protein_coding	520.892	-2.36925	0.598475	-3.95882	7.53209e-05	0.00169272	355	248	1974	1401	210	98	149	155
Tle5	TLE family member 5, transcriptional modulator [Source:MGI Symbol;Acc:MGI:95806]	ENSMUSG00000054452	ENSMUST00000219870	retained_intron	64.7824	-2.14709	0.542443	-3.95819	7.55193e-05	0.00169648	56	108	153	161	13	10	45	22
Paip1	polyadenylate binding protein-interacting protein 1 [Source:MGI Symbol;Acc:MGI:2384993]	ENSMUSG00000025451	ENSMUST00000126957	protein_coding	126.59	-1.48904	0.376252	-3.95756	7.57197e-05	0.00169887	127	146	210	364	55	77	61	54
Coq8b	coenzyme Q8B [Source:MGI Symbol;Acc:MGI:1924139]	ENSMUSG00000003762	ENSMUST00000128090	nonsense_mediated_decay	108.636	-1.0758	0.271885	-3.95683	7.59514e-05	0.00170336	123	150	185	210	40	76	69	78
Gm5617	predicted gene 5617 [Source:MGI Symbol;Acc:MGI:3643566]	ENSMUSG00000042293	ENSMUST00000048824	protein_coding	29.7671	-1.56845	0.396478	-3.95597	7.6225e-05	0.00170879	39	41	64	58	11	10	18	17
Mapkap1	mitogen-activated protein kinase associated protein 1 [Source:MGI Symbol;Acc:MGI:2444554]	ENSMUSG00000038696	ENSMUST00000149383	protein_coding	50.4693	1.37175	0.346935	3.9539	7.68863e-05	0.00172148	29	34	35	29	85	75	50	55
Rpn1	ribophorin I [Source:MGI Symbol;Acc:MGI:98084]	ENSMUSG00000030062	ENSMUST00000204838	nonsense_mediated_decay	168.006	2.03116	0.513738	3.95368	7.69588e-05	0.00172239	162	46	44	51	308	296	266	114
Mbnl1	muscleblind like splicing factor 1 [Source:MGI Symbol;Acc:MGI:1928482]	ENSMUSG00000027763	ENSMUST00000191747	protein_coding	399.099	1.0909	0.276079	3.95142	7.76877e-05	0.00173727	301	222	202	434	537	534	520	407
Pcmt1	protein-L-isoaspartate (D-aspartate) O-methyltransferase 1 [Source:MGI Symbol;Acc:MGI:97502]	ENSMUSG00000019795	ENSMUST00000161123	nonsense_mediated_decay	303.99	1.43464	0.363106	3.95102	7.78189e-05	0.00173949	268	226	87	163	248	420	600	407
Fam193b	family with sequence similarity 193, member B [Source:MGI Symbol;Acc:MGI:2385851]	ENSMUSG00000021495	ENSMUST00000225703	retained_intron	134.902	-1.64037	0.41543	-3.94862	7.86039e-05	0.00175558	184	210	257	275	22	41	90	97
Atp1b1	ATPase, Na+/K+ transporting, beta 1 polypeptide [Source:MGI Symbol;Acc:MGI:88108]	ENSMUSG00000026576	ENSMUST00000193367	protein_coding	537.061	1.52098	0.385263	3.9479	7.88388e-05	0.00176011	601	137	301	236	652	825	600	882
Mon1b	MON1 homolog B, secretory traffciking associated [Source:MGI Symbol;Acc:MGI:1923231]	ENSMUSG00000078908	ENSMUST00000179926	protein_coding	85.5679	-1.82077	0.461269	-3.9473	7.90369e-05	0.0017632	174	105	186	143	12	26	36	70
Eci1	enoyl-Coenzyme A delta isomerase 1 [Source:MGI Symbol;Acc:MGI:94871]	ENSMUSG00000024132	ENSMUST00000234150	protein_coding	7.49228	-6.23824	1.58039	-3.94729	7.90423e-05	0.0017632	5	9	45	9	0	0	0	0
Ndor1	NADPH dependent diflavin oxidoreductase 1 [Source:MGI Symbol;Acc:MGI:1926047]	ENSMUSG00000115018	ENSMUST00000228627	protein_coding	134.704	-1.21088	0.306979	-3.94452	7.99611e-05	0.00178149	190	204	198	260	71	58	53	119
Traf7	TNF receptor-associated factor 7 [Source:MGI Symbol;Acc:MGI:3042141]	ENSMUSG00000052752	ENSMUST00000177154	protein_coding	16.237	-2.60659	0.660914	-3.94392	8.01591e-05	0.0017837	24	34	45	23	4	2	9	2
Maz	MYC-associated zinc finger protein (purine-binding transcription factor) [Source:MGI Symbol;Acc:MGI:1338823]	ENSMUSG00000030678	ENSMUST00000032916	protein_coding	469.117	-12.2064	3.09617	-3.94243	8.06607e-05	0.00179192	441	0	2117	1735	0	0	0	0
Eif5a	eukaryotic translation initiation factor 5A [Source:MGI Symbol;Acc:MGI:106248]	ENSMUSG00000078812	ENSMUST00000108608	protein_coding	424.479	1.73558	0.440727	3.93799	8.21675e-05	0.00182316	342	227	146	176	836	273	402	847
Arhgef10l	Rho guanine nucleotide exchange factor (GEF) 10-like [Source:MGI Symbol;Acc:MGI:1920004]	ENSMUSG00000040964	ENSMUST00000140403	nonsense_mediated_decay	11.6548	-2.50086	0.63548	-3.93539	8.3061e-05	0.00184086	20	16	23	31	3	3	2	5
Ly6e	lymphocyte antigen 6 complex, locus E [Source:MGI Symbol;Acc:MGI:106651]	ENSMUSG00000022587	ENSMUST00000189186	protein_coding	138.617	-1.12965	0.287193	-3.93341	8.37476e-05	0.00185291	244	147	235	240	88	68	106	58
Srrm2	serine/arginine repetitive matrix 2 [Source:MGI Symbol;Acc:MGI:1923206]	ENSMUSG00000039218	ENSMUST00000190686	protein_coding	7805.07	-1.59892	0.406543	-3.93297	8.39039e-05	0.00185561	6542	6912	18528	21358	1979	4165	3525	4988
Metrnl	meteorin, glial cell differentiation regulator-like [Source:MGI Symbol;Acc:MGI:2384806]	ENSMUSG00000039208	ENSMUST00000036742	protein_coding	45.5693	-3.54563	0.901539	-3.93286	8.39408e-05	0.00185567	55	42	90	195	10	0	14	2
2300009A05Rik	RIKEN cDNA 2300009A05 gene [Source:MGI Symbol;Acc:MGI:1916728]	ENSMUSG00000032403	ENSMUST00000168665	protein_coding	86.5062	-1.0669	0.271288	-3.93273	8.3985e-05	0.00185589	103	105	150	173	50	56	54	47
Zbtb21	zinc finger and BTB domain containing 21 [Source:MGI Symbol;Acc:MGI:1927240]	ENSMUSG00000046962	ENSMUST00000232187	protein_coding	21.0727	-2.20979	0.562184	-3.93071	8.46938e-05	0.00187003	39	59	36	22	5	5	12	6
Ripor2	RHO family interacting cell polarization regulator 2 [Source:MGI Symbol;Acc:MGI:2444879]	ENSMUSG00000036006	ENSMUST00000110384	protein_coding	1507.24	-1.15065	0.292811	-3.92967	8.50623e-05	0.0018774	2626	1309	3064	2482	948	576	1064	851
Marchf8	membrane associated ring-CH-type finger 8 [Source:MGI Symbol;Acc:MGI:1919029]	ENSMUSG00000025702	ENSMUST00000101032	protein_coding	751.791	-1.40216	0.356872	-3.92901	8.52951e-05	0.001881	1650	700	1555	1079	175	402	630	363
Cntn1	contactin 1 [Source:MGI Symbol;Acc:MGI:105980]	ENSMUSG00000055022	ENSMUST00000000109	protein_coding	964.559	2.08771	0.531466	3.92822	8.5578e-05	0.00188647	540	664	359	91	1281	2507	832	1179
Igf2	insulin-like growth factor 2 [Source:MGI Symbol;Acc:MGI:96434]	ENSMUSG00000048583	ENSMUST00000163148	processed_transcript	332.511	-1.39992	0.356521	-3.92663	8.61456e-05	0.00189667	457	419	907	407	94	256	201	140
Ulk1	unc-51 like kinase 1 [Source:MGI Symbol;Acc:MGI:1270126]	ENSMUSG00000029512	ENSMUST00000200299	protein_coding	40.318	-2.46517	0.628013	-3.92535	8.66032e-05	0.0019052	161	34	68	51	10	4	15	17
Pcyt2	phosphate cytidylyltransferase 2, ethanolamine [Source:MGI Symbol;Acc:MGI:1915921]	ENSMUSG00000025137	ENSMUST00000126148	retained_intron	26.4912	-1.81321	0.46196	-3.92503	8.67207e-05	0.00190701	33	41	54	59	7	9	9	19
Add3	adducin 3 (gamma) [Source:MGI Symbol;Acc:MGI:1351615]	ENSMUSG00000025026	ENSMUST00000237430	protein_coding	2411.64	1.13847	0.290099	3.92442	8.69395e-05	0.00190971	1605	2643	1521	1001	3161	2950	3041	3071
Cbarp	calcium channel, voltage-dependent, beta subunit associated regulatory protein [Source:MGI Symbol;Acc:MGI:1354170]	ENSMUSG00000035640	ENSMUST00000136260	retained_intron	16.4696	-3.24228	0.826191	-3.92437	8.69566e-05	0.00190971	33	22	37	43	8	1	1	1
Ccpg1	cell cycle progression 1 [Source:MGI Symbol;Acc:MGI:1196419]	ENSMUSG00000034563	ENSMUST00000124008	nonsense_mediated_decay	299.731	1.79112	0.456636	3.92243	8.76591e-05	0.00192315	49	151	204	202	502	234	447	518
Gapdh	glyceraldehyde-3-phosphate dehydrogenase [Source:MGI Symbol;Acc:MGI:95640]	ENSMUSG00000057666	ENSMUST00000147954	retained_intron	404.596	1.73346	0.442083	3.92111	8.81416e-05	0.00193121	171	166	261	251	487	1126	491	212
Aplp2	amyloid beta (A4) precursor-like protein 2 [Source:MGI Symbol;Acc:MGI:88047]	ENSMUSG00000031996	ENSMUST00000216921	retained_intron	1648.58	-1.52321	0.388599	-3.91974	8.86441e-05	0.00194143	1247	2922	3379	3484	315	959	1091	882
Thap7	THAP domain containing 7 [Source:MGI Symbol;Acc:MGI:1916259]	ENSMUSG00000022760	ENSMUST00000231424	nonsense_mediated_decay	43.3335	-1.92916	0.492193	-3.91953	8.87228e-05	0.00194237	62	111	97	39	9	14	27	18
Ttyh1	tweety family member 1 [Source:MGI Symbol;Acc:MGI:1889007]	ENSMUSG00000030428	ENSMUST00000206869	protein_coding	334.654	-11.7192	2.9923	-3.91644	8.98648e-05	0.00196499	1446	920	676	0	0	0	0	0
Lhfpl2	lipoma HMGIC fusion partner-like 2 [Source:MGI Symbol;Acc:MGI:2145236]	ENSMUSG00000045312	ENSMUST00000054274	protein_coding	106.349	-1.7487	0.446577	-3.91577	9.01148e-05	0.00196966	215	228	159	139	41	16	45	79
[truncated: 11,012 more rows]
