# Supplementary material for: ATM rules neurodevelopment and glutamatergic transmission in the hippocampus but not in the cortex
Source: Cell Death Dis. 2022 Jul 16;13(7):616. doi: 10.1038/s41419-022-05038-7 (PMC9288428; doi:10.1038/s41419-022-05038-7)
Supplement: Supplementary file 7 — Supplementary Table 2 [file 41419_2022_5038_MOESM7_ESM.xlsx]

## Sheet: ALL
ONTOLOGY	ID	Description	GeneRatio	BgRatio	pvalue	p,adjust	qvalue	geneID	Count
CC	GO:0098984	neuron to neuron synapse	155/2749	429/16470	5.53498e-23	4.06268e-20	3.18699e-20	Bcl11a;Add1;Tiam1;Scrib;Camk2b;Grin2d;Grin2c;Abhd17a;Grik5;Rpl8;Chmp2b;Map2k1;Stx1a;Dnajb1;Nsmf;Ctnnb1;Rps18;Hspa8;Pick1;Dlg4;Dbnl;Dynll2;Rgs9;Dbn1;Ptk2b;Nefm;Dmtn;Rnf19a;Ywhaz;Shisa9;Sharpin;Dlg1;Grik1;Rps14;Cnih2;Eif3a;Baiap2;Prkar1b;Gria4;Grin1;Dgkz;Usp8;Arfgap1;Epb41l1;Src;Cnn3;Calb1;Epha7;Sh3gl2;Slc6a9;Capzb;Epb41;Kcnab2;Rheb;Dvl1;Slc30a3;Rpl6;Rps3;Bace1;Map4;Bsn;Myo6;Snap91;Phb;Pkp4;Adora1;…	155
CC	GO:0014069	postsynaptic density	145/2749	397/16470	4.3635e-22	1.60141e-19	1.25623e-19	Bcl11a;Add1;Tiam1;Scrib;Camk2b;Grin2d;Grin2c;Abhd17a;Grik5;Rpl8;Chmp2b;Map2k1;Stx1a;Dnajb1;Nsmf;Ctnnb1;Rps18;Hspa8;Pick1;Dlg4;Dbnl;Dynll2;Rgs9;Dbn1;Ptk2b;Nefm;Dmtn;Ywhaz;Shisa9;Sharpin;Dlg1;Grik1;Rps14;Cnih2;Eif3a;Baiap2;Gria4;Grin1;Dgkz;Usp8;Arfgap1;Epb41l1;Src;Cnn3;Epha7;Slc6a9;Capzb;Epb41;Kcnab2;Rheb;Dvl1;Rpl6;Rps3;Map4;Bsn;Myo6;Snap91;Phb;Pkp4;Adora1;Ppp1r9b;Cacng5;Shank3;Dagla;Psd;Dlg5;Adgrb…	145
CC	GO:0099572	postsynaptic specialization	153/2749	433/16470	1.35354e-21	3.17384e-19	2.48973e-19	Dlgap4;Glra3;Bcl11a;Add1;Tiam1;Scrib;Camk2b;Grin2d;Grin2c;Abhd17a;Grik5;Rpl8;Chmp2b;Map2k1;Stx1a;Dnajb1;Nsmf;Ctnnb1;Rps18;Hspa8;Pick1;Dlg4;Lrrtm1;Dbnl;Dynll2;Rgs9;Dbn1;Ptk2b;Nefm;Dmtn;Ywhaz;Shisa9;Sharpin;Dlg1;Grik1;Rps14;Cnih2;Eif3a;Baiap2;Gria4;Grin1;Dgkz;Usp8;Arfgap1;Epb41l1;Src;Cnn3;Epha7;Slc6a9;Capzb;Epb41;Kcnab2;Rheb;Dvl1;Rpl6;Rps3;Map4;Bsn;Myo6;Snap91;Phb;Pkp4;Adora1;Ppp1r9b;Cacng5;Shank3;…	153
CC	GO:0032279	asymmetric synapse	145/2749	402/16470	1.72961e-21	3.17384e-19	2.48973e-19	Bcl11a;Add1;Tiam1;Scrib;Camk2b;Grin2d;Grin2c;Abhd17a;Grik5;Rpl8;Chmp2b;Map2k1;Stx1a;Dnajb1;Nsmf;Ctnnb1;Rps18;Hspa8;Pick1;Dlg4;Dbnl;Dynll2;Rgs9;Dbn1;Ptk2b;Nefm;Dmtn;Ywhaz;Shisa9;Sharpin;Dlg1;Grik1;Rps14;Cnih2;Eif3a;Baiap2;Gria4;Grin1;Dgkz;Usp8;Arfgap1;Epb41l1;Src;Cnn3;Epha7;Slc6a9;Capzb;Epb41;Kcnab2;Rheb;Dvl1;Rpl6;Rps3;Map4;Bsn;Myo6;Snap91;Phb;Pkp4;Adora1;Ppp1r9b;Cacng5;Shank3;Dagla;Psd;Dlg5;Adgrb…	145
BP	GO:0050808	synapse organization	151/2724	474/16259	1.84558e-16	1.10089e-12	1.01002e-12	Glra3;Sez6;Tubb5;Tiam1;Camk2b;Apoe;Abhd17a;Cacnb3;Ndrg2;Chmp2b;Ctnnb1;Plxnd1;Hspa8;Cacnb1;Pick1;Dlg4;Sparc;Wasf1;Lrrtm1;Dbnl;Asic2;Actn1;Lgmn;Dbn1;Arf4;Ywhaz;Wnt7b;Nptxr;Get1;Ache;Trem2;Baiap2;Stau2;Nrp2;Actr3;Abl2;Abl1;Grin1;Anapc2;Dgkz;Itpka;Sema4a;Epha7;Unc13a;Rheb;Dvl1;Cabp1;Dmpk;Fgf13;Ophn1;Mecp2;Col4a1;Arhgef7;Bsn;Camkv;Myo6;Adgrl3;Snap91;Sncb;Shank3;Igsf21;Pcdh8;Gabrb3;Dlg5;Adgrb1;Nfasc;Hn…	151
CC	GO:0097060	synaptic membrane	133/2749	462/16470	3.37491e-11	4.95437e-09	3.88648e-09	Cntn1;Glra3;Comt;Tiam1;Scrib;Grin2d;Grin2c;Abhd17a;Grik5;Lin7b;Eno2;Clcn3;Stx1a;Ctnnb1;Hspa8;Aph1a;Cyth1;Pick1;Dlg4;Pdlim4;Ndufs7;Lrrtm1;Dbnl;Rgs9;Dbn1;Septin3;Shisa9;Dlg1;Grik1;Grm2;Ache;Gabbr1;Cnih2;Baiap2;Gria4;Nrp2;Olfm1;Grin1;Snph;Epb41l1;Epha7;Unc13a;Slc6a9;Tmub1;Nsg1;Ptpn5;Gabrq;Slc6a8;Ank1;Trappc4;Olfm2;Cspg5;Bsn;Snap91;Phb;Adora1;Nipsnap1;Ppp1r9b;Cacng5;Shank3;Dagla;Igsf21;Pcdh8;Gabrb3;A…	133
CC	GO:0150034	distal axon	112/2749	377/16470	1.58012e-10	1.93301e-08	1.51636e-08	Calm1;Tiam1;Grik5;Aak1;Eno2;Clcn3;Aqp1;Arpc2;Hdac5;Hspa8;Rac3;Brsk2;Calm3;Lrrtm1;Kif3c;Exoc7;Dbn1;Ptk2b;Npcd;Grik1;Twf2;Bin1;Ighmbp2;Pard3;Gria4;Olfm1;Abl1;Grin1;Tpm3;Calb1;Unc13a;Pink1;Kcnab2;Dvl1;Crmp1;Fscn1;Ilk;Stim1;Fgf13;Ophn1;Arhgef7;Cck;Snap91;Prex1;Sncb;Git1;Blvrb;Adora1;Ppp1r9b;Tspoap1;Gabrb3;Kcna6;Orai2;Hnrnpk;Fkbp1a;Inpp5j;Pacsin1;Myh14;Brsk1;Crtac1;Ptprf;Lrp1;Mapk8ip1;Orai1;Bdnf;Cdk5r…	112
CC	GO:0005938	cell cortex	91/2749	295/16470	1.02458e-09	1.07435e-07	8.42778e-08	Rdx;Flot1;Rhoc;Tpm4;Eno2;Map2k1;Nsmf;Ctnnb1;Spire2;Sptbn4;Med28;Rac3;Shroom1;Dlg4;Dync1h1;Septin9;Gipc1;Dbnl;Exoc7;Actn1;Dbn1;Ptk2b;Pdlim2;Dmtn;Septin3;Ndfip1;Mark2;Pard3;Gsn;Tpm3;Gucy1b1;Calb1;Unc13a;Capzb;Epb41;Ryr1;Coro1a;Arfip2;Stim1;Ank1;Usp2;Phldb1;Bsn;Dcdc2a;Ppp1r9b;Eef1a1;Hnrnpk;Cldn5;Pde4dip;Sptan1;Map2k2;Cltb;Add3;Llgl1;Mtss2;Septin6;Epb41l2;Stxbp6;Tmem201;Prkcb;C2cd2l;Rtkn;Gpsm1;Rims3;…	91
CC	GO:0043209	myelin sheath	70/2749	213/16470	4.77233e-09	4.37861e-07	3.43482e-07	Cntn1;Rdx;Calm1;Ckb;Cct3;Scrib;Eno2;Prdx2;Hspa8;Mdh2;Calm3;Nme2;Vdac2;Tkt;Nefm;Cct5;Dlg1;Gsto1;Atp5b;Atp5a1;Uqcrc1;Atp5c1;Pard3;Ndufa10;Atp1b1;Hspa5;Gsn;Car2;Uchl1;Fscn1;Gnb2;Aldoa;Uqcrc2;Gnao1;Pkm;Phb;Gpi1;Mif;Igsf8;Cox6a1;Eef1a1;Nfasc;Cldn5;Pacsin1;Sptan1;Mbp;Myh14;Llgl1;Dlst;Ywhag;Gdi2;Rtn4;Actg1;Immt;Sirt2;Slc25a3;Dnm1;Eno1;Cox5b;Syn1;Uba52;Ppia;Actb;Mdh1;Ubc;Gjc2;Thy1;Gapdh;Atp5pb;Idh3a	70
BP	GO:0010769	regulation of cell morphogenesis involved in differentiation	105/2724	346/16259	1.91444e-10	4.83761e-07	4.4383e-07	Bcl11a;Sema6b;Ifrd1;Tiam1;Camk2b;Apoe;Stk11;Calr;Cux1;Map2k1;Arpc2;Nsmf;Plxnd1;Srf;Rac3;Brsk2;Dbnl;Dbn1;Zswim8;Nefm;Dmtn;Twf2;Ache;Vegfa;Mark2;Slit1;Baiap2;Stau2;Stk25;Actr3;Plxna2;Vim;Olfm1;Abl1;Zeb2;Grin1;Anapc2;Itpka;Shox2;Sema4a;Epha7;Ulk1;Ilk;Fgf13;Pqbp1;Cspg5;Snap91;Prex1;Id1;Shank3;Trim46;Enpp2;Cul7;Arhgap33;Arhgap44;Map2k2;Brsk1;Ptprf;Lrp1;Sin3a;Picalm;Bdnf;Cdk5r1;Dscam;Lrrc4b;Rtn4r;Plxnb…	105
BP	GO:0048167	regulation of synaptic plasticity	75/2724	220/16259	2.433e-10	4.83761e-07	4.4383e-07	Camk2b;Grin2d;Apoe;Grin2c;Nsmf;Bcl2l1;Srf;Sqstm1;Pick1;Dlg4;Gipc1;Lrrtm1;Vamp2;Lgmn;Dbn1;Ptk2b;Jph4;Shisa9;Grik1;Rin1;Jph3;Baiap2;Stau2;Abl1;Grin1;Anapc2;Itpka;Calb1;Unc13a;Ncdn;Nsg1;Ptpn5;Mecp2;Bace1;Myo6;Fam107a;Adora1;Shank3;Paip2;Vgf;Adgrb1;Hnrnpk;Brsk1;Bdnf;Slc4a10;Ywhag;Npas4;Rgs14;Cx3cr1;Egr1;Nrgn;Kcnn2;Rims3;Syt7;Kalrn;Syngap1;Syn1;Atp2b2;Mgll;Iqsec2;Synpo;Mapt;Musk;Adora2a;Htr6;Rara;Shan…	75
CC	GO:0045211	postsynaptic membrane	95/2749	324/16470	8.06021e-09	6.3474e-07	4.97925e-07	Cntn1;Glra3;Comt;Tiam1;Scrib;Grin2d;Grin2c;Abhd17a;Grik5;Lin7b;Clcn3;Ctnnb1;Hspa8;Dlg4;Pdlim4;Lrrtm1;Dbnl;Rgs9;Dbn1;Shisa9;Dlg1;Grik1;Grm2;Ache;Gabbr1;Cnih2;Gria4;Nrp2;Grin1;Epha7;Slc6a9;Tmub1;Nsg1;Gabrq;Slc6a8;Ank1;Trappc4;Cspg5;Snap91;Adora1;Cacng5;Shank3;Dagla;Igsf21;Pcdh8;Gabrb3;Adgrb1;Shc4;Grid1;Epn1;Pacsin1;Lrfn3;Iqsec3;Prr7;Adam22;Ptprf;Picalm;Col13a1;Lrfn4;Gabra3;Nlgn2;Tenm2;Kcnj4;Lrrc4b;…	95
CC	GO:0044309	neuron spine	66/2749	199/16470	8.64768e-09	6.3474e-07	4.97925e-07	Comt;Sez6;Add1;Tiam1;Prkar2b;Dnajb1;Arpc2;Nsmf;Hspa8;Dlg4;Pdlim4;Gipc1;Asic2;Actn1;Dbn1;Arf4;Ptk2b;Gabbr1;Grk2;Cnih2;Baiap2;Gria4;Abl2;Grin1;Itpka;Usp8;Cnn3;Calb1;Capzb;Hpca;Dvl1;Apba2;Ophn1;Adora1;Ppp1r9b;Shank3;Psd;Hnrnpk;Arhgap33;Ppp1ca;Dlgap3;Palm;Arhgap44;Cdk5r1;Lpar1;Tenm2;Apba3;Rgs14;Nrgn;Kcnn2;Dtnbp1;Dnm2;Myo5b;Ptpro;Slc9a6;Dnm1;Ppp1r1b;Homer1;Synpo;Ppp1cc;Shank1;Neurl1a;Cfl1;Usp50;Slc8a2…	66
BP	GO:0050684	regulation of mRNA processing	55/2724	143/16259	4.00576e-10	5.97359e-07	5.48051e-07	Supt6;Puf60;Supt5;Paf1;Wtap;Cdk9;Hspa8;Rbfox3;Ddx5;Acin1;Khdrbs3;Tra2b;Pcbp4;Celf4;Iws1;Eif4a3;BC005624;Rbm39;Ahcyl1;Celf3;Rnf20;Ptbp3;Srsf9;Celf6;Ythdc1;Hnrnpl;Rbm42;Hnrnpk;Zbtb7a;Rbfox2;Prdx6;Sfswap;Cirbp;Rbfox1;Khdrbs1;Cpsf6;Hnrnpa2b1;Hsf1;Snrnp70;Safb2;C1qbp;Srsf1;Rest;Zfp64;Mbnl2;Rnps1;Dazap1;Srsf2;Srsf5;Safb;Nelfe;Mbnl1;Sf1;Son;Celf5	55
CC	GO:0022626	cytosolic ribosome	42/2749	105/16470	1.06871e-08	7.13118e-07	5.59409e-07	Rpl13;Rpl8;Rplp1;Rps18;Rack1;Rps10;Rps14;Rps26;Rpl6;Rpl28;Mrps11;Rps3;Rpsa;Rpl10a;Fau;Rpl37;Rpl27a;Rpl18a;Rpl29;Rpl37a;Rpl34;Rps15;Rpl18;Rps12;Rpl27;Rpl15;Rpl36;Rpl35;Uba52;Rps16;Rplp2;Rplp0;Rpl31;Hba-a2;Rpl12;Rps6;Rpl7a;Rps19;Zcchc17;Rpl13a;Rps27;Rps13	42
BP	GO:0050770	regulation of axonogenesis	71/2724	207/16259	5.36704e-10	6.40287e-07	5.87436e-07	Bcl11a;Sema6b;Ifrd1;Tiam1;Apoe;Stk11;Map2k1;Plxnd1;Srf;Brsk2;Dbnl;Dbn1;Zswim8;Nefm;Twf2;Ache;Vegfa;Mark2;Slit1;Stk25;Actr3;Plxna2;Vim;Olfm1;Abl1;Zeb2;Grin1;Anapc2;Shox2;Sema4a;Epha7;Ulk1;Ilk;Fgf13;Snap91;Trim46;Map2k2;Brsk1;Lrp1;Sin3a;Picalm;Bdnf;Cdk5r1;Dscam;Lrrc4b;Rtn4r;Plxnb2;Rtn4;Aatk;Ptprs;Rnf6;Agrn;Plxnb1;Dnm2;Myo5b;Syngap1;Mgll;Sema6c;Rgma;Zfyve27;Mapt;Sema3b;Dab1;Clasp2;Islr2;Thy1;Cacna1a…	71
CC	GO:0044304	main axon	36/2749	84/16470	1.38607e-08	8.47813e-07	6.6507e-07	Tiam1;Sptbn4;Dlg4;Dlg1;Bin1;Gabbr1;Pard3;Trpm7;Kcnab2;Ank1;Cck;Adora1;Dagla;Trim46;Nfasc;Cldn5;Sptan1;Mbp;Kcnab1;Camk2d;Sirt2;Dlg2;Dnm1;Dag1;Scn8a;Mapk8ip3;Mgll;Bcan;Kcnc2;Scn1b;Mapt;Adora2a;Kcnc3;Gjc2;Thy1;Spock1	36
CC	GO:0043197	dendritic spine	64/2749	194/16470	1.82359e-08	1.02962e-06	8.07694e-07	Comt;Sez6;Add1;Tiam1;Prkar2b;Dnajb1;Arpc2;Nsmf;Hspa8;Dlg4;Pdlim4;Gipc1;Asic2;Actn1;Dbn1;Arf4;Ptk2b;Gabbr1;Grk2;Cnih2;Baiap2;Gria4;Abl2;Grin1;Itpka;Usp8;Cnn3;Calb1;Capzb;Hpca;Dvl1;Apba2;Ophn1;Adora1;Ppp1r9b;Shank3;Psd;Hnrnpk;Arhgap33;Ppp1ca;Dlgap3;Arhgap44;Cdk5r1;Lpar1;Tenm2;Apba3;Rgs14;Nrgn;Kcnn2;Dtnbp1;Dnm2;Myo5b;Ptpro;Dnm1;Ppp1r1b;Homer1;Synpo;Ppp1cc;Shank1;Neurl1a;Cfl1;Usp50;Slc8a2;Grin2a	64
BP	GO:1990138	neuron projection extension	67/2724	194/16259	1.17807e-09	1.1712e-06	1.07452e-06	Lhx2;Bcl11a;Sema6b;Ifrd1;Tiam1;Apoe;Stk11;Ddr1;Ctnnb1;Srf;Wasf1;Jade2;Dbnl;Dbn1;Twf2;Vegfa;Slit1;Nrp2;Actr3;Olfm1;Abl1;Anapc2;Sema4a;Unc13a;Sh3gl2;Dvl1;Ulk1;Rasal1;Ilk;Mecp2;Trim46;Hnrnpk;Emx1;Lrp1;Sin3a;Tmem108;Picalm;Bdnf;Cdk5r1;Dscam;Rtn4r;Rtn4;Aatk;Lamb2;Ptprs;Rnf6;Auts2;Dnm2;Myo5b;Cpne6;Slc9a6;Smurf1;Mgll;Sema6c;Bcan;Cyfip2;Zfyve27;Pak6;Mapt;Sema3b;Cpne1;Clasp2;Islr2;Syt3;Megf8;Plxna1;Slit2	67
CC	GO:0031252	cell leading edge	108/2749	391/16470	2.80413e-08	1.47017e-06	1.15328e-06	Rdx;Flot1;Rab34;Tiam1;Scrib;Aak1;Arpc2;Ctnnb1;Coro1b;Plxnd1;Plekho1;Pdlim4;Wasf1;Hcn2;Dbnl;Nme2;Actn1;Dbn1;Arf4;Spata13;Ptk2b;Ywhaz;Shisa9;Twf2;Gabbr1;Ldb1;Gbf1;Fgd1;Unc5a;Actr3;Abl2;Vim;Abl1;Gsn;Grin1;Dgkz;Trpm7;Src;Capzb;Hpca;Tesc;Fscn1;Frmd4b;Coro1a;Rps3;Arfip2;Ilk;Mtm1;Arhgef7;Ank1;Myo6;Fam107a;Adora1;Ppp1r9b;Dpp9;Ssx2ip;Dagla;Psd;Antxr1;Eef1a1;Arap3;Inpp5j;Pacsin1;Pdlim7;Palm;Arhgap44;Ablim3…	108
BP	GO:0007409	axonogenesis	127/2724	458/16259	1.64213e-09	1.39933e-06	1.28382e-06	Lhx2;Bcl11a;Sema6b;Flot1;Ifrd1;Tiam1;Apoe;Stk11;Efna2;Grcc10;Map2k1;Sptbn4;Plxnd1;Srf;Lama5;Brsk2;Map1s;Dbnl;Foxg1;Atl1;Dbn1;Zswim8;Nefm;Wnt7b;Twf2;Ache;Celsr3;Vegfa;Ntn3;Mark2;Slit1;Unc5a;Nrp2;Stk25;Actr3;Plxna2;Vim;Olfm1;Abl1;Zeb2;Grin1;Anapc2;Shox2;Sema4a;Epha7;Nr4a3;Stmn1;Dvl1;Crmp1;Uchl1;Ulk1;Ilk;Fgf13;Dscaml1;Cck;Snap91;Trim46;Nfasc;Pip5k1c;Map2k2;Brsk1;Ntng2;Lrp1;Sin3a;Picalm;Llgl1;Bdnf;Cd…	127
BP	GO:0061564	axon development	135/2724	498/16259	2.48083e-09	1.84977e-06	1.69708e-06	Lhx2;Bcl11a;Sema6b;Flot1;Ifrd1;Tiam1;Apoe;Stk11;Efna2;Ddr1;Grcc10;Map2k1;Sptbn4;Plxnd1;Srf;Lama5;Brsk2;Map1s;Dbnl;Foxg1;Atl1;Dbn1;Zswim8;Nefm;Wnt7b;Twf2;Ache;Celsr3;Vegfa;Ntn3;Mark2;Slit1;Unc5a;Nrp2;Stk25;Actr3;Plxna2;Vim;Olfm1;Abl1;Zeb2;Grin1;Anapc2;Shox2;Sema4a;Epha7;Nr4a3;Stmn1;Dvl1;Crmp1;Uchl1;Ulk1;Ilk;Fgf13;Dscaml1;Cck;Snap91;Mif;Trim46;Nfasc;Pip5k1c;Map2k2;Brsk1;Ntng2;Crtac1;Ptprf;Lrp1;Sin3…	135
CC	GO:0044391	ribosomal subunit	61/2749	186/16470	4.97595e-08	2.4349e-06	1.91007e-06	Rpl13;Mrpl4;Rpl8;Mrpl49;Rplp1;Rps18;Mrpl52;Mrpl32;Rack1;Mrps24;Mrpl36;Mrpl57;Rps10;Rps14;Rps26;Mrpl20;Rpl6;Rpl28;Mrps11;Rps3;Ndufab1;Mrpl17;Rpsa;Mrpl23;Rpl10a;Fau;Rpl37;Mrpl55;Mrps26;Mrps27;Rpl27a;Rpl18a;Mrps12;Rpl29;Rpl37a;Rpl34;Rps15;Rpl18;Rps12;Rpl27;Rpl15;Rpl36;Rpl35;Uba52;Rps16;Rplp2;Rplp0;Rpl31;Hba-a2;Rpl12;Rps6;Rpl7a;Mrpl38;Mrpl48;Rps19;Mrpl53;Mrpl39;Zcchc17;Rpl13a;Rps27;Rps13	61
BP	GO:0048024	regulation of mRNA splicing, via spliceosome	43/2724	105/16259	3.4322e-09	2.27479e-06	2.08702e-06	Puf60;Wtap;Hspa8;Rbfox3;Ddx5;Acin1;Khdrbs3;Tra2b;Pcbp4;Celf4;Eif4a3;BC005624;Rbm39;Celf3;Ptbp3;Srsf9;Celf6;Ythdc1;Hnrnpl;Rbm42;Hnrnpk;Zbtb7a;Rbfox2;Prdx6;Sfswap;Cirbp;Rbfox1;Khdrbs1;Hnrnpa2b1;Snrnp70;C1qbp;Srsf1;Rest;Zfp64;Mbnl2;Rnps1;Dazap1;Srsf2;Srsf5;Mbnl1;Sf1;Son;Celf5	43
BP	GO:0050803	regulation of synapse structure or activity	87/2724	286/16259	6.03155e-09	3.59782e-06	3.30085e-06	Tubb5;Tiam1;Camk2b;Apoe;Abhd17a;Chmp2b;Hspa8;Pick1;Dlg4;Sparc;Lrrtm1;Dbnl;Asic2;Dbn1;Arf4;Ywhaz;Nptxr;Baiap2;Stau2;Nrp2;Actr3;Abl1;Grin1;Anapc2;Itpka;Sema4a;Epha7;Rheb;Dmpk;Slc17a6;Mecp2;Camkv;Adgrl3;Snap91;Shank3;Pcdh8;Dlg5;Adgrb1;Hnrnpk;Arhgap33;Eif4g1;Lrfn3;Arhgap44;Ntng2;Ptprf;Picalm;Lrrc24;Oxtr;Bdnf;Cdk5r1;Lrfn4;Nlgn2;Lrrc4b;Dab2ip;Ptprs;Lrtm2;Rims3;Agrn;Dtnbp1;Dnm2;Myo5b;Kalrn;Ptpro;Dctn1;D…	87
CC	GO:0030426	growth cone	65/2749	206/16470	9.55533e-08	4.38351e-06	3.43866e-06	Calm1;Tiam1;Eno2;Arpc2;Hdac5;Rac3;Calm3;Lrrtm1;Kif3c;Exoc7;Dbn1;Ptk2b;Npcd;Twf2;Ighmbp2;Pard3;Olfm1;Abl1;Grin1;Tpm3;Pink1;Dvl1;Crmp1;Fscn1;Stim1;Fgf13;Arhgef7;Prex1;Sncb;Ppp1r9b;Orai2;Inpp5j;Myh14;Crtac1;Ptprf;Lrp1;Mapk8ip1;Orai1;Cdk5r1;Dscam;Cnr1;Rtn4r;Rtn4;Aatk;Cib1;Ywhae;Agrn;Taok2;Auts2;Dtnbp1;Dnm2;Eno1;Klc1;Pard6a;Zfyve27;Mapt;Elavl4;Cbarp;Snx18;Clasp2;Thy1;Tnk2;Cfl1;Csnk1e;Adgrl1	65
CC	GO:0022625	cytosolic large ribosomal subunit	26/2749	55/16470	1.2978e-07	5.47771e-06	4.29702e-06	Rpl13;Rpl8;Rplp1;Rpl6;Rpl28;Rpl10a;Rpl37;Rpl27a;Rpl18a;Rpl29;Rpl37a;Rpl34;Rpl18;Rps12;Rpl27;Rpl15;Rpl36;Rpl35;Uba52;Rplp2;Rplp0;Rpl31;Rpl12;Rpl7a;Zcchc17;Rpl13a	26
CC	GO:0030427	site of polarized growth	66/2749	212/16470	1.34331e-07	5.47771e-06	4.29702e-06	Calm1;Tiam1;Eno2;Arpc2;Hdac5;Rac3;Calm3;Lrrtm1;Dbnl;Kif3c;Exoc7;Dbn1;Ptk2b;Npcd;Twf2;Ighmbp2;Pard3;Olfm1;Abl1;Grin1;Tpm3;Pink1;Dvl1;Crmp1;Fscn1;Stim1;Fgf13;Arhgef7;Prex1;Sncb;Ppp1r9b;Orai2;Inpp5j;Myh14;Crtac1;Ptprf;Lrp1;Mapk8ip1;Orai1;Cdk5r1;Dscam;Cnr1;Rtn4r;Rtn4;Aatk;Cib1;Ywhae;Agrn;Taok2;Auts2;Dtnbp1;Dnm2;Eno1;Klc1;Pard6a;Zfyve27;Mapt;Elavl4;Cbarp;Snx18;Clasp2;Thy1;Tnk2;Cfl1;Csnk1e;Adgrl1	66
CC	GO:0008328	ionotropic glutamate receptor complex	25/2749	54/16470	3.73456e-07	1.38428e-05	1.08591e-05	Scrib;Grin2d;Grin2c;Grik5;Dlg4;Ptk2b;Shisa9;Dlg1;Grik1;Cnih2;Gria4;Olfm1;Grin1;Olfm2;Cacng5;Shank3;Dlgap3;Olfm3;Cpt1c;Dlg2;Porcn;Cacng8;Shank1;Shisa8;Grin2a	25
CC	GO:0008021	synaptic vesicle	70/2749	235/16470	3.77189e-07	1.38428e-05	1.08591e-05	Calm1;Clcn3;Sgta;Stx1a;Syngr3;Bcl2l1;Hspa8;Aph1a;Pick1;Dlg4;Calm3;Gipc1;Stx7;Kif3c;Vamp2;Vdac2;Bin1;Gabbr1;Rab40c;Slc2a8;Grin1;Tmem230;Trpm7;Unc13a;Sh3gl2;Slc6a9;Slc30a3;Slc17a6;Apba2;Abcc8;Ptpn5;Cdk16;Bace1;Trappc4;Bsn;Snap91;Atg9a;Wfs1;Atp6v0a1;Scamp5;Brsk1;Picalm;Cltb;Bdnf;Septin6;Rnf112;Vti1b;Syt5;Ptprs;Synpr;Penk;Dtnbp1;Mff;Syt9;Syt7;Otof;Dlg2;Dnm1;Syn1;Slc17a7;Cttnbp2;Rab7;Vti1a;Septin5;Sph…	70
BP	GO:0043484	regulation of RNA splicing	52/2724	146/16259	2.57437e-08	1.39601e-05	1.28078e-05	Puf60;Wtap;Hspa8;Rbfox3;Ddx5;Acin1;Khdrbs3;Tra2b;Pcbp4;Celf4;Rps26;Eif4a3;BC005624;Rbm39;Celf3;Ptbp3;Fastk;Srsf9;Pqbp1;Celf6;Hnrnpf;Ythdc1;Hnrnpl;Rbm42;Hnrnpk;Zbtb7a;Rbfox2;Prdx6;Sfswap;Cirbp;Rbfox1;Hnrnpll;Rbm12b2;Clk3;Khdrbs1;Hnrnph1;Hnrnpa2b1;Snrnp70;C1qbp;Srsf1;Rest;Zfp64;Mbnl2;Rnps1;Dazap1;Srsf2;Srsf5;Mbnl1;Sf1;Son;Celf5;Rps13	52
BP	GO:0060074	synapse maturation	19/2724	31/16259	3.08775e-08	1.40332e-05	1.28749e-05	Sez6;Camk2b;Ywhaz;Abl2;Anapc2;Igsf21;Hnrnpk;Palm;Cx3cr1;Dab2ip;Sez6l;Sybu;Bcan;Sez6l2;Shank1;Neurl1a;Nrg2;Erbb4;Adgrl1	19
BP	GO:0050905	neuromuscular process	48/2724	131/16259	3.15099e-08	1.40332e-05	1.28749e-05	Npas1;Camk2b;Grin2d;Grin2c;Psap;Rac3;Dlg4;Dbn1;Agtpbp1;Pde8b;Jph4;Get1;Ighmbp2;Jph3;Gaa;Cln8;Abl2;Abl1;Grin1;Nr4a3;Kcnab2;Dvl1;Uchl1;Ap1s2;Mecp2;Bace1;Pex5;Shank3;Rbfox2;Camta1;Rbfox1;Nlgn2;Abr;Penk;Aplp2;Otof;Dctn1;Rest;Scn8a;Atp2b2;Gpr88;Nkx6-2;Adora2a;Myo7a;Shank1;Cacna1a;Ankfn1;Grin2a	48
BP	GO:0060560	developmental growth involved in morphogenesis	81/2724	269/16259	3.29363e-08	1.40332e-05	1.28749e-05	Tbx2;Lhx2;Bcl11a;Sema6b;Ifrd1;Tiam1;Tgfb1;Apoe;Stk11;Ddr1;Trim28;Ctnnb1;Srf;Wasf1;Jade2;Dbnl;Dbn1;Wnt7b;Twf2;Vegfa;Slit1;Nrp2;Actr3;Olfm1;Abl1;Zeb2;Anapc2;Sema4a;Epha7;Unc13a;Sh3gl2;Dvl1;Ulk1;Rasal1;Ilk;Fgf13;Mecp2;Spry1;Lzts2;Trim46;Sirt6;Hnrnpk;Emx1;Lrp1;Sin3a;Tmem108;Picalm;Bdnf;Cdk5r1;Dscam;Rtn4r;Rtn4;Aatk;Lamb2;Ptprs;Rnf6;Auts2;Dnm2;Myo5b;Cpne6;Slc9a6;Smurf1;Med12;Mgll;Sema6c;Bcan;Cyfip2;Rgm…	81
BP	GO:0031346	positive regulation of cell projection organization	124/2724	467/16259	4.07735e-08	1.62143e-05	1.48759e-05	Cntn1;Sez6;Serpinf1;Bcl11a;Tiam1;Camk2b;Apoe;Stk11;Dvl3;Dzip1;Cux1;Aqp1;Map2k1;Arpc2;Gprc5b;Coro1b;Dynll1;Plxnd1;Srf;Dlg4;Septin9;Snx3;Dbnl;Kif3c;Nme2;Dbn1;Ptk2b;Twf2;Ache;Vegfa;Vldlr;Mark2;Baiap2;Stau2;Stk25;Actr3;Abl2;Plxna2;Hspa5;Zeb2;Grin1;Anapc2;Ttbk2;Itpka;Ltk;Src;Shox2;Unc13a;Dvl1;Mapkapk5;Fscn1;Rasal1;Ptpn5;Ilk;Pqbp1;Mecp2;Tmem30a;Snap91;Mif;Shank3;Plk5;Crocc;Ndrg4;Enpp2;Dlg5;Eef1a1;Hnrnp…	124
BP	GO:0034329	cell junction assembly	109/2724	398/16259	4.81509e-08	1.79512e-05	1.64695e-05	Acvrl1;Lsr;Flot1;Ace;Rhoc;Dusp3;Ctnnb1;Plxnd1;Srf;Lrrtm1;Dbnl;Asic2;Actn1;Ptk2b;Dmtn;Nptxr;Plec;Dlg1;Ache;Vegfa;Ldb1;Pard3;Stau2;Actr3;Abl1;Grin1;Src;Sema4a;Epha7;Dvl1;Fscn1;Fgf13;Ophn1;Arhgap6;Mecp2;Bsn;Myo6;Adgrl3;Fam107a;Pkp4;Shank3;Gjb6;Gabrb3;Enpp2;Dlg5;Adgrb1;Nfasc;Cldn5;Col16a1;Micall2;Eif4g1;Lrfn3;Flcn;Cldn10;Ntng2;Lrp1;Lrrc24;Oxtr;Bdnf;Lrfn4;Ajuba;Npas4;Nlgn2;Camsap3;Lrrc4b;Gpm6b;Plxnb2;…	109
CC	GO:0015934	large ribosomal subunit	41/2749	115/16470	6.5324e-07	2.28323e-05	1.79109e-05	Rpl13;Mrpl4;Rpl8;Mrpl49;Rplp1;Mrpl52;Mrpl32;Mrpl36;Mrpl57;Mrpl20;Rpl6;Rpl28;Ndufab1;Mrpl17;Mrpl23;Rpl10a;Rpl37;Mrpl55;Rpl27a;Rpl18a;Rpl29;Rpl37a;Rpl34;Rpl18;Rps12;Rpl27;Rpl15;Rpl36;Rpl35;Uba52;Rplp2;Rplp0;Rpl31;Rpl12;Rpl7a;Mrpl38;Mrpl48;Mrpl53;Mrpl39;Zcchc17;Rpl13a	41
CC	GO:0098878	neurotransmitter receptor complex	25/2749	56/16470	8.77008e-07	2.92602e-05	2.29533e-05	Scrib;Grin2d;Grin2c;Grik5;Dlg4;Ptk2b;Shisa9;Dlg1;Grik1;Cnih2;Gria4;Olfm1;Grin1;Olfm2;Cacng5;Shank3;Dlgap3;Olfm3;Cpt1c;Dlg2;Porcn;Cacng8;Shank1;Shisa8;Grin2a	25
CC	GO:0098839	postsynaptic density membrane	36/2749	97/16470	1.02776e-06	3.27991e-05	2.57294e-05	Tiam1;Scrib;Grin2d;Grin2c;Abhd17a;Grik5;Dlg4;Rgs9;Shisa9;Dlg1;Cnih2;Gria4;Grin1;Epha7;Cacng5;Dagla;Grid1;Pacsin1;Lrfn3;Adam22;Ptprf;Lrfn4;Lrrc4b;Rtn4;Plppr4;Ptprs;Dlg2;Ptpro;Scn8a;Atp2b2;Cacng8;Iqsec2;Lrfn1;Erbb4;Grin2a;Slc16a7	36
CC	GO:0015629	actin cytoskeleton	121/2749	481/16470	1.07759e-06	3.29562e-05	2.58527e-05	Rdx;Add1;Flot1;Tpm4;Stx1a;Arpc2;Coro1b;Sptbn4;Med28;Cyba;Rac3;Shroom1;Pdlim4;Septin9;Dbnl;Dynll2;Actr10;Actn1;Dbn1;Pdlim2;Dmtn;Tars;Twf2;Mark2;Baiap2;Actr3;Abl2;Abl1;Gsn;Src;Tpm3;Cnn3;Calb1;Tpm1;Capzb;Epb41;Crmp1;Fscn1;Aldoa;Coro1a;Ilk;Pls3;Ophn1;Arhgap6;Dctn6;Acta1;Sppl2b;Myo6;Fam107a;Rflna;Dcdc2a;Gas2l1;Ppp1r9b;Gjb6;Specc1l;Crocc;Ncoa5;Fermt3;Cdc42bpb;Myo16;Eef1a1;Cldn5;Micall2;Pdlim7;Sptan1;My…	121
CC	GO:0099738	cell cortex region	23/2749	50/16470	1.25325e-06	3.67954e-05	2.88643e-05	Eno2;Ctnnb1;Mark2;Gucy1b1;Unc13a;Epb41;Phldb1;Bsn;Cltb;Epb41l2;Rims3;Myo5b;Dctn1;Ctbp1;Eno1;Iqsec2;Gck;Nr3c2;Clasp2;Clasp1;Unc13c;Rimbp2;Ppfia3	23
CC	GO:0005874	microtubule	108/2749	421/16470	1.52431e-06	4.30324e-05	3.37569e-05	Pcnt;Cct3;Tubb5;Tiam1;Apoe;Map3k11;Kifc2;Map2k1;Mid1ip1;Mta1;Dynll1;Rassf1;Enkd1;Clip3;Tppp3;Hspa8;Shroom1;Dync1h1;Septin9;Map1s;Tpgs1;Dynll2;Kif3c;Cct5;Dlg1;Nckap5l;Clip4;Mapre2;Klc2;Eif3a;Baiap2;Tubgcp2;Cct8;Stau2;Rassf5;Ttll11;Snph;Map1lc3a;Dclk2;Rmdn1;Kif17;Stmn1;Nudc;Kcnab2;Kif1b;Dvl1;Rnf4;Clip1;Ttll3;Stim1;Fgf13;Kifc3;Map1lc3b;Cep57;Ccsap;Map4;Wdr44;Mid1;Dcdc2a;Clip2;Gas2l1;Dpp9;Lzts2;Ss18;…	108
CC	GO:0005840	ribosome	65/2749	222/16470	1.87388e-06	5.09418e-05	3.99615e-05	Rpl13;Mrpl4;Rpl8;Mrpl49;Rplp1;Rps18;Mrpl52;Mrpl32;Rack1;Mrps24;Mrpl36;Mrpl57;Rps10;Rps14;Rps26;Mrpl20;Rpl6;Rpl28;Mrps11;Rps3;Ndufab1;Mrpl17;Rpsa;Mrpl23;Rpl10a;Fau;Rpl37;Rpl37rt;Mrpl55;Mrps26;Mettl17;Mrps27;Rpl27a;Rpl18a;Mrps12;Rpl29;Rpl37a;Rpl34;Rps15;Rpl18;Rps12;Rpl27;Rpl15;Rpl36;Rpl35;Uba52;Rps16;Aurkaip1;Rplp2;Rplp0;Rpl31;Hba-a2;Rpl37rt;Elavl4;Rpl12;Rps6;Rpl7a;Mrpl38;Mrpl48;Rps19;Mrpl53;Mrpl39…	65
BP	GO:0099173	postsynapse organization	63/2724	199/16259	1.50017e-07	5.26382e-05	4.82933e-05	Tiam1;Camk2b;Apoe;Abhd17a;Ndrg2;Chmp2b;Hspa8;Pick1;Dlg4;Lrrtm1;Dbnl;Actn1;Lgmn;Dbn1;Arf4;Nptxr;Baiap2;Stau2;Nrp2;Actr3;Abl2;Grin1;Dgkz;Itpka;Epha7;Rheb;Dvl1;Ophn1;Arhgef7;Shank3;Adgrb1;Hnrnpk;Arhgap33;Arhgap44;Ntng2;Ptprf;Tmem108;Cdk5r1;Lrfn4;Nlgn2;Lrrc4b;Zfp365;Ptprs;Agrn;Dtnbp1;Myo5b;Kalrn;Nrxn2;Homer1;Syngap1;Cux2;Sorbs1;Actb;Gap43;Musk;Lrp8;Srcin1;Shank1;Lrfn1;Arhgef9;Cfl1;Shisa7;Grin2a	63
BP	GO:0050807	regulation of synapse organization	80/2724	274/16259	1.70828e-07	5.48039e-05	5.02802e-05	Tubb5;Tiam1;Camk2b;Apoe;Abhd17a;Chmp2b;Hspa8;Dlg4;Sparc;Lrrtm1;Dbnl;Asic2;Dbn1;Arf4;Ywhaz;Nptxr;Baiap2;Stau2;Nrp2;Actr3;Abl1;Grin1;Anapc2;Itpka;Sema4a;Epha7;Rheb;Dmpk;Mecp2;Camkv;Adgrl3;Snap91;Shank3;Pcdh8;Dlg5;Adgrb1;Hnrnpk;Arhgap33;Eif4g1;Lrfn3;Arhgap44;Ntng2;Ptprf;Picalm;Lrrc24;Oxtr;Bdnf;Cdk5r1;Lrfn4;Nlgn2;Lrrc4b;Dab2ip;Ptprs;Lrtm2;Rims3;Agrn;Dtnbp1;Myo5b;Kalrn;Ptpro;Dctn1;Homer1;Dag1;Klk8;Cux…	80
BP	GO:0010770	positive regulation of cell morphogenesis involved in differentiation	60/2724	187/16259	1.74564e-07	5.48039e-05	5.02802e-05	Bcl11a;Tiam1;Camk2b;Apoe;Stk11;Calr;Cux1;Map2k1;Arpc2;Plxnd1;Srf;Rac3;Dbnl;Dbn1;Dmtn;Twf2;Ache;Vegfa;Baiap2;Stau2;Stk25;Actr3;Plxna2;Abl1;Zeb2;Anapc2;Itpka;Shox2;Ilk;Cspg5;Snap91;Prex1;Enpp2;Cul7;Map2k2;Ptprf;Lrp1;Picalm;Bdnf;Dscam;Plxnb2;Rtn4;Cib1;Plxnb1;Dnm2;Myo5b;Kalrn;C1qbp;Numbl;Cux2;Myadm;Zfyve27;Mapt;Lrp8;Triobp;Rreb1;Islr2;Megf8;Plxna1;Metrn	60
BP	GO:0007626	locomotory behavior	72/2724	239/16259	1.84041e-07	5.48901e-05	5.03593e-05	Sez6;Myg1;Grin2d;Apoe;Psap;Clcn3;Trh;Gprc5b;Mta1;Sptbn4;Dlg4;Lrrtm1;Dbn1;Agtpbp1;Ntan1;Gaa;Cln8;Abl2;Grin1;Calb1;Park7;Uchl1;Apba2;Mecp2;Ddhd2;Gnao1;Usp2;Olfm2;Zic1;Myo6;Adgrl3;Htr2c;Shank3;Zfhx3;Adam22;Chd7;Slc4a10;Atp7a;Dscam;Nlgn2;Nav2;Egr1;Vps13a;Meis1;Penk;Cacna1b;Oprl1;Aplp2;Sez6l;Kalrn;Zdhhc8;Dnm1;Ppp1r1b;Lsamp;Scn8a;Mapk10;Atp2b2;Gpr88;Gad1;Pak6;Mapt;Elavl4;Fign;Abca2;Adora2a;Sez6l2;Dab1;…	72
CC	GO:0099634	postsynaptic specialization membrane	44/2749	133/16470	2.68793e-06	7.04622e-05	5.52744e-05	Glra3;Tiam1;Scrib;Grin2d;Grin2c;Abhd17a;Grik5;Hspa8;Dlg4;Lrrtm1;Rgs9;Shisa9;Dlg1;Cnih2;Gria4;Grin1;Epha7;Cacng5;Dagla;Gabrb3;Grid1;Pacsin1;Lrfn3;Adam22;Ptprf;Lrfn4;Gabra3;Nlgn2;Lrrc4b;Rtn4;Plppr4;Ptprs;Gabra5;Dlg2;Ptpro;Scn8a;Atp2b2;Cacng8;Iqsec2;Lrfn1;Shisa7;Erbb4;Grin2a;Slc16a7	44
CC	GO:0070382	exocytic vesicle	72/2749	257/16470	3.20423e-06	8.11002e-05	6.36194e-05	Calm1;Clcn3;Sgta;Stx1a;Syngr3;Bcl2l1;Hspa8;Aph1a;Pick1;Dlg4;Calm3;Gipc1;Stx7;Kif3c;Vamp2;Vdac2;Bin1;Gabbr1;Rab40c;Slc2a8;Grin1;Tmem230;Trpm7;Unc13a;Sh3gl2;Slc6a9;Slc30a3;Slc17a6;Apba2;Abcc8;Ptpn5;Cdk16;Bace1;Trappc4;Bsn;Snap91;Atg9a;Akap7;Wfs1;Atp6v0a1;Scamp5;Brsk1;Picalm;Cltb;Bdnf;Septin6;Rnf112;Vti1b;Syt5;Ptprs;Synpr;Penk;Dtnbp1;Mff;Syt9;Syt7;Otof;Dlg2;Dnm1;Syn1;Slc17a7;Cttnbp2;Rab7;Vti1a;Septi…	72
BP	GO:0016049	cell growth	127/2724	497/16259	2.8865e-07	7.92024e-05	7.26648e-05	Lhx2;Acvrl1;Bcl11a;Sema6b;Ifrd1;Akt1;Bbc3;Tiam1;Tgfb1;Hdgfl2;Apoe;Stk11;Ddr1;Ppan;Ctnnb1;Ddx49;Hyal2;Hyal1;Srf;Cyba;Igfbp4;Wasf1;Rack1;Jade2;Dbnl;Dbn1;Bap1;Ptk2b;Kmt2d;Twf2;Vegfa;Smarca2;Slit1;Rptor;Sox17;Nrp2;Actr3;Adipor1;Olfm1;Abl1;Zeb2;Anapc2;Zmat3;Adam15;Sema4a;Epha7;Unc13a;Sh3gl2;Mad2l2;Dvl1;Ulk1;Rasal1;Emp1;Vgll4;Ilk;Fgf13;Acsl4;Mecp2;Fam107a;Phb;Gas2l1;Lefty1;Ppp1r9b;Trim46;Brat1;Sirt6;Hn…	127
BP	GO:0050885	neuromuscular process controlling balance	29/2724	67/16259	2.92113e-07	7.92024e-05	7.26648e-05	Camk2b;Grin2c;Psap;Rac3;Dlg4;Pde8b;Jph4;Jph3;Gaa;Cln8;Abl2;Abl1;Nr4a3;Ap1s2;Shank3;Rbfox2;Camta1;Rbfox1;Nlgn2;Abr;Aplp2;Rest;Atp2b2;Gpr88;Nkx6-2;Myo7a;Shank1;Cacna1a;Ankfn1	29
BP	GO:0048588	developmental cell growth	76/2724	261/16259	3.87425e-07	0.000100478	9.21841e-05	Lhx2;Bcl11a;Sema6b;Ifrd1;Tiam1;Apoe;Stk11;Ddr1;Ctnnb1;Srf;Wasf1;Jade2;Dbnl;Dbn1;Kmt2d;Twf2;Vegfa;Slit1;Nrp2;Actr3;Olfm1;Abl1;Zeb2;Anapc2;Sema4a;Epha7;Unc13a;Sh3gl2;Dvl1;Ulk1;Rasal1;Ilk;Fgf13;Mecp2;Trim46;Sirt6;Hnrnpk;Emx1;Lrp1;Sin3a;Tmem108;Picalm;Bdnf;Cdk5r1;Dscam;Rtn4r;Rtn4;Aatk;Lamb2;Camk2d;Ptprs;Rnf6;Auts2;Dnm2;Myo5b;Cpne6;Slc9a6;Smurf1;Mgll;Sema6c;Bcan;Cyfip2;Rgma;Zfyve27;Pak6;Mapt;Sema3b;Cp…	76
BP	GO:1902904	negative regulation of supramolecular fiber organization	52/2724	158/16259	4.68299e-07	0.000116392	0.000106785	Rdx;Add1;Apoe;Arpc2;Mid1ip1;Coro1b;Clip3;Hspa8;Pick1;Dbn1;Prkcd;Dmtn;Twf2;Gsn;Mkks;Ttbk2;Tpm1;Capzb;Hspg2;Stmn1;Emilin1;Coro1a;Fgf13;Arhgap6;Ldlr;Mid1;Gas2l1;Ssh3;Shank3;Specc1l;Inpp5j;Sptan1;Eml2;Kank3;Add3;Bmerb1;Camsap3;Carmil2;Cib1;Pfn2;Chadl;Arap1;Myadm;Tbcd;Apc2;Shank1;Clasp2;Cfl1;Clasp1;Ppfia1;Slit2;Add2	52
BP	GO:0043254	regulation of protein-containing complex assembly	111/2724	425/16259	5.10819e-07	0.000117485	0.000107787	Raf1;Rdx;Add1;Bbc3;Rhoc;Tgfb1;Med25;Apoe;Stx1a;Arpc2;Coro1b;Spire2;Clip3;Tppp3;Eln;H3f3b;Pick1;Wasf1;Ncln;Rack1;Dbnl;Trappc12;Trim27;Dbn1;Vdac2;Prkcd;Ptk2b;Dmtn;Dlg1;Twf2;Vegfa;Bin1;Fas;Arl2;Gnl3l;Baiap2;Caly;Actr3;Abl1;Gsn;Mkks;Src;Unc13a;Tpm1;Capzb;Pink1;Stmn1;Park7;Rnf4;Clip1;Ulk1;Fscn1;Coro1a;Rps3;Arfip2;Mecp2;Pik3r2;Cck;Pex5;Snap91;Prex1;Lefty1;Ssh3;Trhr;Ice1;Nop53;Zdhhc1;Inpp5j;Eif4g1;Stub1…	111
BP	GO:0035418	protein localization to synapse	38/2724	102/16259	5.12088e-07	0.000117485	0.000107787	Scrib;Grin2c;Map2k1;Dlg4;Stx7;Lrrtm1;Asic2;Vamp2;Dbn1;Nptxr;Dlg1;Cnih2;Baiap2;Stau2;Grin1;Snap23;Kif17;Nsg1;Bsn;Git1;Cacng5;Adam22;Arhgap44;Nlgn2;Dlg2;Kalrn;Nrxn2;Homer1;Dag1;Klc1;Mapk10;Mapk8ip3;Cacng8;Iqsec2;Dlgap1;Mapt;Shank1;Grin2a	38
BP	GO:0043393	regulation of protein binding	67/2724	224/16259	6.46028e-07	0.000142724	0.000130943	Add1;Flot1;Akt1;Ace;Tle5;Tiam1;Apoe;Dzip1;Hdac5;Plxnd1;Stk3;Rack1;Sympk;Mark2;Gnl3l;Actr3;Abl2;Abl1;Ttbk2;Src;Adam15;Stmn1;Epb41;Smarcd3;Park7;Dvl1;Crmp1;Ran;Mecp2;Arhgef7;Psme3ip1;Map1lc3b;Carm1;Pkd1;Ccpg1;Id1;Tcf7l2;Hnrnpk;Cldn5;Fkbp1a;Stub1;Crtac1;Ptprf;Lrp1;Mapk3;Bdnf;Zfpm1;Men1;Ripor2;Gpsm1;Fam220a;Agrn;Dtnbp1;Aplp2;Hsf1;Mark3;Itgb1bp1;Hopx;Dnajb2;Tdg;Rgma;Ramp1;Actb;Snapin;Csnk1e;Ramp2;Fam2…	67
BP	GO:1902903	regulation of supramolecular fiber organization	97/2724	361/16259	6.75672e-07	0.000143942	0.000132061	Rdx;Add1;Rhoc;Apoe;Arpc2;Mid1ip1;Coro1b;Spire2;Clip3;Eln;Hspa8;Pick1;Pdlim4;Map1s;Wasf1;Dbnl;Trim27;Dbn1;Prkcd;Ptk2b;Sorbs3;Dmtn;Dlg1;Twf2;Bin1;Arl2;Baiap2;Actr3;Abl1;Gsn;Mkks;Ttbk2;Tpm1;Capzb;Hspg2;Stmn1;Emilin1;Clip1;Coro1a;Rps3;Arfip2;Fgf13;Arhgap6;Mecp2;Pik3r2;Ldlr;Prex1;Mid1;Gas2l1;Ssh3;Id1;Shank3;Arhgef10l;Specc1l;Inpp5j;Pde4dip;Sptan1;Eml2;Kank3;Add3;Cdc42ep4;Lpar1;Bmerb1;Camsap3;Tesk1;Act…	97
BP	GO:0016358	dendrite development	83/2724	298/16259	8.90893e-07	0.000183247	0.000168122	Sez6;Bcl11a;Tiam1;Camk2b;Apoe;Stk11;Cux1;Nsmf;Dlg4;Map1s;Dbnl;Dbn1;Arf4;Ache;Ntn3;Fas;Vldlr;Baiap2;Stau2;Actr3;Abl2;Grin1;Anapc2;Itpka;Dvl1;Mapkapk5;Ilk;Pqbp1;Acsl4;Mecp2;Trappc4;Carm1;Myo6;Prex1;Dcdc2a;Git1;Id1;Ppp1r9b;Shank3;Dlg5;Hnrnpk;Cul7;Arhgap33;Pacsin1;Palm;Arhgap44;Rbfox2;Ptprf;Picalm;Bdnf;Cdk5r1;Lpar1;Atp7a;Dscam;Nlgn2;Sarm1;Zfp365;Dab2ip;Ptprs;Taok2;Mink1;Dtnbp1;Myo5b;Kalrn;Slc9a6;Numb…	83
BP	GO:0061572	actin filament bundle organization	54/2724	170/16259	1.00632e-06	0.00020009	0.000183574	Rdx;Add1;Rhoc;Coro1b;Spire2;Eln;Srf;Shroom1;Pdlim4;Actn1;Dbn1;Ptk2b;Sorbs3;Dmtn;Baiap2;Abl2;Abl1;Mkks;Src;Tpm1;Stmn1;Fscn1;Pls3;Arhgap6;Pik3r2;Fam107a;Rflna;Id1;Shank3;Arhgef10l;Kank3;Add3;Lpar1;Tesk1;Actg1;Fam171a1;Pfn2;Pxn;Zyx;Itgb1bp1;Mtss1;Arap1;Tac1;Fhdc1;Synpo;Sorbs1;Shank1;Gas7;Triobp;Clasp2;Cfl1;Clasp1;Ppfia1;Add2	54
BP	GO:0150115	cell-substrate junction organization	35/2724	93/16259	1.08016e-06	0.000203231	0.000186456	Acvrl1;Dusp3;Actn1;Ptk2b;Dmtn;Plec;Vegfa;Mapre2;Ldb1;Abl1;Src;Arhgap6;Fam107a;Enpp2;Col16a1;Lrp1;Ajuba;Camsap3;Gpm6b;Actg1;Pxn;Taok2;Itgb1bp1;Bcas3;Dst;Sorbs1;Iqsec1;Ptprj;Clasp2;Thy1;Cfl1;Map4k4;Clasp1;Tns1;Dapk3	35
BP	GO:0051098	regulation of binding	99/2724	374/16259	1.09026e-06	0.000203231	0.000186456	Lhx2;Add1;Calm1;Flot1;Akt1;Ace;Tle5;Tiam1;Tgfb1;Med25;Apoe;Dzip1;Trim28;Tfap4;Ctnnb1;Hdac5;Cdk9;Edf1;Plxnd1;Stk3;Rack1;Sympk;Mark2;Gnl3l;Eif4a3;Actr3;Abl2;Abl1;Ttbk2;Src;Adam15;Stmn1;Epb41;Smarcd3;Park7;Mad2l2;Ski;Dvl1;Crmp1;Ran;Eif3c;Mecp2;Arhgef7;Psme3ip1;Map1lc3b;Zfp90;Carm1;Mdfi;Pkd1;Ccpg1;Id1;Hnrnpl;Tcf7l2;Acd;Hnrnpk;Cldn5;Fkbp1a;Eif4g1;Stub1;Rap1gap;Zbtb7a;Crtac1;Ptprf;Lrp1;Sin3a;Mapk3;Mau2…	99
BP	GO:0051017	actin filament bundle assembly	53/2724	167/16259	1.30149e-06	0.000235253	0.000215835	Rdx;Add1;Rhoc;Coro1b;Spire2;Eln;Srf;Shroom1;Pdlim4;Actn1;Dbn1;Ptk2b;Sorbs3;Dmtn;Baiap2;Abl2;Abl1;Mkks;Src;Tpm1;Stmn1;Fscn1;Pls3;Arhgap6;Pik3r2;Fam107a;Id1;Shank3;Arhgef10l;Kank3;Add3;Lpar1;Tesk1;Actg1;Fam171a1;Pfn2;Pxn;Zyx;Itgb1bp1;Mtss1;Arap1;Tac1;Fhdc1;Synpo;Sorbs1;Shank1;Gas7;Triobp;Clasp2;Cfl1;Clasp1;Ppfia1;Add2	53
CC	GO:0030658	transport vesicle membrane	45/2749	144/16470	1.12958e-05	0.000276369	0.000216799	Sec24b;Calm1;Clcn3;Sgta;Stx1a;Syngr3;Bcl2l1;Calm3;Stx7;Vamp2;Bin1;Klhl12;Grin1;Trpm7;Unc13a;Sh3gl2;Slc6a9;Slc30a3;Slc17a6;Abcc8;Ap1g2;Wfs1;Atp6v0a1;Scamp5;Sec24c;Cltb;Vti1b;Nrgn;Syt5;Ptprs;Synpr;Dtnbp1;Mff;Syt9;Otof;Dlg2;Syn1;Slc17a7;Sec31a;Rab7;Vti1a;Furin;Ap1s1;Rab3c;Unc13c	45
CC	GO:0098936	intrinsic component of postsynaptic membrane	52/2749	175/16470	1.22485e-05	0.000290013	0.000227502	Cntn1;Glra3;Grin2d;Abhd17a;Grik5;Clcn3;Dlg4;Lrrtm1;Shisa9;Grm2;Gabbr1;Cnih2;Gria4;Nrp2;Grin1;Epha7;Slc6a9;Slc6a8;Cspg5;Adora1;Cacng5;Dagla;Pcdh8;Gabrb3;Adgrb1;Grid1;Lrfn3;Adam22;Ptprf;Lrfn4;Gabra3;Nlgn2;Lrrc4b;Rtn4;Plppr4;Ptprs;Gabra5;Dlg2;Ptpro;Cacna1h;Scn8a;Atp2b2;Cacng8;Adora2a;Kcnc3;Lrfn1;Shisa7;Erbb4;Slc8a2;Cacna1e;Grin2a;Slc16a7	52
BP	GO:1903311	regulation of mRNA metabolic process	72/2724	251/16259	1.43422e-06	0.000251621	0.000230852	Tbrg4;Supt6;Puf60;Supt5;Paf1;Wtap;Cdk9;Hspa8;Rbfox3;Hnrnpd;Ddx5;Acin1;Khdrbs3;Tra2b;Pcbp4;Vegfa;Celf4;Iws1;Eif4a3;Angel2;Vim;BC005624;Rbm39;Ahcyl1;Celf3;Rnf20;Ptbp3;Srsf9;Cnot7;Celf6;Ythdc1;Hnrnpl;Samd4b;Rbm42;Hnrnpk;Tent4a;Zbtb7a;Rbfox2;Apex1;Fastkd3;Prdx6;Sfswap;Cirbp;Rbfox1;Khdrbs1;Tent4b;Cpsf6;Syncrip;Hnrnpa2b1;Hsf1;Snrnp70;Safb2;C1qbp;Pabpc4;Srsf1;Rest;Hnrnpm;Zfp64;Mbnl2;Rnps1;Dazap1;Srsf2;S…	72
MF	GO:0003729	mRNA binding	83/2695	290/16133	2.26958e-07	0.000253058	0.000234603	Pcbp3;Supt5;Calr;Rbfox3;Hnrnpd;Ddx5;Unk;Cct5;Khdrbs3;Fyttd1;Tra2b;Denr;Pcbp4;Celf4;Rps14;Eif3a;Rps26;Shmt2;Eif4a3;Angel2;Celf3;Cryz;Rnf20;Ptbp3;Park7;Rpl6;Cnbp;Ybx3;Mrps11;Rps3;Mecp2;Pkm;Celf6;Ythdc1;Hnrnpl;Samd4b;Paip2;Eef1a1;Hdlbp;Serbp1;Hnrnpk;Mvk;Shfl;Eif4g1;Rbfox2;Cirbp;Fubp3;Rbfox1;Slbp;Eif4g3;Exosc4;Hnrnpll;Khdrbs1;Cpsf6;Syncrip;Hnrnpa2b1;Snrnp70;Pcbp2;C1qbp;Pabpc4;Srsf1;Rpl35;Hnrnpm;Rnps1…	83
BP	GO:0050686	negative regulation of mRNA processing	17/2724	31/16259	1.50726e-06	0.000256881	0.000235677	Supt5;Cdk9;Acin1;Tra2b;Pcbp4;Celf4;Rnf20;Ptbp3;Srsf9;Hnrnpl;Rbm42;Hnrnpk;Sfswap;Hnrnpa2b1;C1qbp;Rnps1;Nelfe	17
MF	GO:0003735	structural constituent of ribosome	50/2695	150/16133	4.56831e-07	0.000254683	0.000236109	Rpl13;Mrpl4;Rpl8;Mrpl49;Rplp1;Rps18;Mrpl52;Mrpl32;Mrps24;Mrpl36;Mrpl57;Rps10;Rps14;Rps26;Mrpl20;Rpl6;Rpl28;Mrps11;Rps3;Mrpl17;Rpsa;Mrpl23;Rpl10a;Fau;Rpl37;Rpl37rt;Mrpl55;Rpl27a;Rpl18a;Mrps12;Rpl29;Rpl37a;Rps15;Rpl18;Rps12;Rpl27;Rpl15;Rpl36;Rpl35;Rps16;Rplp2;Rplp0;Rpl31;Rpl37rt;Rpl12;Rps6;Rps19;Mrpl39;Rpl13a;Rps27;Rps13	50
BP	GO:0010976	positive regulation of neuron projection development	96/2724	363/16259	1.64948e-06	0.000273309	0.00025075	Cntn1;Sez6;Serpinf1;Bcl11a;Tiam1;Camk2b;Apoe;Stk11;Dvl3;Cux1;Map2k1;Gprc5b;Plxnd1;Srf;Dlg4;Snx3;Dbnl;Kif3c;Nme2;Dbn1;Ptk2b;Twf2;Ache;Vegfa;Vldlr;Mark2;Baiap2;Stau2;Stk25;Actr3;Abl2;Plxna2;Hspa5;Zeb2;Anapc2;Itpka;Ltk;Shox2;Unc13a;Dvl1;Mapkapk5;Rasal1;Ptpn5;Ilk;Mecp2;Tmem30a;Snap91;Mif;Shank3;Plk5;Ndrg4;Dlg5;Eef1a1;Hnrnpk;Cul7;Pacsin1;Palm;Atp1b2;Map2k2;Ptprf;Lrp1;Picalm;Ranbp1;Bdnf;Lpar1;Dscam;Nlg…	96
CC	GO:0034703	cation channel complex	60/2749	212/16470	1.46081e-05	0.00031978	0.000250853	Calm1;Grin2d;Grin2c;Cacnb3;Grik5;Stx1a;Cacnb1;Kcnab3;Dlg4;Calm3;Micu1;Hcn2;Vamp2;Ptk2b;Kcnv1;Shisa9;Grik1;Cnih2;Kcnk4;Kcnip2;Gria4;Olfm1;Grin1;Kcnq5;Kcnab2;Ryr1;Abcc8;Olfm2;Pkd1;Kcnh2;Cacng5;Kcna6;Ptpa;Dlgap3;Kcnab1;Scn3b;Olfm3;Cpt1c;Kcnmb4;Cacna1b;Kcns2;Abcc9;Dlg2;Porcn;Cacna1h;Scn8a;Kcnip4;Kcnc2;Cacng8;Scn1b;Kcnc3;Shank1;Dpp10;Cacnb2;Cacna1a;Nos1ap;Shisa8;Atp5g2;Cacna1e;Grin2a	60
CC	GO:0042641	actomyosin	33/2749	95/16470	1.4672e-05	0.00031978	0.000250853	Tpm4;Stx1a;Coro1b;Cyba;Pdlim4;Septin9;Actn1;Pdlim2;Tpm3;Fscn1;Ilk;Acta1;Fam107a;Gas2l1;Cdc42bpb;Micall2;Pdlim7;Myh14;Ablim3;Mprip;Pxn;Zyx;Cdc42bpa;Enah;Ablim1;Daam1;Myo18a;Septin5;Synpo;Dst;Sorbs1;Actb;Sipa1l3	33
CC	GO:0030133	transport vesicle	86/2749	334/16470	1.48127e-05	0.00031978	0.000250853	Sec24b;Calm1;Clcn3;Sgta;Stx1a;Bloc1s6;Syngr3;Bcl2l1;Hspa8;Aph1a;Pick1;Dlg4;Calm3;Gipc1;Stx7;Kif3c;Vamp2;Vdac2;Bin1;Gabbr1;Rab40c;Klhl12;Slc2a8;Grin1;Tmem230;Trpm7;Unc13a;Sh3gl2;Slc6a9;Azin2;Slc30a3;Slc17a6;Apba2;Abcc8;Ptpn5;Cdk16;Bace1;Trappc4;Bsn;Ap1g2;Snap91;Atp13a2;Atg9a;Akap7;Wfs1;Atp6v0a1;Scamp5;Brsk1;Sec24c;Picalm;Cltb;Bdnf;Septin6;Rnf112;Vti1b;Atp7a;Nrgn;Syt5;Ptprs;Synpr;Penk;Dtnbp1;Mff;Sy…	86
BP	GO:0099084	postsynaptic specialization organization	20/2724	41/16259	2.08611e-06	0.000336315	0.000308555	Hspa8;Lrrtm1;Dbn1;Nptxr;Dgkz;Ophn1;Shank3;Ntng2;Tmem108;Lrfn4;Nlgn2;Lrrc4b;Ptprs;Nrxn2;Syngap1;Gap43;Shank1;Lrfn1;Arhgef9;Cfl1	20
CC	GO:0030863	cortical cytoskeleton	39/2749	121/16470	1.92516e-05	0.000403734	0.000316711	Rdx;Flot1;Tpm4;Nsmf;Sptbn4;Med28;Shroom1;Dlg4;Dbnl;Actn1;Dbn1;Pdlim2;Dmtn;Gsn;Tpm3;Calb1;Capzb;Epb41;Coro1a;Ank1;Bsn;Dcdc2a;Ppp1r9b;Eef1a1;Cldn5;Pde4dip;Sptan1;Llgl1;Mtss2;Prkcb;Rtkn;Rims3;Myadm;Actb;Triobp;Clasp2;Cfl1;Clasp1;Akap13	39
CC	GO:0043198	dendritic shaft	26/2749	69/16470	2.30832e-05	0.000470641	0.000369196	Sez6;Prkar2b;Arpc2;Ctnnb1;Hspa8;Gipc1;Hcn2;Dbn1;Jph4;Gabbr1;Grk2;Cnih2;Baiap2;Stau2;Ilk;Prex1;Inpp5j;Lpar1;Nlgn2;Rtn4r;Whrn;Cacna1b;Homer1;Syngap1;Slc12a5;Ntsr2	26
BP	GO:1902414	protein localization to cell junction	42/2724	125/16259	3.16035e-06	0.000496092	0.000455143	Lsr;Scrib;Grin2c;Map2k1;Dlg4;Stx7;Lrrtm1;Asic2;Vamp2;Dbn1;Nptxr;Dlg1;Cnih2;Baiap2;Stau2;Grin1;Snap23;Kif17;Nsg1;Bsn;Git1;Cacng5;Dlg5;Adam22;Arhgap44;Nlgn2;Actg1;Dlg2;Kalrn;Nrxn2;Homer1;Dag1;Klc1;Mapk10;Mapk8ip3;Cacng8;Iqsec2;Dlgap1;Mapt;Actb;Shank1;Grin2a	42
CC	GO:0031256	leading edge membrane	45/2749	149/16470	2.94475e-05	0.000584174	0.000458258	Tiam1;Arpc2;Plekho1;Hcn2;Arf4;Spata13;Shisa9;Gabbr1;Unc5a;Grin1;Src;Hpca;Rps3;Ank1;Myo6;Fam107a;Adora1;Ppp1r9b;Dagla;Psd;Antxr1;Eef1a1;Pacsin1;Palm;Arhgap44;Mtss2;Gabra3;Ripor2;Gabra5;Dnm2;Mapk8ip3;Kcnc2;Cacng8;Slc12a5;Mapt;Apc2;Adora2a;Kcnc3;Ptprj;Clasp2;Thy1;Sntg1;Shisa7;Abca7;Shisa8	45
BP	GO:0050806	positive regulation of synaptic transmission	61/2724	207/16259	3.44488e-06	0.00052625	0.000482812	Flot1;Camk2b;Grin2d;Apoe;Grin2c;Cacnb3;Stx1a;Bcl2l1;Sqstm1;Dlg4;Lrrtm1;Vamp2;Lgmn;Dbn1;Ptk2b;Grik1;Grk2;Baiap2;Gria4;Abl1;Grin1;Car2;Calb1;Unc13a;Pink1;Dvl1;Nsg1;Ptpn5;Mecp2;Fam107a;Htr2c;Adora1;Cacng5;Shank3;Paip2;Hnrnpk;Oxtr;Car7;Nlgn2;Rgs14;Cx3cr1;Nrgn;Cacna1b;Rims3;Dtnbp1;Syt9;Syt7;Kalrn;Cux2;Tac1;Cacng8;Iqsec2;Musk;Adora2a;Htr6;Sphk1;Shank1;Shisa7;Erbb4;Slc8a2;Grin2a	61
BP	GO:0150116	regulation of cell-substrate junction organization	26/2724	63/16259	3.52892e-06	0.00052625	0.000482812	Acvrl1;Dusp3;Dmtn;Vegfa;Mapre2;Ldb1;Abl1;Src;Arhgap6;Fam107a;Enpp2;Col16a1;Lrp1;Camsap3;Gpm6b;Actg1;Itgb1bp1;Bcas3;Iqsec1;Ptprj;Clasp2;Thy1;Cfl1;Map4k4;Clasp1;Dapk3	26
BP	GO:0007044	cell-substrate junction assembly	33/2724	90/16259	4.22428e-06	0.000614582	0.000563853	Acvrl1;Dusp3;Actn1;Ptk2b;Dmtn;Plec;Vegfa;Ldb1;Abl1;Src;Arhgap6;Fam107a;Enpp2;Col16a1;Lrp1;Ajuba;Camsap3;Gpm6b;Actg1;Pxn;Taok2;Itgb1bp1;Bcas3;Dst;Sorbs1;Ptprj;Clasp2;Thy1;Cfl1;Map4k4;Clasp1;Tns1;Dapk3	33
CC	GO:0032432	actin filament bundle	32/2749	95/16470	3.96229e-05	0.000765347	0.00060038	Tpm4;Coro1b;Cyba;Pdlim4;Septin9;Actn1;Pdlim2;Tpm3;Fscn1;Ilk;Pls3;Acta1;Fam107a;Rflna;Gas2l1;Micall2;Pdlim7;Myh14;Ablim3;Mprip;Pxn;Zyx;Enah;Ablim1;Daam1;Septin5;Synpo;Dst;Sorbs1;Actb;Cfl1;Sipa1l3	32
BP	GO:0048675	axon extension	44/2724	135/16259	4.62938e-06	0.000657482	0.000603211	Lhx2;Sema6b;Ifrd1;Apoe;Srf;Dbnl;Dbn1;Twf2;Vegfa;Slit1;Nrp2;Actr3;Olfm1;Abl1;Anapc2;Sema4a;Dvl1;Ulk1;Ilk;Trim46;Lrp1;Sin3a;Bdnf;Cdk5r1;Dscam;Rtn4r;Rtn4;Aatk;Lamb2;Ptprs;Rnf6;Auts2;Dnm2;Myo5b;Slc9a6;Mgll;Sema6c;Zfyve27;Mapt;Sema3b;Clasp2;Islr2;Megf8;Slit2	44
CC	GO:0031300	intrinsic component of organelle membrane	96/2749	393/16470	4.69526e-05	0.000883672	0.0006932	Oxa1l;Gramd1a;Abhd17a;Calr;Cux1;Clcn3;Stx1a;B4galnt1;Rhot1;Tecr;Pex3;Stx7;Dnajb12;Micu1;Pcsk4;Slc25a19;Vamp2;Samd8;Itm2b;Emc9;Gpaa1;H2-K1;Tap2;Ndfip1;Tm7sf2;Rce1;Ier3ip1;Unc50;Mpc2;Hspa5;Pex16;Sec62;Etfdh;Slc6a9;Pink1;Mfn2;Slc30a3;Abcb9;Tomm40;Dmpk;Slc17a6;Pex11a;Yif1b;Far1;Stim1;Sppl2b;Atp13a2;Tmem33;Tpst1;Dpm3;Pgap3;Rhot2;Wfs1;Atp6v0a1;Scamp5;Slc22a17;Golga7;Tmem201;Cnr1;Sun1;Chchd10;Rtn4;Cpt1c…	96
BP	GO:1900006	positive regulation of dendrite development	37/2724	107/16259	5.62887e-06	0.000780842	0.000716389	Sez6;Tiam1;Camk2b;Apoe;Cux1;Dbnl;Dbn1;Ache;Vldlr;Baiap2;Stau2;Actr3;Anapc2;Itpka;Mapkapk5;Ilk;Mecp2;Shank3;Dlg5;Hnrnpk;Cul7;Pacsin1;Palm;Ptprf;Lpar1;Nlgn2;Dab2ip;Myo5b;Kalrn;Numbl;Cux2;Foxo6;Elavl4;Lrp8;Shank1;Neurl1a;Cfl1	37
BP	GO:0061387	regulation of extent of cell growth	42/2724	128/16259	6.2441e-06	0.000846502	0.000776629	Bcl11a;Sema6b;Ifrd1;Apoe;Srf;Dbnl;Dbn1;Twf2;Vegfa;Slit1;Actr3;Olfm1;Abl1;Anapc2;Sema4a;Epha7;Ulk1;Ilk;Fgf13;Trim46;Lrp1;Sin3a;Bdnf;Cdk5r1;Dscam;Rtn4r;Rtn4;Aatk;Ptprs;Rnf6;Dnm2;Myo5b;Mgll;Sema6c;Rgma;Zfyve27;Mapt;Sema3b;Clasp2;Islr2;Megf8;Slit2	42
BP	GO:0032535	regulation of cellular component size	101/2724	398/16259	6.44678e-06	0.000849336	0.00077923	Rdx;Bcl11a;Add1;Sema6b;Ifrd1;Akt1;Apoe;Clcn3;Aqp1;Arpc2;Cdk4;Coro1b;Spire2;Eln;Srf;Pick1;Wasf1;Dbnl;Trim27;Dbn1;Prkcd;Ptk2b;Nefm;Dmtn;Wnt7b;Dlg1;Twf2;Vegfa;Bin1;Slit1;Baiap2;Rptor;Cln8;Actr3;Olfm1;Abl1;Gsn;Anapc2;Mkks;Sema4a;Epha7;Tpm1;Capzb;Hp1bp3;Ulk1;Pex11a;Coro1a;Arfip2;Ilk;Fgf13;Pik3r2;Prex1;Atp13a2;Ssh3;Shank3;Slc12a9;Specc1l;Trim46;Sptan1;Kank3;Lrp1;Sin3a;Picalm;Add3;Bdnf;Cdk5r1;Cdc42ep4;A…	101
BP	GO:0008088	axo-dendritic transport	30/2724	80/16259	6.75354e-06	0.000849336	0.00077923	Bloc1s6;Hspa8;Dync1h1;Wasf1;Actr10;Agtpbp1;Nefm;Klc2;Cnih2;Caly;Stau2;Kif17;Kif1b;Uchl1;Mecp2;Bsn;Trim46;Tmem108;Kif1c;Dtnbp1;Dlg2;Fbxw11;Klc1;Mapk8ip3;Sybu;Dst;Mapt;Snapin;Klc3;Spg7	30
BP	GO:0048041	focal adhesion assembly	30/2724	80/16259	6.75354e-06	0.000849336	0.00077923	Acvrl1;Dusp3;Actn1;Ptk2b;Dmtn;Vegfa;Ldb1;Abl1;Src;Arhgap6;Fam107a;Enpp2;Col16a1;Lrp1;Ajuba;Camsap3;Gpm6b;Actg1;Pxn;Taok2;Itgb1bp1;Bcas3;Sorbs1;Ptprj;Clasp2;Thy1;Cfl1;Map4k4;Clasp1;Dapk3	30
BP	GO:1990778	protein localization to cell periphery	93/2724	360/16259	6.83456e-06	0.000849336	0.00077923	Rdx;Ankrd39;Flot1;Akt1;Rab34;Slc9a3r2;Scrib;Tgfb1;Camk2b;Grin2c;Cacnb3;Lin7b;Map2k1;Bcl2l1;Sptbn4;Clip3;Lama5;Sqstm1;Dlg4;Gga3;Stx7;Rack1;Vamp2;Nptxr;Dlg1;Ppil2;Trem2;Rab40c;Tspan17;Actr3;Atp1b1;Grin1;Snap23;Tmem59;Epb41;Kif1b;Nsg1;Tesc;Clip1;Pgap2;Fgf13;Ank1;Pik3r2;Csk;Stac;Git1;Ppp1r9b;Cacng5;Gga1;Nfasc;Pacsin1;Adam22;Palm;Arhgap44;Lrp1;Mrap2;Picalm;Scn3b;Golga7;Epb41l2;Vti1b;Tmed2;Cib1;Camk2d;…	93
BP	GO:0099601	regulation of neurotransmitter receptor activity	26/2724	65/16259	7.01666e-06	0.00085417	0.000783665	Dlgap4;Dlg4;Rgs9;Ptk2b;Nptxr;Shisa9;Cnih2;Src;Slc6a9;Pink1;Park7;Cacng5;Shank3;Dlgap3;Nlgn2;Mink1;Homer1;Homer3;Cacng8;Dlgap1;Shank1;Cfl1;Shisa7;Shisa8;Begain;Grin2a	26
CC	GO:0099055	integral component of postsynaptic membrane	48/2749	166/16470	5.59495e-05	0.00102667	0.000805378	Glra3;Grin2d;Grik5;Clcn3;Lrrtm1;Shisa9;Grm2;Gabbr1;Cnih2;Gria4;Nrp2;Grin1;Epha7;Slc6a9;Slc6a8;Cspg5;Adora1;Cacng5;Dagla;Pcdh8;Gabrb3;Adgrb1;Grid1;Lrfn3;Adam22;Ptprf;Lrfn4;Gabra3;Nlgn2;Lrrc4b;Rtn4;Plppr4;Ptprs;Gabra5;Ptpro;Cacna1h;Scn8a;Atp2b2;Cacng8;Adora2a;Kcnc3;Lrfn1;Shisa7;Erbb4;Slc8a2;Cacna1e;Grin2a;Slc16a7	48
BP	GO:0098962	regulation of postsynaptic neurotransmitter receptor activity	2724-12-01	19/16259	7.51592e-06	0.00089665	0.000822638	Dlgap4;Nptxr;Shisa9;Cnih2;Src;Cacng5;Dlgap3;Homer1;Homer3;Dlgap1;Shisa7;Begain	12
BP	GO:0033119	negative regulation of RNA splicing	15/2724	28/16259	9.24219e-06	0.00108097	0.000991747	Acin1;Tra2b;Pcbp4;Celf4;Rps26;Ptbp3;Srsf9;Hnrnpl;Rbm42;Hnrnpk;Sfswap;Hnrnpa2b1;C1qbp;Rnps1;Rps13	15
BP	GO:0031110	regulation of microtubule polymerization or depolymerization	32/2724	89/16259	9.4388e-06	0.00108274	0.000993367	Mid1ip1;Clip3;Map1s;Mapre2;Arl2;Abl1;Ttbk2;Capzb;Stmn1;Clip1;Rps3;Fgf13;Mecp2;Mid1;Gas2l1;Specc1l;Inpp5j;Pde4dip;Eml2;Bmerb1;Camsap3;Cib1;Togaram1;Stmn4;Dctn1;Slc39a12;Dst;Mapt;Tbcd;Apc2;Clasp2;Clasp1	32
CC	GO:0099146	intrinsic component of postsynaptic density membrane	27/2749	77/16470	7.09092e-05	0.00126945	0.000995824	Grin2d;Abhd17a;Grik5;Dlg4;Shisa9;Cnih2;Gria4;Grin1;Epha7;Grid1;Lrfn3;Adam22;Ptprf;Lrfn4;Lrrc4b;Rtn4;Plppr4;Ptprs;Dlg2;Ptpro;Scn8a;Atp2b2;Cacng8;Lrfn1;Erbb4;Grin2a;Slc16a7	27
CC	GO:0048786	presynaptic active zone	31/2749	94/16470	8.18557e-05	0.00143053	0.00112218	Flot1;Stx1a;Ctnnb1;Gucy1b1;Unc13a;Bsn;Snap91;Phb;Adora1;Lrfn3;Arhgap44;Ntng2;Rims3;Otof;Cacna1h;C1qbp;Ctbp1;Syn1;Scn8a;Slc17a7;Atp2b2;Gad1;Iqsec2;Adora2a;Nr3c2;Cacna1a;Ppfia1;Ppfia4;Unc13c;Rimbp2;Ppfia3	31
CC	GO:0001725	stress fiber	29/2749	86/16470	8.756e-05	0.00146066	0.00114582	Tpm4;Coro1b;Cyba;Pdlim4;Septin9;Actn1;Pdlim2;Tpm3;Fscn1;Ilk;Acta1;Fam107a;Gas2l1;Micall2;Pdlim7;Myh14;Ablim3;Mprip;Pxn;Zyx;Enah;Ablim1;Daam1;Septin5;Synpo;Dst;Sorbs1;Actb;Sipa1l3	29
CC	GO:0097517	contractile actin filament bundle	29/2749	86/16470	8.756e-05	0.00146066	0.00114582	Tpm4;Coro1b;Cyba;Pdlim4;Septin9;Actn1;Pdlim2;Tpm3;Fscn1;Ilk;Acta1;Fam107a;Gas2l1;Micall2;Pdlim7;Myh14;Ablim3;Mprip;Pxn;Zyx;Enah;Ablim1;Daam1;Septin5;Synpo;Dst;Sorbs1;Actb;Sipa1l3	29
CC	GO:0098831	presynaptic active zone cytoplasmic component	2749-11-01	20/16470	0.000105229	0.0017164	0.00134644	Ctnnb1;Gucy1b1;Unc13a;Bsn;Rims3;Ctbp1;Iqsec2;Nr3c2;Unc13c;Rimbp2;Ppfia3	11
CC	GO:0098948	intrinsic component of postsynaptic specialization membrane	34/2749	108/16470	0.000108324	0.00172847	0.00135591	Glra3;Grin2d;Abhd17a;Grik5;Dlg4;Lrrtm1;Shisa9;Cnih2;Gria4;Grin1;Epha7;Gabrb3;Grid1;Lrfn3;Adam22;Ptprf;Lrfn4;Gabra3;Nlgn2;Lrrc4b;Rtn4;Plppr4;Ptprs;Gabra5;Dlg2;Ptpro;Scn8a;Atp2b2;Cacng8;Lrfn1;Shisa7;Erbb4;Grin2a;Slc16a7	34
CC	GO:0001726	ruffle	43/2749	148/16470	0.000118094	0.00181426	0.0014232	Rdx;Rab34;Tiam1;Arpc2;Plekho1;Dbnl;Nme2;Actn1;Arf4;Spata13;Fgd1;Actr3;Abl1;Gsn;Trpm7;Src;Tesc;Fscn1;Frmd4b;Rps3;Arfip2;Mtm1;Myo6;Fam107a;Ppp1r9b;Psd;Eef1a1;Arap3;Inpp5j;Pacsin1;Pdlim7;Mtss2;Carmil2;Myo9b;Dnm2;Itgb1bp1;Gnas;Myadm;Gas7;Ptprj;Clasp2;Sntg1;Abca7	43
CC	GO:0030672	synaptic vesicle membrane	35/2749	113/16470	0.000124423	0.00181426	0.0014232	Calm1;Clcn3;Sgta;Stx1a;Syngr3;Bcl2l1;Calm3;Stx7;Vamp2;Bin1;Grin1;Trpm7;Unc13a;Sh3gl2;Slc6a9;Slc30a3;Slc17a6;Abcc8;Wfs1;Atp6v0a1;Scamp5;Cltb;Syt5;Ptprs;Synpr;Dtnbp1;Mff;Syt9;Otof;Dlg2;Syn1;Slc17a7;Rab7;Rab3c;Unc13c	35
CC	GO:0099501	exocytic vesicle membrane	35/2749	113/16470	0.000124423	0.00181426	0.0014232	Calm1;Clcn3;Sgta;Stx1a;Syngr3;Bcl2l1;Calm3;Stx7;Vamp2;Bin1;Grin1;Trpm7;Unc13a;Sh3gl2;Slc6a9;Slc30a3;Slc17a6;Abcc8;Wfs1;Atp6v0a1;Scamp5;Cltb;Syt5;Ptprs;Synpr;Dtnbp1;Mff;Syt9;Otof;Dlg2;Syn1;Slc17a7;Rab7;Rab3c;Unc13c	35
CC	GO:1990351	transporter complex	75/2749	299/16470	0.000125735	0.00181426	0.0014232	Glra3;Calm1;Scrib;Grin2d;Grin2c;Cacnb3;Grik5;Stx1a;Cacnb1;Kcnab3;Dlg4;Calm3;Micu1;Timm13;Hcn2;Vamp2;Ptk2b;Kcnv1;Shisa9;Dlg1;Grik1;Cnih2;Kcnk4;Kcnip2;Gria4;Atp1b1;Olfm1;Grin1;Kcnq5;Kcnab2;Ttyh1;Ryr1;Abcc8;Gabrq;Olfm2;Pkd1;Kcnh2;Cacng5;Shank3;Gabrb3;Kcna6;Ptpa;Ttyh3;Dlgap3;Atp1b2;Kcnab1;Scn3b;Olfm3;Gabra3;Timm10b;Cpt1c;Kcnmb4;Gabra5;Cacna1b;Kcns2;Abcc9;Dlg2;Porcn;Cacna1h;Scn8a;Kcnip4;Kcnc2;Cacng8;S…	75
CC	GO:0031301	integral component of organelle membrane	87/2749	358/16470	0.000126059	0.00181426	0.0014232	Oxa1l;Calr;Cux1;Clcn3;Stx1a;B4galnt1;Rhot1;Tecr;Pex3;Stx7;Dnajb12;Micu1;Pcsk4;Slc25a19;Vamp2;Samd8;Itm2b;Emc9;Gpaa1;H2-K1;Tap2;Ndfip1;Tm7sf2;Rce1;Ier3ip1;Unc50;Mpc2;Hspa5;Pex16;Sec62;Etfdh;Slc6a9;Pink1;Slc30a3;Abcb9;Tomm40;Dmpk;Slc17a6;Pex11a;Yif1b;Far1;Stim1;Sppl2b;Atp13a2;Tmem33;Tpst1;Dpm3;Rhot2;Wfs1;Atp6v0a1;Scamp5;Slc22a17;Tmem201;Cnr1;Sun1;Chchd10;Rtn4;Cpt1c;Immt;Tmem70;Syt5;Ptprs;Synpr;Sys1…	87
BP	GO:0032271	regulation of protein polymerization	62/2724	220/16259	1.38077e-05	0.00155402	0.00142575	Rdx;Add1;Arpc2;Coro1b;Spire2;Clip3;Tppp3;Eln;Pick1;Wasf1;Dbnl;Trim27;Dbn1;Vdac2;Prkcd;Ptk2b;Dmtn;Dlg1;Twf2;Bin1;Arl2;Baiap2;Actr3;Abl1;Gsn;Mkks;Tpm1;Capzb;Stmn1;Clip1;Coro1a;Rps3;Arfip2;Mecp2;Pik3r2;Prex1;Ssh3;Inpp5j;Pde4dip;Sptan1;Eml2;Kank3;Add3;Cdc42ep4;Camsap3;Carmil2;Togaram1;Pfn2;Mlst8;Washc1;Dctn1;Slc39a12;Arpc1b;Arpc5l;Myadm;Mapt;Tbcd;Clasp2;Cfl1;Arpc4;Slit2;Add2	62
CC	GO:0034702	ion channel complex	71/2749	280/16470	0.000132018	0.00186349	0.00146182	Glra3;Calm1;Scrib;Grin2d;Grin2c;Cacnb3;Grik5;Stx1a;Cacnb1;Kcnab3;Dlg4;Calm3;Micu1;Hcn2;Vamp2;Ptk2b;Kcnv1;Shisa9;Dlg1;Grik1;Cnih2;Kcnk4;Kcnip2;Gria4;Olfm1;Grin1;Kcnq5;Kcnab2;Ttyh1;Ryr1;Abcc8;Gabrq;Olfm2;Pkd1;Kcnh2;Cacng5;Shank3;Gabrb3;Kcna6;Ptpa;Ttyh3;Dlgap3;Kcnab1;Scn3b;Olfm3;Gabra3;Cpt1c;Kcnmb4;Gabra5;Cacna1b;Kcns2;Abcc9;Dlg2;Porcn;Cacna1h;Scn8a;Kcnip4;Kcnc2;Cacng8;Scn1b;Kcnc3;Shank1;Dpp10;Cacnb…	71
BP	GO:0099175	regulation of postsynapse organization	42/2724	132/16259	1.46947e-05	0.00162322	0.00148924	Tiam1;Camk2b;Apoe;Abhd17a;Chmp2b;Hspa8;Dlg4;Lrrtm1;Dbnl;Dbn1;Arf4;Nptxr;Baiap2;Stau2;Nrp2;Actr3;Grin1;Itpka;Epha7;Rheb;Shank3;Hnrnpk;Arhgap33;Arhgap44;Ptprf;Cdk5r1;Lrfn4;Lrrc4b;Ptprs;Dtnbp1;Kalrn;Homer1;Cux2;Sorbs1;Gap43;Musk;Lrp8;Srcin1;Lrfn1;Arhgef9;Cfl1;Shisa7	42
BP	GO:0051893	regulation of focal adhesion assembly	24/2724	60/16259	1.56686e-05	0.00166899	0.00153122	Acvrl1;Dusp3;Dmtn;Vegfa;Ldb1;Abl1;Src;Arhgap6;Fam107a;Enpp2;Col16a1;Lrp1;Camsap3;Gpm6b;Actg1;Itgb1bp1;Bcas3;Ptprj;Clasp2;Thy1;Cfl1;Map4k4;Clasp1;Dapk3	24
BP	GO:0090109	regulation of cell-substrate junction assembly	24/2724	60/16259	1.56686e-05	0.00166899	0.00153122	Acvrl1;Dusp3;Dmtn;Vegfa;Ldb1;Abl1;Src;Arhgap6;Fam107a;Enpp2;Col16a1;Lrp1;Camsap3;Gpm6b;Actg1;Itgb1bp1;Bcas3;Ptprj;Clasp2;Thy1;Cfl1;Map4k4;Clasp1;Dapk3	24
BP	GO:0050890	cognition	84/2724	324/16259	1.62041e-05	0.00169574	0.00155577	Igf2;Comt;Serpinf1;Apoe;Prkar2b;Grcc10;Chmp2b;Ehmt2;Srf;Lgmn;Pde8b;Arf4;Jph4;Ntan1;Rin1;Jph3;Ric8a;Prkar1b;Chst10;Cln8;Abl2;Grin1;Meis2;Trpm7;Calb1;Abcc8;Fgf13;Ap1s2;Mecp2;Ddhd2;Bace1;Ldlr;Rp9;Cck;Fam107a;Dcdc2a;Adora1;Shank3;Paip2;Ndrg4;Jakmip1;Dop1b;Brsk1;Kcnab1;Picalm;Chd7;Oxtr;Bdnf;Npas4;Cnr1;Rgs14;Cx3cr1;Thra;Egr1;Gabra5;Oprl1;Kalrn;Nrxn2;Ppp1r1b;Deaf1;Syngap1;Slc17a7;Klk8;Cux2;Gnas;Gpr88;Ta…	84
BP	GO:0048025	negative regulation of mRNA splicing, via spliceosome	13/2724	23/16259	1.71289e-05	0.00174902	0.00160465	Acin1;Tra2b;Pcbp4;Celf4;Ptbp3;Srsf9;Hnrnpl;Rbm42;Hnrnpk;Sfswap;Hnrnpa2b1;C1qbp;Rnps1	13
BP	GO:0045666	positive regulation of neuron differentiation	111/2724	456/16259	1.72996e-05	0.00174902	0.00160465	Cntn1;Sez6;Serpinf1;Bcl11a;Tiam1;Camk2b;Apoe;Stk11;Dvl3;Cux1;Map2k1;Gprc5b;Plxnd1;Srf;Dlg4;Snx3;Tcf3;Hmg20b;Dbnl;Kif3c;Nme2;Foxg1;Dbn1;Ptk2b;Twf2;Ache;Vegfa;Vldlr;Mark2;Baiap2;Stau2;Stk25;Actr3;Abl2;Plxna2;Hspa5;Zeb2;Anapc2;Itpka;Ltk;Shox2;Unc13a;Dvl1;Mapkapk5;Rasal1;Ptpn5;Ilk;Mecp2;Tcf12;Tmem30a;Snap91;Mif;Shank3;Plk5;Ndrg4;Dlg5;Eef1a1;Nbl1;Hnrnpk;Cul7;Eif4g1;Pacsin1;Palm;Atp1b2;Map2k2;Ptprf;Lrp…	111
CC	GO:0032589	neuron projection membrane	24/2749	68/16470	0.000156436	0.00216649	0.00169951	Hcn2;Shisa9;Gabbr1;Unc5a;Grin1;Hpca;Ank1;Adora1;Ppp1r9b;Dagla;Palm;Gabra3;Ripor2;Gabra5;Mapk8ip3;Kcnc2;Cacng8;Slc12a5;Mapt;Adora2a;Kcnc3;Thy1;Shisa7;Shisa8	24
CC	GO:0022627	cytosolic small ribosomal subunit	18/2749	45/16470	0.00016911	0.00228796	0.0017948	Rps18;Rack1;Rps10;Rps14;Rps26;Mrps11;Rps3;Rpsa;Fau;Rps15;Rps12;Uba52;Rps16;Hba-a2;Rps6;Rps19;Rps27;Rps13	18
CC	GO:1902495	transmembrane transporter complex	73/2749	292/16470	0.000171441	0.00228796	0.0017948	Glra3;Calm1;Scrib;Grin2d;Grin2c;Cacnb3;Grik5;Stx1a;Cacnb1;Kcnab3;Dlg4;Calm3;Micu1;Hcn2;Vamp2;Ptk2b;Kcnv1;Shisa9;Dlg1;Grik1;Cnih2;Kcnk4;Kcnip2;Gria4;Atp1b1;Olfm1;Grin1;Kcnq5;Kcnab2;Ttyh1;Ryr1;Abcc8;Gabrq;Olfm2;Pkd1;Kcnh2;Cacng5;Shank3;Gabrb3;Kcna6;Ptpa;Ttyh3;Dlgap3;Atp1b2;Kcnab1;Scn3b;Olfm3;Gabra3;Cpt1c;Kcnmb4;Gabra5;Cacna1b;Kcns2;Abcc9;Dlg2;Porcn;Cacna1h;Scn8a;Kcnip4;Kcnc2;Cacng8;Scn1b;Kcnc3;Shan…	73
BP	GO:0060079	excitatory postsynaptic potential	31/2724	88/16259	2.06965e-05	0.00205757	0.00188773	Sez6;Grin2c;Cacnb3;Grik5;Stx1a;Dlg4;Dbn1;Ptk2b;Grik1;Celf4;Grk2;Baiap2;Eif4a3;Grin1;Dvl1;Dmpk;Mecp2;Adora1;Shank3;Tmem108;Bdnf;Npas4;Nlgn2;Slc17a7;Bscl2;Cux2;Adora2a;Shank1;Slc8a2;Begain;Grin2a	31
CC	GO:0060076	excitatory synapse	26/2749	77/16470	0.000194171	0.00251686	0.00197436	Dlg4;Lrrtm1;Dbn1;Baiap2;Actr3;Grin1;Unc13a;Slc6a9;Slc17a6;Bsn;Snap91;Shank3;Ptprf;Picalm;Nlgn2;Kcnj9;Homer1;Scn8a;Slc17a7;Atp2b2;Shank1;Shisa7;Synj1;Unc13c;Grin2a;Slc16a7	26
CC	GO:0099092	postsynaptic density, intracellular component	14/2749	31/16470	0.000195451	0.00251686	0.00197436	Ctnnb1;Dlg1;Baiap2;Shank3;Psd;Prr7;Abr;Dnm2;Syngap1;Iqsec2;Dlgap1;Iqsec1;Nr3c2;Gapdh	14
BP	GO:0030516	regulation of axon extension	37/2724	113/16259	2.29104e-05	0.00224034	0.00205542	Sema6b;Ifrd1;Apoe;Srf;Dbnl;Dbn1;Twf2;Vegfa;Slit1;Actr3;Olfm1;Abl1;Anapc2;Sema4a;Ilk;Trim46;Lrp1;Sin3a;Bdnf;Cdk5r1;Dscam;Rtn4r;Rtn4;Aatk;Ptprs;Rnf6;Dnm2;Myo5b;Mgll;Sema6c;Zfyve27;Mapt;Sema3b;Clasp2;Islr2;Megf8;Slit2	37
BP	GO:0010256	endomembrane system organization	99/2724	400/16259	2.39275e-05	0.00230206	0.00211204	Flot1;Akt1;Psap;Tmed4;Aqp1;Chmp2b;Map2k1;Sgta;Smpd4;Mta1;Ubl4a;Sqstm1;Snx3;Rab1a;Trappc12;Ubxn2a;Atl1;Prkcd;Ywhaz;Get1;Bin1;Bag6;Vps51;Gbf1;Baiap2;Get4;Stk25;Tor1aip1;Gsn;Usp8;Nsfl1c;Lmna;Sh3gl2;Plekhm2;Acrbp;Dmpk;Arhgef7;Kifc3;Tmem38a;Polr2m;Plscr2;Degs1;Pex5;Chmp7;Mospd3;Tmem33;Coro7;Plk5;Micall1;Tmed10;Cul7;Nploc4;Pde4dip;Pacsin1;Map2k2;Snx10;Mapk3;Akap8l;Mtss2;Rab33b;Tmem201;Rnf112;Pheta1;Cam…	99
MF	GO:0008022	protein C-terminus binding	65/2695	230/16133	7.08784e-06	0.00238003	0.00220646	Slc9a3r2;Pex6;Pias4;Map2k1;Ctnnb1;Mid1ip1;Dynll1;Tfcp2;Pick1;Ksr1;Dlg4;Dbnl;Sdc1;Mif4gd;Vamp2;Ptk2b;Dlg1;Banf1;Atp1b1;Abl1;Pex16;Dgkz;Src;Ecm1;Sh3gl2;Hspg2;Epb41;Coro1a;Pqbp1;Pex5;Phb;Id1;Ppp1r9b;Shank3;Akap7;Eml2;Ube2i;Pfkm;Rbfox1;Tesk1;Ercc2;Cib1;Tcf4;Cacna1b;Oprl1;Dlg2;Itgb1bp1;Rabac1;Dnm1;Ap2a1;Homer3;Med12;Atp2b2;Zbtb16;Sae1;Tjp2;Psmd9;Ppp1cc;Fign;Shank1;Sntg1;Synj1;Usp7;Pcgf1;Dapk3	65
MF	GO:0051015	actin filament binding	59/2695	204/16133	8.53824e-06	0.00238003	0.00220646	Add1;Tpm4;Bloc1s6;Arpc2;Coro1b;Pick1;Shroom1;Map1s;Dbnl;Actn1;Dbn1;Dmtn;Twf2;Bin1;Actr3;Nebl;Abl1;Gsn;Tpm3;Coro2a;Tpm1;Capzb;Fscn1;Coro1a;Pls3;Myo6;Gas2l1;Coro7;Ppp1r9b;Gjb6;Antxr1;Myo16;Micall2;Myh14;Ablim3;Add3;Cdk5r1;Tmem201;Ajuba;Ablim2;Samd14;Camsap3;Mprip;Myo9b;Myo5b;Ablim1;Mtss1;Arpc1b;Arpc5l;Myo18a;Myh7b;Myo7a;Gas7;Triobp;Clasp2;Cacnb2;Cfl1;Arpc4;Add2	59
BP	GO:0099072	regulation of postsynaptic membrane neurotransmitter receptor levels	33/2724	97/16259	2.59404e-05	0.00244928	0.00224711	Scrib;Map2k1;Pick1;Dlg4;Vamp2;Nptxr;Dlg1;Caly;Snap23;Hpca;Nsg1;Ophn1;Myo6;Git1;Cacng5;Pip5k1c;Pacsin1;Adam22;Arhgap44;Cpt1c;Ywhae;Dnm2;Sirt2;Dlg2;Kalrn;Porcn;Dnm1;Dag1;Mapk10;Cacng8;Iqsec2;Iqsec1;Synj1	33
BP	GO:0008361	regulation of cell size	58/2724	206/16259	2.65496e-05	0.00244928	0.00224711	Rdx;Bcl11a;Add1;Sema6b;Ifrd1;Akt1;Apoe;Clcn3;Aqp1;Cdk4;Srf;Dbnl;Dbn1;Twf2;Vegfa;Slit1;Rptor;Cln8;Actr3;Olfm1;Abl1;Anapc2;Sema4a;Epha7;Ulk1;Ilk;Fgf13;Shank3;Slc12a9;Trim46;Lrp1;Sin3a;Bdnf;Cdk5r1;Akt1s1;Atp7a;Dscam;Rtn4r;Rtn4;Aatk;Ptprs;Rnf6;Dnm2;Myo5b;Atp2b2;Mgll;Sema6c;Rgma;Slc12a5;Zfyve27;Mapt;Sema3b;Clasp2;Islr2;Cfl1;Megf8;Prkg2;Slit2	58
BP	GO:0007613	memory	45/2724	148/16259	2.68846e-05	0.00244928	0.00224711	Igf2;Comt;Serpinf1;Apoe;Ehmt2;Srf;Lgmn;Ntan1;Rin1;Jph3;Chst10;Grin1;Trpm7;Calb1;Abcc8;Fgf13;Mecp2;Bace1;Ldlr;Cck;Shank3;Paip2;Oxtr;Bdnf;Npas4;Cnr1;Rgs14;Cx3cr1;Egr1;Kalrn;Ppp1r1b;Slc17a7;Klk8;Cux2;Tac1;Pak6;Mapt;Foxo6;Musk;Shank1;Shisa7;Abca7;Cic;Slc8a2;Grin2a	45
BP	GO:0099003	vesicle-mediated transport in synapse	69/2724	257/16259	2.71002e-05	0.00244928	0.00224711	Glra3;Scrib;Grik5;Clcn3;Stx1a;Ctnnb1;Bcl2l1;Cyth1;Pick1;Gipc1;Vamp2;Bin1;Caly;Prkar1b;Snap23;Unc13a;Sh3gl2;Hpca;Dvl1;Nsg1;Slc17a6;Apba2;Pls3;Ophn1;Ap1s2;Bace1;Cspg5;Bsn;Myo6;Snap91;Sncb;Git1;Pip5k1c;Pacsin1;Scamp5;Brsk1;Picalm;Cdk5r1;Nlgn2;4932438A13Rik;Actg1;Prkcb;Syt5;Pfn2;Rims3;Dtnbp1;Dnm2;Sirt2;Mff;Syt9;Syt7;Myo5b;Otof;Dnm1;Syn1;Slc17a7;Mapk10;Septin5;Actb;Iqsec1;Adora2a;Snapin;Nr3c2;Trim9;Sy…	69
CC	GO:0034705	potassium channel complex	28/2749	86/16470	0.000226504	0.00286645	0.0022486	Calm1;Grik5;Stx1a;Kcnab3;Dlg4;Calm3;Hcn2;Vamp2;Kcnv1;Grik1;Kcnk4;Kcnip2;Gria4;Kcnq5;Kcnab2;Abcc8;Kcnh2;Kcna6;Kcnab1;Kcnmb4;Kcns2;Abcc9;Dlg2;Kcnip4;Kcnc2;Kcnc3;Dpp10;Nos1ap	28
BP	GO:0060996	dendritic spine development	40/2724	127/16259	3.02351e-05	0.00266237	0.00244261	Tiam1;Camk2b;Apoe;Dlg4;Dbnl;Dbn1;Arf4;Baiap2;Stau2;Actr3;Itpka;Dvl1;Mapkapk5;Acsl4;Mecp2;Git1;Shank3;Dlg5;Hnrnpk;Arhgap33;Palm;Arhgap44;Cdk5r1;Lpar1;Nlgn2;Zfp365;Ptprs;Dtnbp1;Myo5b;Kalrn;Slc9a6;Cux2;Slc12a5;Iqsec1;Foxo6;Lrp8;Srcin1;Shank1;Neurl1a;Cfl1	40
BP	GO:0001558	regulation of cell growth	102/2724	417/16259	3.03506e-05	0.00266237	0.00244261	Acvrl1;Bcl11a;Sema6b;Ifrd1;Akt1;Bbc3;Tgfb1;Hdgfl2;Apoe;Stk11;Ddr1;Ppan;Ddx49;Hyal2;Hyal1;Srf;Cyba;Igfbp4;Rack1;Dbnl;Dbn1;Bap1;Ptk2b;Twf2;Vegfa;Smarca2;Slit1;Rptor;Sox17;Actr3;Adipor1;Olfm1;Abl1;Anapc2;Zmat3;Adam15;Sema4a;Epha7;Unc13a;Mad2l2;Ulk1;Rasal1;Vgll4;Ilk;Fgf13;Acsl4;Mecp2;Fam107a;Phb;Gas2l1;Ppp1r9b;Trim46;Brat1;Hnrnpk;Eif4g1;Dcbld2;Flcn;Lrp1;Sin3a;Picalm;Bdnf;Cdk5r1;Cirbp;Dscam;4932438A13…	102
BP	GO:0008090	retrograde axonal transport	13/2724	24/16259	3.16379e-05	0.00273507	0.00250931	Dync1h1;Actr10;Agtpbp1;Caly;Kif1b;Mecp2;Bsn;Tmem108;Kif1c;Dlg2;Fbxw11;Dst;Snapin	13
BP	GO:0099565	chemical synaptic transmission, postsynaptic	33/2724	98/16259	3.28893e-05	0.00280264	0.0025713	Sez6;Grin2c;Cacnb3;Grik5;Stx1a;Dlg4;Dbn1;Ptk2b;Grik1;Celf4;Grk2;Baiap2;Eif4a3;Grin1;Dvl1;Dmpk;Mecp2;Adora1;Shank3;Gabrb3;Tmem108;Bdnf;Npas4;Nlgn2;Slc17a7;Insyn1;Bscl2;Cux2;Adora2a;Shank1;Slc8a2;Begain;Grin2a	33
MF	GO:0035254	glutamate receptor binding	26/2695	67/16133	1.26999e-05	0.00283207	0.00262553	Calm1;Flot1;Arpc2;Ctnnb1;Sqstm1;Pick1;Dlg4;Calm3;Dlg1;Grin1;Ptpn5;Ophn1;Shank3;Cdk5r1;Myo5b;Homer1;Homer3;Gnas;Atp2b2;Cacng8;Necab2;Adora2a;Esr1;Shank1;Shisa7;Grin2a	26
BP	GO:0097581	lamellipodium organization	30/2724	86/16259	3.4652e-05	0.00287965	0.00264195	Aqp1;Arpc2;Coro1b;Plekho1;Wasf1;Spata13;Dmtn;Twf2;Actr3;Src;Capzb;Fscn1;Arhgef7;Enpp2;Arhgef4;Ablim3;Mtss2;Ajuba;Ablim2;Atp7a;Carmil2;Pxn;Auts2;Myo9b;Dnm2;Ptpro;Ablim1;Rreb1;Cfl1;Slit2	30
BP	GO:0000380	alternative mRNA splicing, via spliceosome	29/2724	82/16259	3.47585e-05	0.00287965	0.00264195	Puf60;Wtap;Rbfox3;Slu7;Ddx5;Khdrbs3;Tra2b;Celf4;Celf3;Srsf9;Pqbp1;Celf6;Ythdc1;Hnrnpl;Zbtb7a;Rbfox2;Sfswap;Rbfox1;Khdrbs1;Srsf1;Rest;Hnrnpm;Mbnl2;Rnps1;Srsf2;Srsf5;Mbnl1;Sf1;Celf5	29
BP	GO:0022037	metencephalon development	37/2724	115/16259	3.53293e-05	0.00288684	0.00264855	Cntn1;Sez6;Sec24b;Pcnt;Scrib;Ogdh;Coq8b;Psap;Map2k1;Agtpbp1;Ldb1;Gli1;Abl2;Abl1;Hspa5;Grin1;Ttbk2;Ulk1;Ophn1;Mecp2;Samd4b;Sdf4;Cdk5r1;Atp7a;Slc4a7;Uqcrq;Whrn;Nav2;Zfp365;Ptprs;Sez6l;Nfix;Atp2b2;Rere;Sez6l2;Dab1;Cacna1a	37
CC	GO:0098685	Schaffer collateral - CA1 synapse	34/2749	113/16470	0.000285236	0.00354853	0.00278366	Ctnnb1;Gipc1;Gabbr1;Baiap2;Prkar1b;Dgkz;Epha7;Sh3gl2;Capzb;Dvl1;Apba2;Bsn;Myo6;Snap91;Pcdh8;Epn1;Ntng2;Picalm;Actg1;Abr;Pfn2;Ptprs;Cacna1b;Dtnbp1;Myo5b;Syn1;Cacng8;Iqsec2;Synpo;Actb;Iqsec1;Shank1;Synj1;Slc16a7	34
BP	GO:0099563	modification of synaptic structure	16/2724	34/16259	3.8629e-05	0.00311381	0.00285679	Tiam1;Chmp2b;Wasf1;Baiap2;Abl1;Cabp1;Camkv;Dlgap3;Arhgap44;Pfn2;Myo5b;Kalrn;Rest;Cttnbp2;Synpo;Cfl1	16
BP	GO:0050772	positive regulation of axonogenesis	34/2724	103/16259	4.01006e-05	0.00318934	0.00292608	Bcl11a;Tiam1;Apoe;Stk11;Map2k1;Plxnd1;Srf;Dbnl;Dbn1;Twf2;Ache;Vegfa;Stk25;Plxna2;Zeb2;Anapc2;Shox2;Ilk;Snap91;Map2k2;Lrp1;Picalm;Bdnf;Dscam;Plxnb2;Rtn4;Plxnb1;Myo5b;Zfyve27;Mapt;Islr2;Megf8;Plxna1;Metrn	34
BP	GO:0060999	positive regulation of dendritic spine development	24/2724	63/16259	4.06943e-05	0.00319397	0.00293033	Tiam1;Camk2b;Apoe;Dbnl;Dbn1;Baiap2;Stau2;Actr3;Itpka;Mapkapk5;Mecp2;Shank3;Dlg5;Hnrnpk;Palm;Lpar1;Nlgn2;Kalrn;Cux2;Foxo6;Lrp8;Shank1;Neurl1a;Cfl1	24
CC	GO:0030027	lamellipodium	46/2749	168/16470	0.00031698	0.00387772	0.00304189	Rdx;Flot1;Arpc2;Ctnnb1;Coro1b;Plxnd1;Pdlim4;Wasf1;Dbnl;Nme2;Dbn1;Spata13;Ptk2b;Twf2;Fgd1;Actr3;Abl2;Gsn;Dgkz;Capzb;Tesc;Fscn1;Coro1a;Ilk;Arhgef7;Ppp1r9b;Antxr1;Arap3;Ablim3;Mtss2;Ajuba;Carmil2;Cib1;Pxn;Myo9b;Dnm2;Itgb1bp1;Cdc42bpa;Enah;Ablim1;Dag1;Plekhg5;Actb;Apc2;Srcin1;Cfl1	46
CC	GO:0098982	GABA-ergic synapse	32/2749	105/16470	0.00032945	0.00391859	0.00307395	Glra3;Flot1;Clcn3;Lrrtm1;Gabbr1;Snap23;Calb1;Arhgef7;Cspg5;Bsn;Phb;Git1;Gabrb3;Iqsec3;Lrfn4;Gabra3;Nlgn2;Cnr1;Gabra5;Syt7;Ptpro;C1qbp;Ctbp1;Dag1;Atp2b2;Bcan;Gap43;Nr3c2;Arhgef9;Nrg2;Erbb4;Cacna1e	32
CC	GO:0099061	integral component of postsynaptic density membrane	24/2749	71/16470	0.000330998	0.00391859	0.00307395	Grin2d;Grik5;Shisa9;Cnih2;Gria4;Grin1;Epha7;Grid1;Lrfn3;Adam22;Ptprf;Lrfn4;Lrrc4b;Rtn4;Plppr4;Ptprs;Ptpro;Scn8a;Atp2b2;Cacng8;Lrfn1;Erbb4;Grin2a;Slc16a7	24
CC	GO:0030659	cytoplasmic vesicle membrane	77/2749	318/16470	0.000336708	0.00392292	0.00307735	Epn2;Sec24b;Mfsd10;Calm1;Clcn3;Aqp1;Sgta;Stx1a;Syngr3;Bcl2l1;Spire2;Sparc;Calm3;Stx7;Pcsk4;Vamp2;Actn1;H2-K1;Bin1;Aspscr1;Klhl12;Grin1;Trpm7;Unc13a;Sh3gl2;Slc6a9;Necap2;Kif1b;Slc30a3;Ulk1;Slc17a6;Ryr1;Abcc8;Scg3;Ap1g2;Snap91;Abca3;Tmed10;Vgf;Wfs1;Atp6v0a1;Epn1;Scamp5;Sec24c;Pip4p1;Picalm;Cltb;Tmem67;Vti1b;Sun1;Tmed2;Nrgn;Syt5;Cope;Bsg;Ptprs;Synpr;Dtnbp1;Mff;Syt9;Otof;Dlg2;Syn1;Slc17a7;Ap2a1;Ap2s1…	77
BP	GO:0035176	social behavior	21/2724	52/16259	4.4391e-05	0.00343886	0.003155	Gnb1l;Dlg4;Cln8;Grin1;Mkks;Dvl1;Mecp2;Shank3;Grid1;Ulk4;Oxtr;Npas4;Nlgn2;Cx3cr1;Vps13a;Kalrn;Nrxn2;Gad1;Septin5;Shank1;Cic	21
CC	GO:0099240	intrinsic component of synaptic membrane	61/2749	240/16470	0.000353791	0.00405754	0.00318296	Cntn1;Glra3;Grin2d;Abhd17a;Grik5;Clcn3;Stx1a;Aph1a;Dlg4;Lrrtm1;Shisa9;Grik1;Grm2;Gabbr1;Cnih2;Gria4;Nrp2;Grin1;Epha7;Slc6a9;Slc6a8;Cspg5;Adora1;Cacng5;Dagla;Pcdh8;Gabrb3;Adgrb1;Grid1;Lrfn3;Adam22;Ntng2;Ptprf;Lrfn4;Gabra3;Nlgn2;Cnr1;Lrrc4b;Rtn4;Plppr4;Kcnj9;Ptprs;Gabra5;Dlg2;Ptpro;Cacna1h;Scn8a;Atp2b2;Cacng8;Adora2a;Kcnc3;Lrfn1;Shisa7;Syt3;Erbb4;Cacna1a;Adgrl1;Slc8a2;Cacna1e;Grin2a;Slc16a7	61
BP	GO:0007015	actin filament organization	103/2724	426/16259	4.58739e-05	0.00350817	0.0032186	Rdx;Add1;Rhoc;Tpm4;Arpc2;Coro1b;Spire2;Eln;Srf;Rac3;Pick1;Shroom1;Pdlim4;Wasf1;Dbnl;Actn1;Trim27;Dbn1;Prkcd;Ptk2b;Sorbs3;Dmtn;Efs;Dlg1;Twf2;Bin1;Baiap2;Actr3;Abl2;Nebl;Abl1;Gsn;Mkks;Src;Tpm3;Tpm1;Capzb;Stmn1;Mad2l2;Fscn1;Coro1a;Arfip2;Pls3;Arhgap6;Pik3r2;Acta1;Myo6;Fam107a;Rflna;Prex1;Gas2l1;Ssh3;Id1;Coro7;Ppp1r9b;Shank3;Arhgef10l;Specc1l;Pakap;Micall2;Pacsin1;Sptan1;Kank3;Sirpa;Add3;Cdc42ep4;Lpa…	103
CC	GO:0043204	perikaryon	39/2749	137/16470	0.000377688	0.00426497	0.00334568	Camk2b;Efna2;Grik5;Eno2;Map2k1;Arpc2;Nsmf;Endog;Hspa8;Rbfox3;Nefm;Hpca;Azin2;Ncdn;Ptpn5;Cck;Ppp1ca;Kcnab1;Bdnf;Atp7a;Hnrnpa2b1;Penk;Sirt2;Nell2;Cacna1h;Mapk10;Brd1;Pde10a;Kcnc2;Slc12a5;Pde11a;Esr1;Gjc2;Ntsr2;Neurl1a;Cacna1a;Rtn4rl2;Pcmt1;Cacna1e	39
BP	GO:0007611	learning or memory	75/2724	290/16259	4.91336e-05	0.0037099	0.00340367	Igf2;Comt;Serpinf1;Apoe;Prkar2b;Ehmt2;Srf;Lgmn;Pde8b;Arf4;Jph4;Ntan1;Rin1;Jph3;Ric8a;Prkar1b;Chst10;Cln8;Abl2;Grin1;Meis2;Trpm7;Calb1;Abcc8;Fgf13;Ap1s2;Mecp2;Ddhd2;Bace1;Ldlr;Cck;Dcdc2a;Shank3;Paip2;Ndrg4;Brsk1;Kcnab1;Picalm;Oxtr;Bdnf;Npas4;Cnr1;Rgs14;Cx3cr1;Thra;Egr1;Gabra5;Oprl1;Kalrn;Nrxn2;Ppp1r1b;Deaf1;Syngap1;Slc17a7;Klk8;Cux2;Gpr88;Tac1;Synpo;Slc12a5;Pak6;Mapt;Foxo6;Elavl4;Musk;Htr6;Shank1;…	75
CC	GO:0099060	integral component of postsynaptic specialization membrane	31/2749	102/16470	0.000427266	0.00475172	0.00372751	Glra3;Grin2d;Grik5;Lrrtm1;Shisa9;Cnih2;Gria4;Grin1;Epha7;Gabrb3;Grid1;Lrfn3;Adam22;Ptprf;Lrfn4;Gabra3;Nlgn2;Lrrc4b;Rtn4;Plppr4;Ptprs;Gabra5;Ptpro;Scn8a;Atp2b2;Cacng8;Lrfn1;Shisa7;Erbb4;Grin2a;Slc16a7	31
CC	GO:0098686	hippocampal mossy fiber to CA3 synapse	18/2749	48/16470	0.000435302	0.00476883	0.00374093	Grin2d;Grik5;Rnf19a;Ywhaz;Prkar1b;Grin1;Calb1;Epha7;Sh3gl2;Slc6a9;Capzb;Slc30a3;Bace1;Bsn;Akap7;Dtnbp1;Syt9;Slc16a7	18
BP	GO:0021695	cerebellar cortex development	24/2724	64/16259	5.48565e-05	0.00409024	0.00375262	Sez6;Pcnt;Ogdh;Coq8b;Psap;Map2k1;Agtpbp1;Ldb1;Gli1;Hspa5;Ttbk2;Ulk1;Ophn1;Atp7a;Uqcrq;Whrn;Nav2;Zfp365;Sez6l;Nfix;Atp2b2;Rere;Sez6l2;Cacna1a	24
MF	GO:0003712	transcription coregulator activity	105/2695	430/16133	2.21745e-05	0.00412076	0.00382024	Bcl11a;Tle5;Hdgfl2;Sin3b;Pias4;Dnajb1;Trim28;Cbfa2t3;Ctnnb1;Zmiz1;Hdac5;Mta1;Hyal2;Med15;Zmiz2;Edf1;Sqstm1;Med7;Ddx5;Nme2;Actn1;Hr;Crebbp;Kmt2d;Taf11;Aip;Drap1;Smarca2;Kctd1;Ldb1;Nab2;Jade1;Rbck1;Raly;Rbm39;Rnf20;Ssbp3;Smarcd3;Park7;Ski;Ddx54;Mecp2;Asah1;Cnot7;Brd7;Arl2bp;Carm1;Tle3;Camta2;Phb;Map3k10;Lpin3;Ss18;Sirt6;Bcor;Zfp653;Rxrb;Erf;Zcchc12;Rbfox2;Phf12;Sin3a;Apex1;Camta1;Dpf1;Supt3;Cbfb;Ir…	105
MF	GO:0003779	actin binding	102/2695	417/16133	2.68178e-05	0.0042717	0.00396017	Rdx;Add1;Ace;Tpm4;Bloc1s6;Arpc2;Coro1b;Spire2;Sptbn4;Med28;Pick1;Shroom1;Pdlim4;Map1s;Gipc1;Wasf1;Dbnl;Actn1;Vash1;Dbn1;Pdlim2;Dmtn;Plec;Twf2;Bin1;Actr3;Nebl;Abl1;Gsn;Trpm7;Epb41l1;Tpm3;Cnn3;Coro2a;Tpm1;Capzb;Hpca;Epb41;Fscn1;Coro1a;Pls3;Ophn1;Myo6;Fam107a;Gas2l1;Ssh3;Coro7;Ppp1r9b;Shank3;Gjb6;Crocc;Antxr1;Myo16;Micall2;Pdlim7;Sptan1;Myh14;Ablim3;Add3;Mtss2;Rusc1;Cdk5r1;Epb41l2;Tmem201;Ajuba;Abli…	102
BP	GO:0097106	postsynaptic density organization	16/2724	35/16259	6.01347e-05	0.0044212	0.00405626	Hspa8;Lrrtm1;Dbn1;Dgkz;Ophn1;Shank3;Tmem108;Lrfn4;Nlgn2;Lrrc4b;Ptprs;Nrxn2;Syngap1;Shank1;Lrfn1;Cfl1	16
BP	GO:0097484	dendrite extension	18/2724	42/16259	6.07776e-05	0.0044212	0.00405626	Bcl11a;Stk11;Wasf1;Unc13a;Sh3gl2;Rasal1;Mecp2;Hnrnpk;Tmem108;Picalm;Bdnf;Rtn4;Auts2;Cpne6;Slc9a6;Smurf1;Cyfip2;Syt3	18
CC	GO:0044306	neuron projection terminus	54/2749	209/16470	0.000490478	0.00522563	0.00409927	Grik5;Aak1;Clcn3;Aqp1;Arpc2;Hspa8;Dlg4;Vamp2;Grik1;Bin1;Baiap2;Gria4;Grin1;Calb1;Unc13a;Kcnab2;Uchl1;Ilk;Ophn1;Cck;Bsn;Snap91;Sncb;Git1;Blvrb;Adora1;Tspoap1;Gabrb3;Kcna6;Hnrnpk;Fkbp1a;Pacsin1;Bdnf;Septin6;Slc4a10;Actg1;Prkcb;Pfn2;Penk;Cacna1b;Syt7;Slc9a6;Kcnc2;Cdh8;Gad1;Vti1a;Septin5;Actb;Esr1;Kcnc3;Ap1s1;Slc8a2;Unc13c;Grin2a	54
CC	GO:0099091	postsynaptic specialization, intracellular component	15/2749	37/16470	0.000491238	0.00522563	0.00409927	Ctnnb1;Dlg1;Baiap2;Src;Shank3;Psd;Prr7;Abr;Dnm2;Syngap1;Iqsec2;Dlgap1;Iqsec1;Nr3c2;Gapdh	15
BP	GO:1901888	regulation of cell junction assembly	58/2724	212/16259	6.48952e-05	0.00466386	0.00427889	Acvrl1;Flot1;Ace;Dusp3;Lrrtm1;Asic2;Dmtn;Nptxr;Vegfa;Ldb1;Stau2;Actr3;Abl1;Grin1;Src;Sema4a;Epha7;Arhgap6;Adgrl3;Fam107a;Enpp2;Dlg5;Adgrb1;Cldn5;Col16a1;Eif4g1;Lrfn3;Ntng2;Lrp1;Lrrc24;Oxtr;Bdnf;Lrfn4;Nlgn2;Camsap3;Lrrc4b;Gpm6b;Actg1;Ptprs;Lrtm2;Agrn;Itgb1bp1;Cux2;Bcas3;Gap43;Musk;Adgrb2;Lrfn1;Ptprj;Clasp2;Arhgef9;Thy1;Nrg2;Cfl1;Adgrl1;Map4k4;Clasp1;Dapk3	58
CC	GO:0019866	organelle inner membrane	106/2749	470/16470	0.000526238	0.00551798	0.00432861	Oxa1l;Mfsd10;Ndufb2;Atp5d;Prodh;Slc25a1;Coq8b;Bcl2l1;Dnajc19;Ndufs2;Pam16;Endog;Cyb5r3;Acadvl;Slc25a39;Slc25a22;Mdh2;Tmpo;Micu1;Ndufs7;Uqcr11;Timm13;Abca8b;Slc25a19;Vdac2;Ndufa6;Cyc1;Aifm3;Tra2b;Atp5j;Dele1;Tm7sf2;Atp5b;Shmt2;Atp5a1;Uqcrc1;Atp5c1;Slc25a10;Unc50;Ndufa10;Bok;Coq8a;Mpc2;Fpgs;Gpd2;Crat;Src;Ndufb5;Etfdh;Pink1;Ndufa4;Tomm40;Spns1;Rps3;Cox6a2;Ndufab1;Mrpl17;Uqcrc2;Hccs;Slc27a1;Ndufa4l2;…	106
BP	GO:0010970	transport along microtubule	47/2724	162/16259	6.67259e-05	0.00471929	0.00432975	Stk11;Map2k1;Bloc1s6;Dynll1;Hspa8;Rhot1;Dync1h1;Wasf1;Rab1a;Kif3c;Actr10;Agtpbp1;Nefm;Klc2;Cnih2;Caly;Stau2;Ssna1;Kif17;Kif1b;Uchl1;Mecp2;Bsn;Ssx2ip;Trim46;Rhot2;Tmem108;Tmem201;Bicdl1;Camsap3;Sun1;Kif1c;Dtnbp1;Dlg2;Fbxw11;Dctn1;Klc1;Mapk8ip3;Sybu;Dst;Mapt;Rasgrp1;Cep131;Snapin;Klc3;Spg7;Arhgap21	47
BP	GO:0031345	negative regulation of cell projection organization	56/2724	203/16259	6.72489e-05	0.00471929	0.00432975	Sez6;Bcl11a;Sema6b;Ifrd1;Apoe;Prkcsh;Coro1b;Mdm2;Prkcd;H2-K1;Slit1;Itm2c;Actr3;Vim;Sema4a;Epha7;Capzb;Crmp1;Ulk1;Fgf13;Mecp2;Carm1;Map4;Id1;Trim46;Inpp5j;Rap1gap;Arhgap44;Ptprf;Lrp1;Cdk5r1;Lpar1;Rtn4r;Rtn4;Aatk;Zfp365;Cib1;Pfn2;Ptprs;Rnf6;Arhgap24;Dtnbp1;Dnm2;Syngap1;Klk8;Sema6c;Rgma;Sema3b;Dab1;Snapin;Thy1;Cfl1;Rtn4rl2;Map4k4;Slit2;Spock1	56
BP	GO:0060078	regulation of postsynaptic membrane potential	36/2724	114/16259	6.94749e-05	0.00481881	0.00442105	Sez6;Grin2c;Cacnb3;Grik5;Stx1a;Dlg4;Dbn1;Ptk2b;Grik1;Celf4;Grk2;Baiap2;Eif4a3;Grin1;Dvl1;Dmpk;Mecp2;Adora1;Shank3;Gabrb3;Tmem108;Bdnf;Gabra3;Npas4;Nlgn2;Gabra5;Slc17a7;Insyn1;Bscl2;Cux2;Adora2a;Shank1;Nr3c2;Slc8a2;Begain;Grin2a	36
BP	GO:0070507	regulation of microtubule cytoskeleton organization	55/2724	199/16259	7.35603e-05	0.00504353	0.00462722	Chmp2b;Ctnnb1;Mid1ip1;Rassf1;Clip3;Dync1h1;Map1s;Mapre2;Arl2;Mark2;Abl1;Ttbk2;Nsfl1c;Capzb;Stmn1;Rnf4;Clip1;Rps3;Fgf13;Mecp2;Ccsap;Phldb1;Pkd1;Fam107a;Mid1;Gas2l1;Specc1l;Inpp5j;Pde4dip;Atf5;Eml2;Tmem67;Ranbp1;Cdk5r1;Bmerb1;Camsap3;Nup62;Ripor2;Cib1;Togaram1;Agrn;Stmn4;Dctn1;Slc39a12;Mark4;Hspa1a;Dst;Mapt;Tbcd;Apc2;Cep131;Clasp2;Tpr;Clasp1;Hspa1b	55
BP	GO:0048168	regulation of neuronal synaptic plasticity	25/2724	69/16259	7.49555e-05	0.00508079	0.00466141	Camk2b;Nsmf;Dlg4;Shisa9;Grik1;Jph3;Grin1;Unc13a;Ncdn;Shank3;Vgf;Bdnf;Slc4a10;Egr1;Kcnn2;Kalrn;Syngap1;Syn1;Synpo;Neurl1a;Shisa7;Slc8a2;Shisa8;Grin2a;Ppfia3	25
CC	GO:0042734	presynaptic membrane	51/2749	196/16470	0.000580904	0.00600541	0.00471097	Cntn1;Scrib;Grik5;Stx1a;Ctnnb1;Aph1a;Cyth1;Pick1;Septin3;Dlg1;Grik1;Grm2;Ache;Gabbr1;Grin1;Snph;Unc13a;Slc6a9;Snap91;Phb;Adora1;Igsf21;Epn1;Pip5k1c;Lrfn3;Ntng2;Picalm;Cltb;Cnr1;Kcnj9;Ptprs;Gabra5;Rims3;Syt7;Otof;Nrxn2;Dnm1;Cacna1h;Scn8a;Pde2a;Atp2b2;Kctd16;Kcnc2;Adora2a;Kcnc3;Erbb4;Cacna1a;Adgrl1;Pde2a;Unc13c;Cacna1e;Grin2a	51
CC	GO:0012506	vesicle membrane	81/2749	344/16470	0.00060356	0.00615296	0.00482672	Epn2;Sec24b;Mfsd10;Calm1;Clcn3;Aqp1;Sgta;Stx1a;Syngr3;Bcl2l1;Spire2;Sparc;Calm3;Gipc1;Stx7;Pcsk4;Vamp2;Actn1;H2-K1;Bin1;Aspscr1;Klhl12;Grin1;Trpm7;Unc13a;Sh3gl2;Slc6a9;Necap2;Kif1b;Slc30a3;Ulk1;Slc17a6;Ryr1;Abcc8;Scg3;Myo6;Ap1g2;Snap91;Atp13a2;Abca3;Tmed10;Vgf;Wfs1;Atp6v0a1;Epn1;Scamp5;Sec24c;Pip4p1;Picalm;Cltb;Tmem67;Vti1b;Sun1;Tmed2;Nrgn;Syt5;Cope;Bsg;Ptprs;Synpr;Dtnbp1;Mff;Syt9;Otof;Dlg2;Slc5a…	81
CC	GO:1990907	beta-catenin-TCF complex	2749-07-01	11/16470	0.000631956	0.00635419	0.00498457	Ctnnb1;Ldb1;Tle3;Tcf7l2;Pygo2;Tcf4;Bcl9l	7
CC	GO:0005912	adherens junction	38/2749	136/16470	0.000662225	0.00656855	0.00515273	Rdx;Add1;Flot1;Scrib;Lin7b;Ctnnb1;Sptbn4;Shroom1;Pdlim4;Frs2;Pdlim2;Dlg1;Vegfa;Pard3;Snap23;Frmd4b;Kifc3;Pkp4;Ssx2ip;Igsf21;Dlg5;Ppp1ca;Pdlim7;Tnks1bp1;Keap1;Oxtr;Cdc42ep4;Ajuba;Magi1;Camsap3;Zyx;Nectin2;Mtss1;Dag1;Cdh8;Sorbs1;Actb;Cdh7	38
BP	GO:0007612	learning	48/2724	168/16259	8.52806e-05	0.00563057	0.00516581	Comt;Prkar2b;Srf;Lgmn;Pde8b;Arf4;Jph4;Rin1;Jph3;Ric8a;Chst10;Cln8;Abl2;Grin1;Meis2;Abcc8;Fgf13;Ap1s2;Mecp2;Ddhd2;Cck;Dcdc2a;Shank3;Ndrg4;Brsk1;Bdnf;Npas4;Rgs14;Gabra5;Oprl1;Kalrn;Nrxn2;Ppp1r1b;Deaf1;Syngap1;Gpr88;Tac1;Synpo;Slc12a5;Pak6;Elavl4;Htr6;Shank1;Synj1;Cic;Slc8a2;Cacna1e;Grin2a	48
BP	GO:0051258	protein polymerization	73/2724	285/16259	8.56971e-05	0.00563057	0.00516581	Rdx;Add1;Arpc2;Mid1ip1;Coro1b;Spire2;Clip3;Tppp3;Eln;Pick1;Wasf1;Dbnl;Trim27;Dbn1;Vdac2;Prkcd;Ptk2b;Dmtn;Dlg1;Twf2;Bin1;Arl2;Baiap2;Tubgcp2;Actr3;Abl1;Gsn;Mkks;Tpm1;Capzb;Stmn1;Clip1;Coro1a;Rps3;Arfip2;Fgf13;Mecp2;Pik3r2;Fam107a;Prex1;Ssh3;Inpp5j;Micall2;Pde4dip;Sptan1;Eml2;Kank3;Add3;Cdc42ep4;Camsap3;Carmil2;Togaram1;Pfn2;Mlst8;Dnm2;Washc1;Dctn1;Dnm1;Mtss1;Slc39a12;Arpc1b;Arpc5l;Myadm;Gpx4;Mapt;…	73
BP	GO:0099504	synaptic vesicle cycle	61/2724	228/16259	8.58981e-05	0.00563057	0.00516581	Glra3;Scrib;Grik5;Clcn3;Stx1a;Ctnnb1;Bcl2l1;Cyth1;Gipc1;Vamp2;Bin1;Prkar1b;Snap23;Unc13a;Sh3gl2;Dvl1;Slc17a6;Apba2;Pls3;Ophn1;Ap1s2;Bace1;Cspg5;Bsn;Myo6;Snap91;Sncb;Git1;Pip5k1c;Pacsin1;Scamp5;Brsk1;Picalm;Cdk5r1;Nlgn2;4932438A13Rik;Actg1;Prkcb;Syt5;Pfn2;Rims3;Dtnbp1;Dnm2;Mff;Syt9;Syt7;Otof;Dnm1;Syn1;Slc17a7;Septin5;Actb;Adora2a;Snapin;Nr3c2;Trim9;Synj1;Syt3;Cacna1a;Unc13c;Ppfia3	61
CC	GO:0005844	polysome	23/2749	70/16470	0.000688542	0.00673853	0.00528607	Calr;Rpl8;Unk;Naa35;Rps26;Vim;Rpl6;Rps3;Rpl10a;Hdlbp;Eif4g1;Rpl18a;Rpl29;Gcn1;Msi1;Rpl18;Naa38;Rpl31;Msi2;Ago1;Elavl4;Rps6;Rpl7a	23
BP	GO:0006397	mRNA processing	105/2724	443/16259	9.06077e-05	0.00587472	0.00538981	Tbrg4;Supt6;Puf60;Supt5;Paf1;Aplp1;Wtap;Cdk9;Hspa8;Rbfox3;Prpf8;Ddx39a;Slu7;Ddx5;Eftud2;Acin1;Pabpn1;Khdrbs3;Tra2b;Prpf40b;Sympk;Pcbp4;Ppil1;Celf4;Iws1;Txnl4a;Txnl4a;Sf3b2;Eif4a3;BC005624;Raly;Rbm39;Ahcyl1;Celf3;Rnf20;Ptbp3;Srsf9;Pan3;Pqbp1;Celf6;Hnrnpf;Lsm7;Ythdc1;Hnrnpl;Srrt;Ramac;Rbm42;Hnrnpk;Tent4a;Sart1;Zbtb7a;Rbfox2;Akap8l;Cactin;Gemin7;Prdx6;Rbbp6;Sfswap;Cirbp;Rbfox1;Slbp;Rpusd3;Hnrnpll;Cw…	105
CC	GO:0099699	integral component of synaptic membrane	56/2749	222/16470	0.000733911	0.00708803	0.00556024	Glra3;Grin2d;Grik5;Clcn3;Stx1a;Aph1a;Lrrtm1;Shisa9;Grik1;Grm2;Gabbr1;Cnih2;Gria4;Nrp2;Grin1;Epha7;Slc6a9;Slc6a8;Cspg5;Adora1;Cacng5;Dagla;Pcdh8;Gabrb3;Adgrb1;Grid1;Lrfn3;Adam22;Ptprf;Lrfn4;Gabra3;Nlgn2;Cnr1;Lrrc4b;Rtn4;Plppr4;Kcnj9;Ptprs;Gabra5;Ptpro;Cacna1h;Scn8a;Atp2b2;Cacng8;Adora2a;Kcnc3;Lrfn1;Shisa7;Syt3;Erbb4;Cacna1a;Adgrl1;Slc8a2;Cacna1e;Grin2a;Slc16a7	56
BP	GO:0099010	modification of postsynaptic structure	13/2724	26/16259	9.45331e-05	0.00606333	0.00556285	Tiam1;Chmp2b;Wasf1;Baiap2;Cabp1;Camkv;Arhgap44;Pfn2;Myo5b;Kalrn;Cttnbp2;Synpo;Cfl1	13
BP	GO:0000381	regulation of alternative mRNA splicing, via spliceosome	25/2724	70/16259	9.82281e-05	0.0062333	0.00571879	Puf60;Wtap;Rbfox3;Ddx5;Khdrbs3;Tra2b;Celf4;Celf3;Srsf9;Celf6;Ythdc1;Hnrnpl;Zbtb7a;Rbfox2;Rbfox1;Khdrbs1;Srsf1;Rest;Mbnl2;Rnps1;Srsf2;Srsf5;Mbnl1;Sf1;Celf5	25
CC	GO:0098800	inner mitochondrial membrane protein complex	36/2749	128/16470	0.000793436	0.0075634	0.00593314	Ndufb2;Atp5d;Dnajc19;Ndufs2;Pam16;Micu1;Ndufs7;Ndufa6;Cyc1;Atp5j;Atp5b;Atp5a1;Uqcrc1;Atp5c1;Ndufa10;Ndufb5;Ndufa4;Cox6a2;Ndufab1;Uqcrc2;Ndufa4l2;Phb;Ndufb7;Cox6a1;Ndufv1;Ndufb10;Timm10b;Chchd10;Uqcrq;Immt;Ndufs8;Romo1;Ndufb6;Timm10b;Spg7;Atp5pb;Atp5g2	36
CC	GO:0005743	mitochondrial inner membrane	97/2749	429/16470	0.000812198	0.00764299	0.00599557	Oxa1l;Ndufb2;Atp5d;Prodh;Slc25a1;Coq8b;Bcl2l1;Dnajc19;Ndufs2;Pam16;Endog;Cyb5r3;Acadvl;Slc25a39;Slc25a22;Mdh2;Micu1;Ndufs7;Uqcr11;Timm13;Abca8b;Slc25a19;Vdac2;Ndufa6;Cyc1;Aifm3;Atp5j;Dele1;Atp5b;Shmt2;Atp5a1;Uqcrc1;Atp5c1;Slc25a10;Ndufa10;Bok;Coq8a;Mpc2;Fpgs;Gpd2;Crat;Src;Ndufb5;Etfdh;Pink1;Ndufa4;Tomm40;Spns1;Rps3;Cox6a2;Ndufab1;Mrpl17;Uqcrc2;Hccs;Slc27a1;Ndufa4l2;Phb;Ndufb7;Nipsnap1;Cox8a;Cox6a…	97
BP	GO:0051703	intraspecies interaction between organisms	21/2724	55/16259	0.000116749	0.00733061	0.00672552	Gnb1l;Dlg4;Cln8;Grin1;Mkks;Dvl1;Mecp2;Shank3;Grid1;Ulk4;Oxtr;Npas4;Nlgn2;Cx3cr1;Vps13a;Kalrn;Nrxn2;Gad1;Septin5;Shank1;Cic	21
BP	GO:1903829	positive regulation of cellular protein localization	78/2724	312/16259	0.00011843	0.00735872	0.00675131	Rdx;Cct3;Akt1;Rab34;Bbc3;Tgfb1;Stk11;Abhd17a;Cacnb3;Trim28;Arpc2;Hyal2;Clip3;Sqstm1;Dlg4;Mdm2;Rack1;Trappc12;Vamp2;Prkcd;Cct5;Dlg1;Vegfa;Trem2;Gnl3l;Cct8;Actr3;Src;Hpca;Epb41;Park7;Ran;Ptpn5;Pik3r2;Tmem30a;Zic1;Stac;Ppp1r9b;Crocc;Tcf7l2;Hnrnpk;Ice1;Zdhhc1;Oaz2;Lrp1;Cdk5r1;Epb41l2;Nlgn2;Nup62;Sfn;Oaz1;Rtn4;Cib1;Ywhae;Washc1;Kat7;Myo5b;Itgb1bp1;Mark4;Hnrnpm;Tm9sf4;Bcas3;Pard6a;B3gat3;Necab2;Sorbs1;…	78
BP	GO:0021549	cerebellum development	33/2724	104/16259	0.000123388	0.00758776	0.00696144	Cntn1;Sez6;Pcnt;Ogdh;Coq8b;Psap;Map2k1;Agtpbp1;Ldb1;Gli1;Abl2;Abl1;Hspa5;Ttbk2;Ulk1;Ophn1;Mecp2;Samd4b;Sdf4;Cdk5r1;Atp7a;Uqcrq;Whrn;Nav2;Zfp365;Ptprs;Sez6l;Nfix;Atp2b2;Rere;Sez6l2;Dab1;Cacna1a	33
BP	GO:0051494	negative regulation of cytoskeleton organization	47/2724	166/16259	0.000127609	0.00776722	0.00712609	Rdx;Add1;Arpc2;Mid1ip1;Coro1b;Clip3;Pick1;Dbn1;Prkcd;Dmtn;Twf2;Gsn;Mkks;Ttbk2;Tpm1;Capzb;Stmn1;Coro1a;Fgf13;Arhgap6;Mid1;Gas2l1;Ssh3;Shank3;Specc1l;Inpp5j;Sptan1;Eml2;Kank3;Add3;Tmem67;Bmerb1;Camsap3;Carmil2;Cib1;Pfn2;Arap1;Myadm;Tbcd;Apc2;Shank1;Clasp2;Cfl1;Clasp1;Ppfia1;Slit2;Add2	47
BP	GO:1905114	cell surface receptor signaling pathway involved in cell-cell signaling	114/2724	493/16259	0.000136293	0.00821199	0.00753415	Sez6;Col1a1;Tle5;Tiam1;Tgfb1;Apoe;Stk11;Dvl3;Grin2c;Cacnb3;Grik5;Paf1;Ndrg2;Pias4;Stx1a;Ctnnb1;Gprc5b;Rac3;Stk3;Dlg4;Snx3;Ube2b;Sdc1;Dbn1;Ptk2b;Wnt7b;Grik1;Celsr3;Celf4;Sdhaf2;Grk2;Mark2;Ldb1;Baiap2;Gli1;Eif4a3;Jade1;Sox17;Klhl12;Abl2;Abl1;Zeb2;Grin1;Usp8;Src;Nfkb1;Rnf220;Ptpru;Mad2l2;Dvl1;Vgll4;Dmpk;Ilk;Mecp2;Brd7;Tle3;Mdfi;Wnk2;Pkd1;Dcdc2a;Adora1;Lzts2;Shank3;Gabrb3;Tcf7l2;Fbxw4;Lrp1;Tmem108;Tm…	114
BP	GO:0050773	regulation of dendrite development	52/2724	190/16259	0.000149443	0.00891427	0.00817846	Sez6;Bcl11a;Tiam1;Camk2b;Apoe;Stk11;Cux1;Nsmf;Dbnl;Dbn1;Ache;Vldlr;Baiap2;Stau2;Actr3;Grin1;Anapc2;Itpka;Mapkapk5;Ilk;Pqbp1;Mecp2;Carm1;Prex1;Id1;Shank3;Dlg5;Hnrnpk;Cul7;Arhgap33;Pacsin1;Palm;Arhgap44;Ptprf;Cdk5r1;Lpar1;Nlgn2;Sarm1;Dab2ip;Ptprs;Dtnbp1;Myo5b;Kalrn;Numbl;Cux2;Foxo6;Elavl4;Lrp8;Srcin1;Shank1;Neurl1a;Cfl1	52
BP	GO:0006605	protein targeting	67/2724	261/16259	0.000152927	0.00903175	0.00828624	Zdhhc4;Pex6;Cacnb3;Sgta;Arpc2;Zdhhc24;Dnajc19;Pam16;Hspa8;Cacnb1;Pick1;Tomm34;Gipc1;Pex3;Gnptab;Timm13;Srebf1;Dmtn;Ywhaz;Get1;Ppp2r2b;Aip;Pard3;Actr3;Hspa5;Pex16;Sec62;Pink1;Hpca;Mfn2;Pan3;Tomm40;Yif1b;Nucb1;Ptpn5;Hps4;Pex5;Myo6;Spcs2;Adora1;Micall1;Vps37b;Zdhhc1;Nacad;Parl;Golga7;Cdk5r1;Vti1b;Ywhag;Cib1;Sec61b;Pik3r4;Ywhae;Vps37d;Vps13a;Zfand6;Mff;Itgb1bp1;Smurf1;Golga7b;Romo1;Rab7;Vti1a;Hgs;Fol…	67
BP	GO:0062237	protein localization to postsynapse	23/2724	64/16259	0.000165309	0.00951911	0.00873337	Scrib;Grin2c;Map2k1;Dlg4;Vamp2;Nptxr;Dlg1;Stau2;Grin1;Snap23;Kif17;Nsg1;Git1;Cacng5;Adam22;Arhgap44;Dlg2;Kalrn;Dag1;Mapk10;Cacng8;Iqsec2;Grin2a	23
BP	GO:0048488	synaptic vesicle endocytosis	24/2724	68/16259	0.000165966	0.00951911	0.00873337	Scrib;Stx1a;Bcl2l1;Vamp2;Bin1;Sh3gl2;Ophn1;Snap91;Sncb;Pip5k1c;Pacsin1;Scamp5;Picalm;Nlgn2;4932438A13Rik;Actg1;Syt5;Dnm2;Mff;Syt7;Dnm1;Slc17a7;Actb;Synj1	24
BP	GO:0140238	presynaptic endocytosis	24/2724	68/16259	0.000165966	0.00951911	0.00873337	Scrib;Stx1a;Bcl2l1;Vamp2;Bin1;Sh3gl2;Ophn1;Snap91;Sncb;Pip5k1c;Pacsin1;Scamp5;Picalm;Nlgn2;4932438A13Rik;Actg1;Syt5;Dnm2;Mff;Syt7;Dnm1;Slc17a7;Actb;Synj1	24
MF	GO:0140297	DNA-binding transcription factor binding	86/2695	347/16133	6.80774e-05	0.00948828	0.00879631	Mef2d;Ifrd1;Spi1;Tle5;Med25;Calr;Ctnnb1;Hdac5;Mta1;Srf;Tbx3;Tcf3;Ddx5;Sumo2;Hr;Crebbp;Eef1d;Taf11;Aip;Ldb1;Mkks;Src;Nr4a3;Dnaja1;Smarcd3;Park7;Mad2l2;Ski;Rnf4;Ddx54;Pagr1a;Tacc2;Asah1;Tcf12;Tle3;Map3k10;Dusp26;Gas2l1;Taf4;Tcf7l2;Atoh8;Wfs1;Rxrb;Zbtb7a;Sin3a;Apex1;Ube2i;Zfpm1;Taf10;Dcaf1;Ncor2;Chd4;Usf2;Gtf2i;Mier2;Prkcb;Ifi27;Tcf4;Rnf6;Ncoa7;Cebpb;Nr1h2;Wbp2;Ctbp1;Hdac7;Arnt2;Hes6;Hspa1a;Med12;Bc…	86
CC	GO:0005884	actin filament	36/2749	131/16470	0.00125355	0.0116197	0.0091151	Tpm4;Arpc2;Coro1b;Sptbn4;Rac3;Pdlim4;Dbnl;Actn1;Dbn1;Pdlim2;Dmtn;Twf2;Mark2;Actr3;Src;Tpm3;Tpm1;Coro1a;Pls3;Acta1;Myo6;Gas2l1;Gjb6;Specc1l;Pdlim7;Keap1;Actg1;Whrn;Myo9b;Actb;Gck;Apc2;Gas7;Wipf3;Akap13;Dapk3	36
CC	GO:0043679	axon terminus	48/2749	188/16470	0.00128328	0.0116197	0.0091151	Grik5;Aak1;Clcn3;Aqp1;Arpc2;Hspa8;Grik1;Bin1;Gria4;Grin1;Calb1;Unc13a;Kcnab2;Ilk;Ophn1;Cck;Snap91;Sncb;Git1;Blvrb;Adora1;Tspoap1;Gabrb3;Kcna6;Hnrnpk;Fkbp1a;Pacsin1;Bdnf;Septin6;Slc4a10;Actg1;Prkcb;Pfn2;Penk;Cacna1b;Syt7;Slc9a6;Kcnc2;Cdh8;Gad1;Septin5;Actb;Esr1;Kcnc3;Ap1s1;Slc8a2;Unc13c;Grin2a	48
CC	GO:0099522	region of cytosol	15/2749	40/16470	0.00128352	0.0116197	0.0091151	Dnajb1;Hspa8;Dbn1;Prkcd;Baiap2;Eif4a3;Calb1;Sh3gl2;Sncb;Prkcb;Hnrnpa2b1;Rims3;Homer1;Dag1;Trim9	15
CC	GO:0017146	NMDA selective glutamate receptor complex	2749-07-01	12/16470	0.00129811	0.0116197	0.0091151	Grin2d;Grin2c;Ptk2b;Grin1;Dlgap3;Shank1;Grin2a	7
BP	GO:0031109	microtubule polymerization or depolymerization	36/2724	119/16259	0.000183754	0.010439	0.00957732	Mid1ip1;Clip3;Tppp3;Map1s;Nckap5l;Mapre2;Arl2;Tubgcp2;Abl1;Ttbk2;Capzb;Stmn1;Clip1;Rps3;Fgf13;Mecp2;Ccsap;Mid1;Gas2l1;Specc1l;Inpp5j;Pde4dip;Eml2;Bmerb1;Camsap3;Cib1;Togaram1;Stmn4;Dctn1;Slc39a12;Dst;Mapt;Tbcd;Apc2;Clasp2;Clasp1	36
BP	GO:0000375	RNA splicing, via transesterification reactions	66/2724	258/16259	0.000189937	0.0104905	0.00962459	Puf60;Wtap;Hspa8;Rbfox3;Prpf8;Ddx39a;Slu7;Ddx5;Eftud2;Acin1;Khdrbs3;Tra2b;Prpf40b;Pcbp4;Ppil1;Celf4;Txnl4a;Txnl4a;Sf3b2;Eif4a3;BC005624;Rbm39;Celf3;Ptbp3;Srsf9;Pqbp1;Celf6;Lsm7;Ythdc1;Hnrnpl;Rbm42;Hnrnpk;Sart1;Zbtb7a;Rbfox2;Cactin;Gemin7;Prdx6;Sfswap;Cirbp;Rbfox1;Cwc22;Khdrbs1;Hnrnpa2b1;Snrnp70;C1qbp;Srsf1;Snrpa;Rest;Hnrnpm;Zfp64;Mbnl2;Rnps1;Isy1;Zrsr2;Dazap1;Srsf2;Srsf5;Mbnl1;Ddx46;Snrpb;Sf3b5;S…	66
BP	GO:0000377	RNA splicing, via transesterification reactions with bulged adenosine as nucleophile	66/2724	258/16259	0.000189937	0.0104905	0.00962459	Puf60;Wtap;Hspa8;Rbfox3;Prpf8;Ddx39a;Slu7;Ddx5;Eftud2;Acin1;Khdrbs3;Tra2b;Prpf40b;Pcbp4;Ppil1;Celf4;Txnl4a;Txnl4a;Sf3b2;Eif4a3;BC005624;Rbm39;Celf3;Ptbp3;Srsf9;Pqbp1;Celf6;Lsm7;Ythdc1;Hnrnpl;Rbm42;Hnrnpk;Sart1;Zbtb7a;Rbfox2;Cactin;Gemin7;Prdx6;Sfswap;Cirbp;Rbfox1;Cwc22;Khdrbs1;Hnrnpa2b1;Snrnp70;C1qbp;Srsf1;Snrpa;Rest;Hnrnpm;Zfp64;Mbnl2;Rnps1;Isy1;Zrsr2;Dazap1;Srsf2;Srsf5;Mbnl1;Ddx46;Snrpb;Sf3b5;S…	66
BP	GO:0000398	mRNA splicing, via spliceosome	66/2724	258/16259	0.000189937	0.0104905	0.00962459	Puf60;Wtap;Hspa8;Rbfox3;Prpf8;Ddx39a;Slu7;Ddx5;Eftud2;Acin1;Khdrbs3;Tra2b;Prpf40b;Pcbp4;Ppil1;Celf4;Txnl4a;Txnl4a;Sf3b2;Eif4a3;BC005624;Rbm39;Celf3;Ptbp3;Srsf9;Pqbp1;Celf6;Lsm7;Ythdc1;Hnrnpl;Rbm42;Hnrnpk;Sart1;Zbtb7a;Rbfox2;Cactin;Gemin7;Prdx6;Sfswap;Cirbp;Rbfox1;Cwc22;Khdrbs1;Hnrnpa2b1;Snrnp70;C1qbp;Srsf1;Snrpa;Rest;Hnrnpm;Zfp64;Mbnl2;Rnps1;Isy1;Zrsr2;Dazap1;Srsf2;Srsf5;Mbnl1;Ddx46;Snrpb;Sf3b5;S…	66
BP	GO:0048813	dendrite morphogenesis	49/2724	178/16259	0.000196284	0.0107416	0.00985495	Tiam1;Camk2b;Stk11;Cux1;Nsmf;Dlg4;Dbnl;Dbn1;Ache;Vldlr;Baiap2;Stau2;Actr3;Abl2;Grin1;Anapc2;Itpka;Dvl1;Ilk;Pqbp1;Dcdc2a;Id1;Shank3;Cul7;Arhgap33;Arhgap44;Rbfox2;Ptprf;Picalm;Cdk5r1;Atp7a;Dscam;Sarm1;Zfp365;Taok2;Mink1;Dtnbp1;Myo5b;Kalrn;Numbl;Cux2;Celsr2;Elavl4;Rere;Lrp8;Srcin1;Shank1;Cfl1;Cacna1a	49
BP	GO:0072384	organelle transport along microtubule	27/2724	81/16259	0.000200445	0.0108696	0.00997236	Stk11;Map2k1;Bloc1s6;Rhot1;Dync1h1;Wasf1;Rab1a;Kif3c;Actr10;Agtpbp1;Cnih2;Kif1b;Uchl1;Mecp2;Trim46;Rhot2;Tmem201;Bicdl1;Sun1;Kif1c;Dtnbp1;Fbxw11;Sybu;Mapt;Rasgrp1;Snapin;Arhgap21	27
CC	GO:0032281	AMPA glutamate receptor complex	2749-12-01	29/16470	0.00143926	0.0127279	0.00998448	Dlg4;Shisa9;Cnih2;Gria4;Olfm1;Olfm2;Cacng5;Olfm3;Cpt1c;Porcn;Cacng8;Shisa8	12
BP	GO:0032886	regulation of microtubule-based process	64/2724	249/16259	0.00020432	0.0109799	0.0100736	Stk11;Chmp2b;Ctnnb1;Mid1ip1;Rassf1;Clip3;Rhot1;Dync1h1;Map1s;Cfap298;Mapre2;Cnih2;Arl2;Mark2;Caly;Abl1;Mkks;Ttbk2;Nsfl1c;Capzb;Stmn1;Rnf4;Clip1;Rps3;Tacc2;Fgf13;Mecp2;Ccsap;Phldb1;Pkd1;Fam107a;Mid1;Gas2l1;Specc1l;Trim46;Inpp5j;Pde4dip;Atf5;Eml2;Tmem67;Ranbp1;Cdk5r1;Bmerb1;Camsap3;Nup62;Ripor2;Cib1;Togaram1;Agrn;Stmn4;Dctn1;Slc39a12;Mark4;Hspa1a;Tac1;Dst;Mapt;Tbcd;Apc2;Cep131;Clasp2;Tpr;Clasp1;Hsp…	64
CC	GO:1904949	ATPase complex	24/2749	78/16470	0.00150644	0.0131634	0.0103261	Mta1;Atad5;Actr6;Smarcd2;Smarca2;Smarcc2;Smarcd3;Ino80b;Brd7;Znhit1;Ss18;Ep400;Zbtb7a;Dpf1;Ino80e;Chd4;Gatad2a;Mbd3;Trrap;Chd3;Kat5;Actl6b;Rfc1;Bicra	24
BP	GO:0007416	synapse assembly	51/2724	188/16259	0.000217871	0.0116036	0.0106458	Plxnd1;Lrrtm1;Dbnl;Asic2;Nptxr;Ache;Stau2;Actr3;Grin1;Sema4a;Epha7;Dvl1;Fgf13;Mecp2;Bsn;Myo6;Adgrl3;Shank3;Gabrb3;Dlg5;Adgrb1;Eif4g1;Lrfn3;Ntng2;Lrrc24;Oxtr;Bdnf;Lrfn4;Npas4;Nlgn2;Lrrc4b;Plxnb2;Ptprs;Lrtm2;Agrn;Plxnb1;Nrxn2;Cux2;Mapt;Gap43;Musk;Adgrb2;Shank1;Lrfn1;Obsl1;Arhgef9;Nrg2;Erbb4;Cacna1a;Adgrl1;Add2	51
BP	GO:0033673	negative regulation of kinase activity	58/2724	221/16259	0.000220778	0.0116543	0.0106923	Akt1;Apoe;Prkar2b;Dusp3;Tfap4;Vps25;Hyal2;Dbndd2;Ggnbp2;Trim27;Gadd45g;Prkcd;Mllt1;Prkar1b;Abl1;Zgpat;Dnaja1;Prkag2;Park7;Dvl1;Uchl1;Nr2f2;Ptpn5;Ilk;Csk;Dusp26;Spry1;Rubcn;Midn;Mapk8ip1;Gskip;Akt1s1;Ajuba;Men1;Nup62;Wnk1;Tesk1;Shb;Hexim2;Rgs14;Pkig;Dab2ip;Dtnbp1;Washc1;Itgb1bp1;Ptpro;Mapk7;Adar;Mapt;Actb;Dusp16;Cdk5rap3;Adora2a;Srcin1;Ptprj;Ptprc;Thy1;Dusp7	58
CC	GO:0019898	extrinsic component of membrane	72/2749	309/16470	0.0015811	0.0136532	0.0107103	Gramd1a;Tiam1;Scrib;Apoe;Coq8b;Sgta;Bloc1s6;Ctnnb1;Pam16;Cyth1;Dlg4;Ptk2b;Bin1;Gnal;Gfra1;Aspscr1;Zap70;Coq8a;Olfm1;Usp8;Src;Hpca;Kcnab2;Ulk1;Gnb2;Ryr1;Nucb1;Cdk16;Gnao1;Pik3r2;Olfm2;Stac;Bsn;Snap91;Phb;Gnaz;Shank3;Micall1;Mtmr3;Gng10;Psd;Iqce;Jakmip1;Inpp5j;Epn1;Atg2a;Zfyve1;Snx10;Kcnab1;Picalm;Rnf112;Osr1;Tenm2;Rpl29;Sarm1;Pik3r4;Vps13a;Eno1;Syn1;Gnas;Mgll;Cdh8;Rab7;Apc2;Snx18;Ncf1;Cdh7;Tnk2;Wd…	72
CC	GO:0000118	histone deacetylase complex	23/2749	74/16470	0.00161191	0.0137574	0.0107921	Sin3b;Hdac5;Mta1;Actr6;Hr;Znhit1;Ep400;Zbtb7a;Phf12;Sin3a;Ncor2;Chd4;Gatad2a;Phf21a;Hdac7;Ing2;Mbd3;Trrap;Rere;Chd3;Sap18;Kat5;Brms1	23
CC	GO:0017053	transcription repressor complex	22/2749	70/16470	0.00171887	0.0145017	0.0113759	Tfap4;Hdac5;Mta1;Drap1;Coro2a;Ski;Lin37;Zbtb7a;Phf12;Sin3a;Zfpm1;Ncor2;Chd4;Gps2;Gatad2a;Sp3;Prdm10;Ctbp1;Rest;Mbd3;Zbtb16;Chd3	22
BP	GO:0043242	negative regulation of protein-containing complex disassembly	28/2724	86/16259	0.000241504	0.0126366	0.0115935	Rdx;Add1;Arpc2;Mid1ip1;Phf23;Dmtn;Twf2;Gsn;Ttbk2;Tpm1;Capzb;Fgf13;Mid1;Gas2l1;Clec16a;Specc1l;Rubcn;Sptan1;Add3;Bmerb1;Camsap3;Carmil2;Cib1;Apc2;Clasp2;Cfl1;Clasp1;Add2	28
BP	GO:0098698	postsynaptic specialization assembly	13/2724	28/16259	0.000244255	0.0126694	0.0116236	Lrrtm1;Nptxr;Shank3;Ntng2;Lrfn4;Nlgn2;Lrrc4b;Ptprs;Nrxn2;Gap43;Shank1;Lrfn1;Arhgef9	13
CC	GO:0098798	mitochondrial protein complex	62/2749	260/16470	0.00179968	0.0148373	0.0116392	Ndufb2;Atp5d;Mrpl4;Mrpl49;Mrpl52;Dnajc19;Ndufs2;Pam16;Mrpl32;Micu1;Ndufs7;Timm13;Polrmt;Mrps24;Prorp;Mrpl36;Mrpl57;Ndufa6;Cyc1;Atp5j;Atp5b;Atp5a1;Uqcrc1;Atp5c1;Ndufa10;Ndufb5;Etfdh;Mrpl20;Ndufa4;Tomm40;Mrps11;Cox6a2;Ndufab1;Mrpl17;Uqcrc2;Ndufa4l2;Phb;Ndufb7;Mrpl23;Cox6a1;Ndufv1;Ndufb10;Mrpl55;Mrps26;Mrps27;Mrps12;Timm10b;Chchd10;Uqcrq;Immt;Mtx1;Ndufs8;Romo1;Ndufb6;Mrpl38;Timm10b;Mrpl48;Spg7;Tomm6…	62
CC	GO:0035371	microtubule plus-end	2749-11-01	26/16470	0.0018246	0.0148373	0.0116392	Clip3;Kif3c;Nckap5l;Clip4;Mapre2;Clip1;Clip2;Gas2l1;Pde4dip;Dctn1;Clasp2	11
CC	GO:0099524	postsynaptic cytosol	2749-11-01	26/16470	0.0018246	0.0148373	0.0116392	Dnajb1;Hspa8;Dbn1;Prkcd;Baiap2;Eif4a3;Calb1;Hnrnpa2b1;Rims3;Homer1;Dag1	11
CC	GO:0033268	node of Ranvier	2749-09-01	19/16470	0.00183951	0.0148373	0.0116392	Sptbn4;Dlg1;Bin1;Nfasc;Dag1;Scn8a;Bcan;Scn1b;Spock1	9
BP	GO:0021680	cerebellar Purkinje cell layer development	15/2724	35/16259	0.000247907	0.012748	0.0116957	Sez6;Coq8b;Psap;Agtpbp1;Ldb1;Hspa5;Atp7a;Uqcrq;Whrn;Sez6l;Nfix;Atp2b2;Rere;Sez6l2;Cacna1a	15
BP	GO:0031334	positive regulation of protein-containing complex assembly	59/2724	227/16259	0.000258607	0.0131845	0.0120962	Bbc3;Rhoc;Tgfb1;Med25;Arpc2;Coro1b;Spire2;Tppp3;Pick1;Wasf1;Rack1;Trim27;Ptk2b;Dlg1;Vegfa;Bin1;Fas;Arl2;Gnl3l;Baiap2;Caly;Actr3;Gsn;Src;Park7;Clip1;Fscn1;Coro1a;Rps3;Arfip2;Mecp2;Cck;Snap91;Trhr;Ice1;Zdhhc1;Eif4g1;Stub1;Pde4dip;Epn1;Cdc42ep4;Ajuba;Atat1;Carmil2;Dab2ip;Togaram1;Pfn2;Mlst8;Washc1;Nr1h2;Dctn1;Pih1d1;Arpc1b;Arpc5l;Mapt;Faf1;Esr1;Usp50;Arpc4	59
MF	GO:0099186	structural constituent of postsynapse	2695-11-01	20/16133	0.000106033	0.0131363	0.0121783	Camk2b;Dlg4;Actn1;Dlg1;Git1;Shank3;Actg1;Dlg2;Homer1;Dlgap1;Actb	11
BP	GO:0048671	negative regulation of collateral sprouting	2724-07-01	10/16259	0.000275251	0.0139142	0.0127656	Bcl11a;Ifrd1;Epha7;Ulk1;Fgf13;Ptprs;Rgma	7
CC	GO:0005667	transcription regulator complex	92/2749	415/16470	0.00205656	0.0164077	0.0128711	Tbx2;Spi1;Tle5;Med25;Trim28;Tfap4;Cdk4;Ctnnb1;Hdac5;Mta1;Tfcp2;Hyal2;Tbx3;Tcf3;Med7;E2f6;Crebbp;Tfeb;Taf11;Drap1;Ldb1;Sox17;Coro2a;Nr4a3;Ski;Taf1d;Carm1;Tcf12;Tle3;Pbx2;Taf4;Tcf7l2;Cebpa;Zfhx3;Lin37;Rxrb;Ptov1;Atf5;Zbtb7a;Phf12;Sin3a;Apex1;Six5;Supt3;Cbfb;Pou3f1;Zfpm1;Ajuba;Sox18;Taf10;Ncor2;Npas4;Olig1;Chd4;Gps2;Mafg;Pygo2;Ercc2;Junb;Gatad2a;Sp3;Tcf4;Meis1;Tcf7l1;Elob;Cebpb;Prdm10;Nfatc2;Nr6a1;T…	92
MF	GO:0047485	protein N-terminus binding	38/2695	126/16133	0.000124542	0.0138864	0.0128737	Calm1;Slc9a3r2;Tgfb1;Grin2c;Map2k1;Stx1a;Syngr3;Vps25;Rassf1;Calm3;Mdm2;Cfap36;Plec;Taf11;Banf1;Mark2;Kcnip2;Unc13a;Tpm1;Epb41;Mecp2;Pex5;Id1;Eif5a;Mau2;Ncor2;Men1;Ercc2;Dab2ip;Acox1;Hspa1a;Gad1;Thap7;Ppp1cc;Tdrd7;Lrp8;Myo7a;Cacna1e	38
CC	GO:0031312	extrinsic component of organelle membrane	18/2749	54/16470	0.00211614	0.0167016	0.0131016	Coq8b;Sgta;Pam16;Bin1;Coq8a;Usp8;Ulk1;Nucb1;Snap91;Phb;Psd;Zfyve1;Snx10;Sarm1;Syn1;Rab7;Wdr81;Usp50	18
BP	GO:0031644	regulation of nervous system process	48/2724	176/16259	0.000287316	0.014402	0.0132132	Dlgap4;Comt;Grin2d;Cacnb3;Stx1a;Dlg4;Dbn1;Ptk2b;Ednrb;Nptxr;Shisa9;Tymp;Celf4;Grk2;Cnih2;Baiap2;Eif4a3;Pard3;Grin1;Src;Dvl1;Dmpk;Cck;Htr2c;Zfhx2;Adora1;Cacng5;Shank3;Dlgap3;Tmem108;Nlgn2;Rtn4;Oprl1;Homer1;Dag1;Klk8;Bscl2;Cux2;Homer3;Myrf;Mgll;Tac1;Dlgap1;Shank1;Shisa7;Slc8a2;Begain;Grin2a	48
CC	GO:0099243	extrinsic component of synaptic membrane	2749-10-01	23/16470	0.00229503	0.0179208	0.014058	Tiam1;Scrib;Cyth1;Olfm1;Olfm2;Snap91;Phb;Epn1;Picalm;Tenm2	10
CC	GO:0031253	cell projection membrane	68/2749	293/16470	0.002327	0.0179791	0.0141038	Mfsd10;Slc46a1;Ace;Tiam1;Aqp1;Arpc2;Ctnnb1;Plekho1;Hcn2;Arf4;Spata13;Dmtn;Shisa9;Dlg1;Gabbr1;Unc5a;Grin1;Src;Hpca;Fscn1;Ttyh1;Rps3;Ank1;Myo6;Fam107a;Gpi1;Adora1;Ppp1r9b;Shank3;Dagla;Ndrg4;Psd;Iqce;Antxr1;Eef1a1;Pacsin1;Palm;Atp1b2;Cltb;Tmem67;Mtss2;Atp7a;Gabra3;Ripor2;Prkcb;Gabra5;Dnm2;Slc5a6;Mapk8ip3;Kcnc2;Cacng8;Slc12a5;Mapt;Gap43;Apc2;Slc19a1;Adora2a;Prcd;Folr1;Kcnc3;Ptprj;Clasp2;Thy1;Sntg1;Sh…	68
CC	GO:0098833	presynaptic endocytic zone	2749-07-01	13/16470	0.00240845	0.0184146	0.0144454	Myo6;Snap91;Pip5k1c;Pacsin1;Picalm;Cltb;Dnm1	7
BP	GO:0032272	negative regulation of protein polymerization	26/2724	79/16259	0.000327817	0.0161589	0.0148251	Rdx;Add1;Arpc2;Clip3;Vdac2;Prkcd;Dmtn;Twf2;Gsn;Mkks;Tpm1;Capzb;Stmn1;Ssh3;Inpp5j;Sptan1;Eml2;Kank3;Add3;Carmil2;Pfn2;Myadm;Tbcd;Cfl1;Slit2;Add2	26
BP	GO:1905475	regulation of protein localization to membrane	51/2724	191/16259	0.000329743	0.0161589	0.0148251	Akt1;Bbc3;Tgfb1;Camk2b;Cacnb3;Map2k1;Arpc2;Bcl2l1;Clip3;Sqstm1;Dlg4;Stx7;Rack1;Dbn1;Dmtn;Dlg1;Trem2;Actr3;Gsn;Tmem59;Hpca;Pik3r2;Csk;Stac;Ppp1r9b;Shank3;Arhgap44;Lrp1;Mrap2;Picalm;Cdk5r1;Vti1b;Nlgn2;Cib1;Camk2d;Camk2g;Myo5b;Itgb1bp1;Kalrn;Dag1;Iqsec2;Necab2;Sorbs1;Actb;Musk;Clasp2;Dpp10;Slc5a3;Shisa7;Pkdcc;Ppfia1	51
BP	GO:0060998	regulation of dendritic spine development	30/2724	96/16259	0.000330493	0.0161589	0.0148251	Tiam1;Camk2b;Apoe;Dbnl;Dbn1;Baiap2;Stau2;Actr3;Itpka;Mapkapk5;Mecp2;Shank3;Dlg5;Hnrnpk;Arhgap33;Palm;Arhgap44;Cdk5r1;Lpar1;Nlgn2;Ptprs;Dtnbp1;Kalrn;Cux2;Foxo6;Lrp8;Srcin1;Shank1;Neurl1a;Cfl1	30
BP	GO:0031111	negative regulation of microtubule polymerization or depolymerization	18/2724	47/16259	0.000337415	0.0163633	0.0150126	Mid1ip1;Clip3;Ttbk2;Capzb;Stmn1;Fgf13;Mid1;Gas2l1;Specc1l;Inpp5j;Eml2;Bmerb1;Camsap3;Cib1;Tbcd;Apc2;Clasp2;Clasp1	18
BP	GO:0001501	skeletal system development	105/2724	458/16259	0.000343575	0.0165276	0.0151634	Rpl13;Mef2d;Col1a1;Tle5;Tgfb1;Hapln2;Por;Ctnnb1;Chrd;Hyal2;Hyal1;Srf;Pcgf2;Sparc;Tbx3;Atp6ap1;Ctc1;Bmp1;Wnt7b;Dlg1;Vegfa;Esrra;Nab2;Eif4a3;Mkks;Rassf2;Src;Schip1;Shox2;Ecm1;Npr2;Hspg2;Ski;Ryr1;Vkorc1;Pls3;Dscaml1;Carm1;Zic1;Acvr2b;Mdfi;Pkd1;Rflna;Trp63;Acd;Mycn;Spns2;Slc38a10;Fbxw4;Pdgfa;Zbtb7a;Snx10;Hes5;Mapk3;Chd7;Col13a1;Zfpm1;Phospho1;Rab33b;Col9a1;Atp7a;Dlk1;Men1;Osr1;Ripply2;Slc39a3;Thra;Ra…	105
BP	GO:0018205	peptidyl-lysine modification	83/2724	347/16259	0.000347536	0.0165844	0.0152155	Bcl11a;Supt6;Spi1;Tgfb1;Brpf3;Pias4;Senp3;Stx1a;Por;Trim28;Ctnnb1;Zmiz1;Ehmt2;Kansl1;Pcgf2;Tcf3;Mdm2;Hmg20b;Jade2;Sumo2;Glrx5;Desi1;Crebbp;Glyr1;Kmt2d;Kdm4b;Iws1;Bag6;Ldb1;Gnl3l;Cbx4;Jade1;Epc1;Mrgbp;Lmna;Park7;Rnf4;Pagr1a;Ndufab1;Mecp2;Brd7;Ep400;Bcor;Mllt6;Setd1a;Flcn;Sin3a;Ube2i;Mapk3;Supt3;Taf10;Atp7a;Atat1;Kmt5a;Pygo2;Loxl1;Egr1;Nsd2;Auts2;Kat7;Dohh;Sirt2;Phf1;Wbp2;Ctbp1;Msl2;Pih1d1;Traf7;Br…	83
BP	GO:0009145	purine nucleoside triphosphate biosynthetic process	22/2724	63/16259	0.000363543	0.0169003	0.0155053	Tgfb1;Atp5d;Map2k1;Bcl2l1;Nme2;Cyc1;Atp5j;Trem2;Nme3;Atp5b;Atp5a1;Atp5c1;Aldoa;Pkm;Adk;Flcn;Taz;Impdh1;Cox5b;Ak4;Atp5pb;Atp5g2	22
BP	GO:0043116	negative regulation of vascular permeability	2724-10-01	19/16259	0.000364151	0.0169003	0.0155053	Apoe;Vegfa;Sh3gl2;Abcc8;Cldn5;Pde2a;Adora2a;Ptprj;Ramp2;Pde2a;Slit2	10
BP	GO:1903539	protein localization to postsynaptic membrane	21/2724	59/16259	0.000364785	0.0169003	0.0155053	Scrib;Grin2c;Map2k1;Dlg4;Vamp2;Nptxr;Dlg1;Grin1;Snap23;Nsg1;Git1;Cacng5;Adam22;Arhgap44;Dlg2;Kalrn;Dag1;Mapk10;Cacng8;Iqsec2;Grin2a	21
BP	GO:0072659	protein localization to plasma membrane	72/2724	293/16259	0.000365489	0.0169003	0.0155053	Rdx;Ankrd39;Flot1;Akt1;Rab34;Slc9a3r2;Scrib;Tgfb1;Camk2b;Cacnb3;Bcl2l1;Sptbn4;Clip3;Lama5;Sqstm1;Gga3;Stx7;Rack1;Vamp2;Dlg1;Ppil2;Trem2;Rab40c;Tspan17;Actr3;Atp1b1;Tmem59;Nsg1;Tesc;Pgap2;Fgf13;Ank1;Pik3r2;Csk;Stac;Ppp1r9b;Gga1;Nfasc;Pacsin1;Palm;Arhgap44;Lrp1;Mrap2;Picalm;Scn3b;Golga7;Vti1b;Tmed2;Cib1;Camk2d;Bsg;Camk2g;Washc1;Sys1;Myo5b;Itgb1bp1;Kalrn;Pacs2;Kcnip4;Myadm;Ramp1;Zfyve27;Sorbs1;Actb;…	72
BP	GO:0010639	negative regulation of organelle organization	94/2724	403/16259	0.000371816	0.0170606	0.0156524	Rdx;Add1;Akt1;Supt6;Spi1;Arpc2;Mid1ip1;Coro1b;Ehmt2;Clip3;Pam16;H3f3b;Pick1;Phf23;Ube2b;Ctc1;Dbn1;Prkcd;Dmtn;Bcl2l2;Bcl2l2;Mpv17l;Twf2;Kdm4b;Gnl3l;Bok;Gsn;Mkks;Ttbk2;Src;Lmna;Tpm1;Capzb;Pink1;Stmn1;Coro1a;Fgf13;Mtm1;Arhgap6;Naa10;Map4;Mid1;Gas2l1;Ssh3;Clec16a;Shank3;Specc1l;Acd;Bcor;Inpp5j;Mllt6;Smg6;Sptan1;Flcn;Eml2;Kank3;Parl;Sin3a;Add3;Tmem67;H1f10;Bmerb1;Camsap3;Carmil2;Slc35f6;Cib1;Tent4b;Pf…	94
BP	GO:0030705	cytoskeleton-dependent intracellular transport	51/2724	192/16259	0.000377172	0.0171093	0.0156971	Stk11;Map2k1;Bloc1s6;Dynll1;Hspa8;Rhot1;Dync1h1;Wasf1;Rab1a;Kif3c;Actr10;Agtpbp1;Nefm;Klc2;Cnih2;Caly;Stau2;Ssna1;Kif17;Kif1b;Uchl1;Mecp2;Bsn;Myo6;Ssx2ip;Trim46;Rhot2;Tmem108;Tmem201;Bicdl1;Camsap3;Sun1;Kif1c;Dtnbp1;Myo5b;Dlg2;Fbxw11;Dctn1;Klc1;Mapk8ip3;Sybu;Dst;Mapt;Rasgrp1;Cep131;Myo7a;Snapin;Klc3;Spg7;Ccdc88b;Arhgap21	51
BP	GO:0035641	locomotory exploration behavior	2724-09-01	16/16259	0.000378614	0.0171093	0.0156971	Myg1;Apoe;Dlg4;Shank3;Slc4a10;Nlgn2;Penk;Lsamp;Gad1	9
CC	GO:0030055	cell-substrate junction	43/2749	170/16470	0.00268925	0.0203496	0.0159633	Rdx;Map2k1;Arpc2;Cyba;Actn1;Ptk2b;Sorbs3;Efs;Plec;Mapre2;Arl2;Actr3;Gsn;Ilk;Arhgef7;Pik3r2;Fam107a;Git1;Fermt3;Adgrb1;Armc5;Pdlim7;Map2k2;Keap1;Mapk3;Ajuba;Alkbh6;Pxn;Arhgap24;Zyx;Enah;Dag1;Dst;Itga7;Sorbs1;Clasp2;Ptprc;Cfl1;Tle2;Map4k4;Clasp1;Ppfia1;Tns1	43
BP	GO:0016570	histone modification	99/2724	429/16259	0.000393042	0.0176278	0.0161728	Igf2;Supt6;Spi1;Tgfb1;Paf1;Sin3b;Brpf3;Ctnnb1;Hdac5;Mta1;Cdk9;Ehmt2;Ube2a;Cul4b;Kansl1;Pcgf2;Tcf3;Jade2;Ube2b;Srebf1;Bap1;Prkcd;Hr;Crebbp;Glyr1;Kmt2d;Vegfa;Kdm4b;Ring1;Iws1;Ldb1;Cbx8;Jade1;Epc1;Mrgbp;Lmna;Rnf20;Pink1;Park7;Pagr1a;Brcc3;Mecp2;Brd7;Carm1;Znhit1;Hsf4;Phb;Ep400;Sirt6;Bcor;Mllt6;Setd1a;Flcn;Sin3a;Mapk3;Akap8l;Supt3;Jdp2;Taf10;Dcaf1;Men1;Pygo2;Mier2;BC004004;Prkcb;Nsd2;Mthfr;Auts2;Kat7…	99
BP	GO:0085029	extracellular matrix assembly	16/2724	40/16259	0.00040223	0.0179052	0.0164273	Tgfb1;Hapln2;Emilin1;Phldb1;Mfap4;Antxr1;Ntng2;Atp7a;Gpm6b;Lamb2;Dag1;Ltbp3;Tnxb;Clasp2;Ramp2;Clasp1	16
BP	GO:0030902	hindbrain development	44/2724	160/16259	0.000414425	0.0183115	0.0168	Cntn1;Sez6;Sec24b;Pcnt;Scrib;Ogdh;Coq8b;Psap;Map2k1;Ctnnb1;Agtpbp1;Ldb1;Gli1;Abl2;Plxna2;Abl1;Hspa5;Grin1;Ttbk2;Ulk1;Ophn1;Mecp2;Samd4b;Atf5;Atp1b2;Rbfox2;Sdf4;Zfp423;Cdk5r1;Atp7a;Slc4a7;Rnf7;Uqcrq;Whrn;Nav2;Zfp365;Ptprs;Sez6l;Nfix;Atp2b2;Rere;Sez6l2;Dab1;Cacna1a	44
CC	GO:0032590	dendrite membrane	16/2749	47/16470	0.00287923	0.0215648	0.0169166	Hcn2;Shisa9;Grin1;Hpca;Ppp1r9b;Dagla;Palm;Gabra3;Gabra5;Kcnc2;Cacng8;Slc12a5;Kcnc3;Thy1;Shisa7;Shisa8	16
BP	GO:0031589	cell-substrate adhesion	82/2724	344/16259	0.000421456	0.0184852	0.0169593	Acvrl1;Col1a1;Tiam1;Dusp3;Ddr1;Calr;Arpc2;Ctnnb1;Srf;Lama5;Rac3;Rab1a;Actn1;Smoc1;Dbn1;Ptk2b;Sorbs3;Dmtn;Gfus;Vegfa;Vit;Ldb1;Lamc3;Abl1;Hsd17b12;Trpm7;Src;Adam15;Itga10;Emilin1;Ttyh1;Coro1a;Ilk;Arhgap6;Cspg5;Fam107a;Prex1;Fermt3;Enpp2;Antxr1;Col16a1;Micall2;Atp1b2;Ntng2;Lrp1;Sirpa;Col13a1;Ajuba;Men1;Camsap3;Rpl29;Gpm6b;Actg1;Lamb2;Cib1;Pxn;Zyx;Rell2;Taok2;Mink1;Dnm2;Itgb1bp1;C1qbp;Dag1;Adam9;Tnxb…	82
BP	GO:1901880	negative regulation of protein depolymerization	25/2724	76/16259	0.000427124	0.018597	0.017062	Rdx;Add1;Arpc2;Mid1ip1;Dmtn;Twf2;Gsn;Ttbk2;Tpm1;Capzb;Fgf13;Mid1;Gas2l1;Specc1l;Sptan1;Add3;Bmerb1;Camsap3;Carmil2;Cib1;Apc2;Clasp2;Cfl1;Clasp1;Add2	25
BP	GO:0051056	regulation of small GTPase mediated signal transduction	67/2724	270/16259	0.000430411	0.0186044	0.0170687	Flot1;Tiam1;Apoe;Map2k1;Arhgef19;Cyth1;Arhgef25;Spata13;Mapre2;Fgd1;Abl2;Abl1;Dgkz;Arfgap1;Src;Stmn1;Mfn2;Rasal1;Ophn1;Arhgef7;Sos2;Prex1;Git1;Spry1;Ssx2ip;Arhgef10l;Psd;Ralgps1;Arap3;Iqsec3;Rap1gap;Arhgap44;Arhgef4;Flcn;Lpar1;Nup62;Ripor2;Rtn4r;Rtn4;Dab2ip;Abr;Camk2d;Arhgap24;Adcyap1r1;Auts2;Myo9b;Dnm2;Plekhg3;Cdc42bpa;Kalrn;Arhgap12;Stk19;Syngap1;Plekhg5;Col3a1;Iqsec2;Arhgef1;Dennd4b;Iqsec1;Ras…	67
BP	GO:1902745	positive regulation of lamellipodium organization	14/2724	33/16259	0.000450846	0.0193475	0.0177505	Aqp1;Arpc2;Coro1b;Twf2;Actr3;Src;Fscn1;Enpp2;Atp7a;Carmil2;Auts2;Dnm2;Rreb1;Cfl1	14
BP	GO:0050771	negative regulation of axonogenesis	23/2724	68/16259	0.00045693	0.0193775	0.017778	Bcl11a;Sema6b;Ifrd1;Slit1;Actr3;Sema4a;Epha7;Ulk1;Fgf13;Trim46;Cdk5r1;Rtn4r;Rtn4;Aatk;Ptprs;Rnf6;Syngap1;Sema6c;Rgma;Sema3b;Dab1;Thy1;Slit2	23
BP	GO:0016569	covalent chromatin modification	101/2724	441/16259	0.000458042	0.0193775	0.017778	Igf2;Supt6;Spi1;Tgfb1;Paf1;Sin3b;Brpf3;Trim28;Ctnnb1;Hdac5;Mta1;Cdk9;Ehmt2;Ube2a;Cul4b;Kansl1;Pcgf2;Tcf3;Jade2;Ube2b;Srebf1;Bap1;Prkcd;Hr;Crebbp;Glyr1;Kmt2d;Vegfa;Kdm4b;Ring1;Iws1;Ldb1;Cbx8;Jade1;Epc1;Mrgbp;Lmna;Rnf20;Pink1;Park7;Pagr1a;Brcc3;Mecp2;Brd7;Carm1;Znhit1;Hsf4;Phb;Ep400;Sirt6;Bcor;Mllt6;Resf1;Setd1a;Flcn;Sin3a;Mapk3;Akap8l;Supt3;Jdp2;Taf10;Dcaf1;Men1;Pygo2;Mier2;BC004004;Prkcb;Nsd2;Mth…	101
BP	GO:0008347	glial cell migration	22/2724	64/16259	0.000467379	0.0194959	0.0178867	Tiam1;Scrib;Ctnnb1;Zmiz1;Foxg1;Trem2;Fas;Vim;Grin1;Arhgef7;Mboat7;Atp1b2;Lrp1;Cdk5r1;Bmerb1;Sun1;Rtn4;Cx3cr1;Dab2ip;Apcdd1;Lrp8;Dab1	22
BP	GO:0099637	neurotransmitter receptor transport	22/2724	64/16259	0.000467379	0.0194959	0.0178867	Scrib;Pick1;Vamp2;Caly;Snap23;Kif17;Hpca;Nsg1;Ophn1;Myo6;Cacng5;Pip5k1c;Pacsin1;Arhgap44;Dnm2;Sirt2;Myo5b;Dnm1;Mapk10;Cacng8;Iqsec1;Synj1	22
CC	GO:0070603	SWI/SNF superfamily-type complex	22/2749	73/16470	0.00309853	0.0229729	0.0180212	Mta1;Actr6;Smarcd2;Smarca2;Smarcc2;Smarcd3;Ino80b;Brd7;Znhit1;Ss18;Ep400;Zbtb7a;Dpf1;Ino80e;Chd4;Gatad2a;Mbd3;Trrap;Chd3;Kat5;Actl6b;Bicra	22
BP	GO:0098815	modulation of excitatory postsynaptic potential	20/2724	56/16259	0.000474665	0.0196623	0.0180393	Cacnb3;Stx1a;Dlg4;Dbn1;Ptk2b;Celf4;Grk2;Baiap2;Eif4a3;Grin1;Dvl1;Dmpk;Shank3;Tmem108;Nlgn2;Bscl2;Cux2;Shank1;Slc8a2;Grin2a	20
BP	GO:0046034	ATP metabolic process	61/2724	242/16259	0.000493412	0.0202979	0.0186225	Tgfb1;Atp5d;Ogdh;Eno2;Ldha;Map2k1;Ampd3;Cbfa2t3;Bcl2l1;Ndufs2;Hspa8;Galk1;Cyc1;Atp5j;Trem2;Sdhaf2;Atp5b;Shmt2;Atp5a1;Uqcrc1;Atp5c1;Iscu;Ndufa10;Atp1b1;Ola1;Eif6;Pink1;Prkag2;Park7;Khk;Aldoa;Cox6a2;Pkm;Gpi1;Mif;Cox6a1;Ndufv1;Sirt6;Flcn;Zbtb7a;Pfkm;Bdnf;Atp7a;Chchd10;Uqcrq;Trex1;Taz;Hk1;Ndufs8;Ampd2;Eno1;Cox5b;Galt;Pde2a;Ndufb6;Ak4;Gck;Ndufaf1;Gapdh;Atp5pb;Pde2a;Atp5g2	61
MF	GO:0097110	scaffold protein binding	25/2695	73/16133	0.000201545	0.0204294	0.0189395	Map2k1;Ubtf;Dynll1;Dlg4;Mdm2;Dynll2;Grm2;Trem2;Grk2;Baiap2;Vim;Src;Park7;Kif1b;Kcnh2;Shank3;Dlgap3;Map2k2;Mapk3;Ywhae;Cacna1h;Homer1;Shank1;Tcof1;Grin2a	25
BP	GO:0035249	synaptic transmission, glutamatergic	32/2724	107/16259	0.00051081	0.0208697	0.0191471	Grin2d;Grik5;Clcn3;Ptk2b;Grik1;Grm2;Cnih2;Gria4;Grin1;Dgkz;Unc13a;Slc17a6;Ophn1;Dcdc2a;Adora1;Cacng5;Shank3;Grid1;Oxtr;Nlgn2;Cnr1;Dtnbp1;Kalrn;Homer1;Slc17a7;Cacng8;Cdh8;Iqsec2;Adora2a;Shank1;Cacna1a;Unc13c	32
BP	GO:0110053	regulation of actin filament organization	66/2724	267/16259	0.000529049	0.0214679	0.0196958	Rdx;Add1;Rhoc;Arpc2;Coro1b;Spire2;Eln;Pick1;Pdlim4;Wasf1;Dbnl;Trim27;Dbn1;Prkcd;Ptk2b;Sorbs3;Dmtn;Dlg1;Twf2;Bin1;Baiap2;Actr3;Abl1;Gsn;Mkks;Tpm1;Capzb;Stmn1;Coro1a;Arfip2;Arhgap6;Pik3r2;Prex1;Ssh3;Id1;Shank3;Arhgef10l;Specc1l;Sptan1;Kank3;Add3;Cdc42ep4;Lpar1;Tesk1;Actg1;Carmil2;Pfn2;Pxn;Mlst8;Washc1;Itgb1bp1;Mtss1;Arap1;Arpc1b;Tac1;Arpc5l;Myadm;Synpo;Shank1;Clasp2;Cfl1;Arpc4;Clasp1;Ppfia1;Slit2;A…	66
BP	GO:0097485	neuron projection guidance	59/2724	233/16259	0.000534107	0.0215267	0.0197498	Lhx2;Sema6b;Flot1;Efna2;Plxnd1;Lama5;Foxg1;Zswim8;Wnt7b;Celsr3;Vegfa;Ntn3;Slit1;Dpysl4;Unc5a;Nrp2;Plxna2;Sema4a;Epha7;Nr4a3;Dvl1;Crmp1;Dscaml1;Nfasc;Lrp1;Bdnf;Cdk5r1;B3gnt2;Dscam;Tenm2;Epha10;Rtn4r;Plxnb2;Lamb2;Bcl11b;Bsg;Lrtm2;Epha6;Agrn;Plxnb1;Ptpro;Unc5b;Enah;Ablim1;Dag1;Dpysl5;Mapk8ip3;Sema6c;Scn1b;Sema3b;Gap43;Ntn5;Vstm2l;Foxp1;Robo3;Megf8;Apbb2;Plxna1;Slit2	59
BP	GO:0051099	positive regulation of binding	50/2724	190/16259	0.000540136	0.0216236	0.0198387	Add1;Calm1;Flot1;Ace;Tiam1;Tgfb1;Med25;Apoe;Trim28;Ctnnb1;Cdk9;Edf1;Plxnd1;Stk3;Actr3;Abl2;Abl1;Stmn1;Epb41;Park7;Ski;Ran;Eif3c;Arhgef7;Map1lc3b;Pkd1;Hnrnpl;Tcf7l2;Acd;Cldn5;Fkbp1a;Eif4g1;Lrp1;Mau2;Bdnf;Men1;Ripor2;Pygo2;Ercc2;Gpsm1;Fam220a;Agrn;Hsf1;Sirt2;Mark3;Eno1;Ramp1;Rara;Ramp2;Fam220a;Add2	50
BP	GO:0006091	generation of precursor metabolites and energy	88/2724	377/16259	0.000548337	0.0218055	0.0200056	Igf2;Oxa1l;Akt1;Atp5d;Ogdh;Eno2;Ldha;Cbfa2t3;Hmgcll1;Ndufs2;Slc25a22;Mdh2;Ndufs7;Pomc;Galk1;Tkt;Cyc1;Atp5j;Sdhaf2;Atp5b;Shmt2;Atp5a1;Gaa;Uqcrc1;Atp5c1;Iscu;Ndufa10;Eif6;Etfdh;Nr4a3;Pink1;Prkag2;Park7;Khk;Aldoa;Cox6a2;Phkg2;Pgls;Pkm;Gpi1;Mif;Cox6a1;Vgf;Tcf7l2;Ndufv1;Sirt6;Nop53;Pygb;Ppp1ca;Flcn;Zbtb7a;Mrap2;Cox17;Pfkm;Bdnf;Dlst;Atp7a;Chchd10;Epm2aip1;Uqcrq;Trex1;Gnpda1;Acox1;Taz;Hk1;Ndufs8;Eno1;Co…	88
BP	GO:0016925	protein sumoylation	16/2724	41/16259	0.000558021	0.0220243	0.0202064	Bcl11a;Pias4;Stx1a;Trim28;Ctnnb1;Zmiz1;Hmg20b;Sumo2;Gnl3l;Cbx4;Park7;Rnf4;Ube2i;Egr1;Traf7;Sae1	16
BP	GO:0035640	exploration behavior	13/2724	30/16259	0.000561223	0.0220243	0.0202064	Myg1;Apoe;Dlg4;Lrrtm1;Jph3;Abl2;Ptpn5;Shank3;Slc4a10;Nlgn2;Penk;Lsamp;Gad1	13
BP	GO:1902743	regulation of lamellipodium organization	17/2724	45/16259	0.000589988	0.0228822	0.0209934	Aqp1;Arpc2;Coro1b;Dmtn;Twf2;Actr3;Src;Capzb;Fscn1;Enpp2;Atp7a;Carmil2;Auts2;Dnm2;Rreb1;Cfl1;Slit2	17
BP	GO:0097061	dendritic spine organization	30/2724	99/16259	0.000590755	0.0228822	0.0209934	Tiam1;Camk2b;Apoe;Pick1;Dlg4;Dbnl;Lgmn;Dbn1;Baiap2;Stau2;Actr3;Abl2;Grin1;Itpka;Dvl1;Shank3;Arhgap33;Arhgap44;Cdk5r1;Zfp365;Dtnbp1;Myo5b;Kalrn;Homer1;Cux2;Lrp8;Srcin1;Shank1;Cfl1;Grin2a	30
BP	GO:0009201	ribonucleoside triphosphate biosynthetic process	22/2724	65/16259	0.000596142	0.0229419	0.0210482	Tgfb1;Atp5d;Map2k1;Bcl2l1;Nme2;Cyc1;Atp5j;Trem2;Nme3;Atp5b;Atp5a1;Atp5c1;Aldoa;Ctps2;Pkm;Flcn;Taz;Impdh1;Cox5b;Ak4;Atp5pb;Atp5g2	22
BP	GO:0046578	regulation of Ras protein signal transduction	60/2724	239/16259	0.000609837	0.0233184	0.0213937	Flot1;Tiam1;Apoe;Map2k1;Arhgef19;Cyth1;Arhgef25;Spata13;Mapre2;Fgd1;Abl2;Abl1;Dgkz;Arfgap1;Stmn1;Mfn2;Rasal1;Ophn1;Arhgef7;Sos2;Prex1;Git1;Spry1;Ssx2ip;Arhgef10l;Psd;Ralgps1;Arap3;Iqsec3;Arhgap44;Arhgef4;Flcn;Lpar1;Nup62;Ripor2;Rtn4r;Rtn4;Dab2ip;Abr;Camk2d;Arhgap24;Auts2;Myo9b;Dnm2;Plekhg3;Kalrn;Stk19;Syngap1;Plekhg5;Col3a1;Iqsec2;Arhgef1;Dennd4b;Iqsec1;Rasgrp1;Arhgef17;Mapkap1;Arhgef9;Map4k4;Aka…	60
BP	GO:0021587	cerebellum morphogenesis	19/2724	53/16259	0.000617914	0.0233806	0.0214507	Pcnt;Coq8b;Psap;Map2k1;Agtpbp1;Ldb1;Gli1;Abl2;Abl1;Hspa5;Ulk1;Ophn1;Atp7a;Whrn;Zfp365;Nfix;Atp2b2;Dab1;Cacna1a	19
BP	GO:0048172	regulation of short-term neuronal synaptic plasticity	2724-10-01	20/16259	0.000619301	0.0233806	0.0214507	Shisa9;Grik1;Unc13a;Bdnf;Slc4a10;Syn1;Shisa7;Slc8a2;Shisa8;Ppfia3	10
CC	GO:0008076	voltage-gated potassium channel complex	22/2749	74/16470	0.00372749	0.0273598	0.0214625	Calm1;Stx1a;Kcnab3;Dlg4;Calm3;Hcn2;Vamp2;Kcnv1;Kcnip2;Kcnq5;Kcnab2;Kcnh2;Kcna6;Kcnab1;Kcnmb4;Kcns2;Dlg2;Kcnip4;Kcnc2;Kcnc3;Dpp10;Nos1ap	22
BP	GO:0006475	internal protein amino acid acetylation	41/2724	149/16259	0.000631202	0.023532	0.0215896	Spi1;Tgfb1;Brpf3;Por;Kansl1;Pcgf2;Tcf3;Jade2;Crebbp;Glyr1;Iws1;Bag6;Ldb1;Jade1;Epc1;Mrgbp;Park7;Mecp2;Brd7;Ep400;Flcn;Sin3a;Mapk3;Supt3;Taf10;Atat1;Auts2;Kat7;Wbp2;Ctbp1;Msl2;Pih1d1;Brd1;Mbd3;Taf5l;Thap7;Trrap;Brpf1;Kat5;Naa60;Actl6b	41
BP	GO:0018393	internal peptidyl-lysine acetylation	41/2724	149/16259	0.000631202	0.023532	0.0215896	Spi1;Tgfb1;Brpf3;Por;Kansl1;Pcgf2;Tcf3;Jade2;Crebbp;Glyr1;Iws1;Bag6;Ldb1;Jade1;Epc1;Mrgbp;Park7;Mecp2;Brd7;Ep400;Flcn;Sin3a;Mapk3;Supt3;Taf10;Atat1;Auts2;Kat7;Wbp2;Ctbp1;Msl2;Pih1d1;Brd1;Mbd3;Taf5l;Thap7;Trrap;Brpf1;Kat5;Naa60;Actl6b	41
CC	GO:1990752	microtubule end	13/2749	36/16470	0.0039048	0.0283775	0.0222608	Clip3;Kif3c;Nckap5l;Clip4;Mapre2;Rnf4;Clip1;Clip2;Gas2l1;Pde4dip;Camsap3;Dctn1;Clasp2	13
BP	GO:0060291	long-term synaptic potentiation	31/2724	104/16259	0.000659562	0.0243598	0.0223491	Camk2b;Grin2d;Apoe;Grin2c;Sqstm1;Lrrtm1;Vamp2;Lgmn;Ptk2b;Abl1;Calb1;Unc13a;Nsg1;Ptpn5;Mecp2;Fam107a;Adora1;Shank3;Paip2;Hnrnpk;Rgs14;Cx3cr1;Nrgn;Kalrn;Musk;Adora2a;Htr6;Shank1;Shisa7;Slc8a2;Grin2a	31
BP	GO:0036465	synaptic vesicle recycling	25/2724	78/16259	0.000661574	0.0243598	0.0223491	Scrib;Stx1a;Bcl2l1;Vamp2;Bin1;Sh3gl2;Ophn1;Ap1s2;Snap91;Sncb;Pip5k1c;Pacsin1;Scamp5;Picalm;Nlgn2;4932438A13Rik;Actg1;Syt5;Dnm2;Mff;Syt7;Dnm1;Slc17a7;Actb;Synj1	25
BP	GO:0010469	regulation of signaling receptor activity	35/2724	122/16259	0.00067373	0.0244254	0.0224093	Dlgap4;Vps25;Dlg4;Rgs9;Ptk2b;Nptxr;Shisa9;Cnih2;Zgpat;Src;Slc6a9;Pink1;Park7;Adora1;Cacng5;Shank3;Dlgap3;Ube2i;Nlgn2;Mink1;Aplp2;Homer1;Hmgb1;Homer3;Cacng8;Dlgap1;Shank1;Ncf1;Ptprj;Neurl1a;Cfl1;Shisa7;Shisa8;Begain;Grin2a	35
BP	GO:0007215	glutamate receptor signaling pathway	28/2724	91/16259	0.000677744	0.0244254	0.0224093	Tiam1;Dlg4;Rgs9;Ptk2b;Shisa9;Grik1;Grm2;Cnih2;Grin1;Unc13a;Slc6a9;Pink1;Park7;Cacng5;Shank3;Dagla;Cdk5r1;Nlgn2;Mink1;Kalrn;Homer1;Homer3;Cacng8;Necab2;Shank1;Cfl1;Shisa8;Grin2a	28
BP	GO:0051895	negative regulation of focal adhesion assembly	2724-09-01	17/16259	0.000685165	0.0244254	0.0224093	Acvrl1;Dmtn;Src;Arhgap6;Fam107a;Lrp1;Itgb1bp1;Bcas3;Clasp2	9
BP	GO:0150118	negative regulation of cell-substrate junction organization	2724-09-01	17/16259	0.000685165	0.0244254	0.0224093	Acvrl1;Dmtn;Src;Arhgap6;Fam107a;Lrp1;Itgb1bp1;Bcas3;Clasp2	9
BP	GO:0006376	mRNA splice site selection	2724-12-01	27/16259	0.000692019	0.0244254	0.0224093	Puf60;Slu7;Celf4;Celf3;Celf6;Ythdc1;Sfswap;Srsf1;Isy1;Mbnl1;Celf5;Luc7l2	12
BP	GO:0033233	regulation of protein sumoylation	2724-12-01	27/16259	0.000692019	0.0244254	0.0224093	Pias4;Ctnnb1;Zmiz1;Hmg20b;Sumo2;Gnl3l;Park7;Rnf4;Ube2i;Egr1;Traf7;Sae1	12
BP	GO:0090312	positive regulation of protein deacetylation	2724-12-01	27/16259	0.000692019	0.0244254	0.0224093	Tgfb1;Fnta;Srebf1;Vegfa;Pink1;Akap8l;Jdp2;Ncor2;BC004004;Ctbp1;Ing2;Brms1	12
MF	GO:0035591	signaling adaptor activity	20/2695	54/16133	0.000261653	0.0243119	0.0225389	Map2k1;Ksr1;Frs2;Rack1;Tradd;Shank3;Map2k2;Mapk8ip1;Nup62;Sarm1;Rgs14;Dab2ip;Khdrbs1;Pxn;Sh2d3c;Mapk8ip3;Grb10;Sorbs1;Shank1;Akap13	20
BP	GO:0042176	regulation of protein catabolic process	90/2724	390/16259	0.000704987	0.0247368	0.0226949	Rdx;Akt1;Apoe;Grin2c;Sgta;Cbfa2t3;Usp19;Pttg1ip;Cul4b;Gga3;Gipc1;Snx3;Mdm2;Rhbdf1;Rack1;Ubxn2a;Sumo2;Agtpbp1;Lpcat1;Ptk2b;Rnf19a;Desi1;Trem2;Bag6;Ndfip1;Sox17;Usp8;Rad23b;Azin2;Rnf19b;Park7;Mad2l2;Dvl1;Vgll4;Ophn1;Mtm1;Psme3ip1;Ldlr;Fbxo22;Pkd1;Rhbdd3;Phb;Atp13a2;Clec16a;Agap2;Sufu;Gga1;Adgrb1;Sirt6;Ric1;Nop53;Stub1;Oaz2;Fbxl5;Lrp1;Tmem67;Tmem259;Oaz1;Dedd;Dab2ip;Nrd1;Sirt2;Wac;Hspbp1;Egln2;Dnajb…	90
CC	GO:0005925	focal adhesion	40/2749	159/16470	0.00409584	0.029474	0.023121	Rdx;Map2k1;Arpc2;Cyba;Actn1;Ptk2b;Sorbs3;Efs;Plec;Mapre2;Arl2;Gsn;Ilk;Arhgef7;Pik3r2;Fam107a;Git1;Adgrb1;Armc5;Pdlim7;Map2k2;Keap1;Mapk3;Ajuba;Alkbh6;Pxn;Arhgap24;Zyx;Enah;Dag1;Dst;Sorbs1;Clasp2;Ptprc;Cfl1;Tle2;Map4k4;Clasp1;Ppfia1;Tns1	40
BP	GO:0051668	localization within membrane	32/2724	109/16259	0.000728304	0.0254054	0.0233084	Glra3;Sec24b;Scrib;Tgfb1;Apoe;Grik5;Pick1;Dlg4;Rab1a;Dlg1;Cnih2;Gsn;Ssna1;Dvl1;Clip1;Cacng5;Shank3;Sec24c;Agrn;Dlg2;Itgb1bp1;Nrxn2;Syngap1;Cacng8;Sec31a;Sorbs1;Musk;Ptprc;Arhgef9;Thy1;Shisa7;Cacna1a	32
BP	GO:0032956	regulation of actin cytoskeleton organization	82/2724	350/16259	0.000738892	0.0256249	0.0235098	Rdx;Add1;Rhoc;Tgfb1;Arpc2;Arhgef19;Coro1b;Spire2;Eln;Rac3;Pick1;Pdlim4;Wasf1;Dbnl;Trim27;Dbn1;Prkcd;Ptk2b;Sorbs3;Dmtn;Dlg1;Twf2;Bin1;Baiap2;Stau2;Actr3;Abl1;Gsn;Mkks;Tpm1;Capzb;Stmn1;Fscn1;Coro1a;Arfip2;Ilk;Arhgap6;Pik3r2;Fam107a;Prex1;Ssh3;Id1;Shank3;Arhgef10l;Specc1l;Sptan1;Arhgap44;Kank3;Lrp1;Add3;Cdk5r1;Cdc42ep4;Lpar1;Gpm6b;Tesk1;Actg1;Carmil2;Pfn2;Pxn;Mlst8;Taok2;Washc1;Ccl27a;Itgb1bp1;Mtss1…	82
BP	GO:0015980	energy derivation by oxidation of organic compounds	59/2724	236/16259	0.000752887	0.0258696	0.0237343	Igf2;Oxa1l;Akt1;Atp5d;Ogdh;Ldha;Cbfa2t3;Ndufs2;Slc25a22;Mdh2;Ndufs7;Pomc;Cyc1;Sdhaf2;Shmt2;Gaa;Uqcrc1;Iscu;Ndufa10;Etfdh;Nr4a3;Pink1;Prkag2;Park7;Khk;Cox6a2;Phkg2;Cox6a1;Tcf7l2;Ndufv1;Nop53;Pygb;Ppp1ca;Flcn;Mrap2;Pfkm;Bdnf;Dlst;Epm2aip1;Uqcrq;Trex1;Taz;Ndufs8;Cox5b;Hmgb1;Gnas;Grb10;Ndufb6;Sorbs1;Ppp1cc;Mtfr1l;Mdh1;Gck;Bnip3;Ndufaf1;Ppp1r3f;Gyg;Sco2;Idh3a	59
BP	GO:0046847	filopodium assembly	22/2724	66/16259	0.000754622	0.0258696	0.0237343	Arpc2;Srf;Dbn1;Prkcd;Spata13;Dmtn;Fgd1;Stau2;Actr3;Capzb;Fscn1;Ttyh1;Ppp1r9b;Palm;Arhgap44;Arhgef4;Ripor2;Agrn;Arap1;Bcas3;Gap43;Neurl1a	22
CC	GO:0030673	axolemma	2749-09-01	21/16470	0.00426146	0.0303681	0.0238224	Gabbr1;Ank1;Adora1;Mapk8ip3;Kcnc2;Mapt;Adora2a;Kcnc3;Thy1	9
BP	GO:0009206	purine ribonucleoside triphosphate biosynthetic process	21/2724	62/16259	0.000778326	0.0263791	0.0242017	Tgfb1;Atp5d;Map2k1;Bcl2l1;Nme2;Cyc1;Atp5j;Trem2;Nme3;Atp5b;Atp5a1;Atp5c1;Aldoa;Pkm;Flcn;Taz;Impdh1;Cox5b;Ak4;Atp5pb;Atp5g2	21
BP	GO:0098930	axonal transport	21/2724	62/16259	0.000778326	0.0263791	0.0242017	Bloc1s6;Dync1h1;Actr10;Agtpbp1;Cnih2;Caly;Kif1b;Uchl1;Mecp2;Bsn;Trim46;Tmem108;Kif1c;Dtnbp1;Dlg2;Fbxw11;Mapk8ip3;Sybu;Dst;Snapin;Spg7	21
BP	GO:0050775	positive regulation of dendrite morphogenesis	19/2724	54/16259	0.000805453	0.0271442	0.0249036	Tiam1;Camk2b;Cux1;Dbnl;Dbn1;Ache;Baiap2;Stau2;Actr3;Anapc2;Itpka;Ilk;Cul7;Ptprf;Myo5b;Kalrn;Numbl;Cux2;Lrp8	19
MF	GO:0015631	tubulin binding	85/2695	357/16133	0.000315446	0.0270556	0.0250824	Tiam1;Kifc2;Clip3;Tppp3;Fnta;Ttll12;Map1s;Tpgs1;Kif3c;Agtpbp1;Cct5;Clip4;Mapre2;Gli1;Tubgcp2;Ttll11;Snph;Map1lc3a;Cnn3;Rmdn1;Capzb;Kif17;Stmn1;Kif1b;Clip1;Rps3;Stim1;Fgf13;Kifc3;Map1lc3b;Cep57;Ccsap;Map4;Mid1;Sncb;Clip2;Gas2l1;Gjb6;Tbcc;Trim46;Kif16b;Jakmip1;Atf5;Brsk1;Map11;Eml2;Eml1;Camsap3;Rgs14;Tbcel;Togaram1;Ccser2;Stard9;Kif1c;Dnm2;Washc1;Sirt2;Stmn4;Fbxw11;Dctn1;Dnm1;Dag1;Klc1;Mark4;Gnas;D…	85
BP	GO:0009199	ribonucleoside triphosphate metabolic process	25/2724	79/16259	0.000816091	0.0273482	0.0250908	Tgfb1;Atp5d;Map2k1;Ampd3;Bcl2l1;Nme2;Cyc1;Atp5j;Trem2;Nme3;Atp5b;Atp5a1;Atp5c1;Ran;Aldoa;Ctps2;Pkm;Flcn;Taz;Impdh1;Ampd2;Cox5b;Ak4;Atp5pb;Atp5g2	25
BP	GO:0007411	axon guidance	58/2724	232/16259	0.000830259	0.0276676	0.0253838	Lhx2;Sema6b;Flot1;Efna2;Plxnd1;Lama5;Foxg1;Zswim8;Wnt7b;Celsr3;Vegfa;Ntn3;Slit1;Unc5a;Nrp2;Plxna2;Sema4a;Epha7;Nr4a3;Dvl1;Crmp1;Dscaml1;Nfasc;Lrp1;Bdnf;Cdk5r1;B3gnt2;Dscam;Tenm2;Epha10;Rtn4r;Plxnb2;Lamb2;Bcl11b;Bsg;Lrtm2;Epha6;Agrn;Plxnb1;Ptpro;Unc5b;Enah;Ablim1;Dag1;Dpysl5;Mapk8ip3;Sema6c;Scn1b;Sema3b;Gap43;Ntn5;Vstm2l;Foxp1;Robo3;Megf8;Apbb2;Plxna1;Slit2	58
MF	GO:0051010	microtubule plus-end binding	2695-10-01	19/16133	0.000355264	0.027603	0.0255899	Clip3;Clip4;Mapre2;Clip1;Stim1;Clip2;Fbxw11;Dctn1;Clasp2;Clasp1	10
MF	GO:0005516	calmodulin binding	49/2695	183/16133	0.000371341	0.027603	0.0255899	Add1;Pcnt;Akt1;Camk2b;Edf1;Camk1g;Ddx5;Vamp2;Fas;Esrrg;Grin1;Itpka;Kcnq5;Cnn3;Unc13a;Epb41;Mapkapk5;Ryr1;Phkg2;Arpp21;Camkv;Myo6;Eef1a1;Wfs1;Sptan1;Mbp;Myh14;Add3;Orai1;Camsap3;Ewsr1;Nrgn;Camk2d;Kcnn2;Camk2g;Myo9b;Syt7;Myo5b;Atp2b2;Ubr4;Gap43;Sphk1;Myo7a;Kcnn1;Camkk2;Cacna1a;Slc8a2;Unc13c;Add2	49
CC	GO:0031313	extrinsic component of endosome membrane	2749-06-01	11/16470	0.00462912	0.0326709	0.0256289	Usp8;Snap91;Psd;Snx10;Wdr81;Usp50	6
CC	GO:0030864	cortical actin cytoskeleton	25/2749	89/16470	0.00476619	0.0333179	0.0261364	Rdx;Flot1;Sptbn4;Med28;Shroom1;Dbnl;Actn1;Dbn1;Pdlim2;Gsn;Calb1;Coro1a;Dcdc2a;Ppp1r9b;Eef1a1;Cldn5;Sptan1;Llgl1;Mtss2;Prkcb;Rtkn;Myadm;Triobp;Cfl1;Akap13	25
BP	GO:0009205	purine ribonucleoside triphosphate metabolic process	24/2724	75/16259	0.000862077	0.0285683	0.0262102	Tgfb1;Atp5d;Map2k1;Ampd3;Bcl2l1;Nme2;Cyc1;Atp5j;Trem2;Nme3;Atp5b;Atp5a1;Atp5c1;Ran;Aldoa;Pkm;Flcn;Taz;Impdh1;Ampd2;Cox5b;Ak4;Atp5pb;Atp5g2	24
BP	GO:0051348	negative regulation of transferase activity	62/2724	252/16259	0.000870553	0.0286898	0.0263216	Akt1;Apoe;Prkar2b;Dusp3;Tfap4;Vps25;Hyal2;Dbndd2;Ggnbp2;Trim27;Gadd45g;Prkcd;Mllt1;Prkar1b;Cln8;Abl1;Zgpat;Src;Dnaja1;Prkag2;Park7;Mad2l2;Dvl1;Uchl1;Nr2f2;Ptpn5;Ilk;Csk;Dusp26;Spry1;Rubcn;Midn;Mapk8ip1;Gskip;Akt1s1;Ajuba;Men1;Nup62;Wnk1;Tesk1;Shb;Hexim2;Rgs14;Pkig;Dab2ip;Dtnbp1;Washc1;Itgb1bp1;Ptpro;Mapk7;Adar;Mapt;Actb;Dusp16;Cdk5rap3;Adora2a;Srcin1;Ptprj;Ptprc;Thy1;Cers1;Dusp7	62
CC	GO:0000152	nuclear ubiquitin ligase complex	14/2749	41/16470	0.00500097	0.0346294	0.0271652	Pcgf2;Anapc16;Ring1;Cbx8;Cbx4;Anapc2;Phc2;Mad2l2;Brcc3;Bcor;Anapc10;Babam2;Cbx7;Pcgf1	14
BP	GO:0043113	receptor clustering	23/2724	71/16259	0.000906548	0.0297119	0.0272594	Glra3;Scrib;Tgfb1;Apoe;Grik5;Pick1;Dlg4;Dlg1;Gsn;Ssna1;Dvl1;Shank3;Agrn;Dlg2;Itgb1bp1;Nrxn2;Syngap1;Sorbs1;Musk;Arhgef9;Thy1;Shisa7;Cacna1a	23
CC	GO:0030665	clathrin-coated vesicle membrane	13/2749	37/16470	0.00511499	0.0350878	0.0275248	Epn2;Necap2;Ap1g2;Snap91;Epn1;Picalm;Cltb;Nrgn;Ap2a1;Ap2s1;Gad1;Furin;Ap1s1	13
BP	GO:0032091	negative regulation of protein binding	31/2724	106/16259	0.000938022	0.0302959	0.0277952	Akt1;Ace;Tle5;Rack1;Sympk;Gnl3l;Ttbk2;Adam15;Stmn1;Park7;Dvl1;Crmp1;Mecp2;Psme3ip1;Carm1;Id1;Hnrnpk;Stub1;Crtac1;Ptprf;Mapk3;Zfpm1;Ripor2;Gpsm1;Dtnbp1;Itgb1bp1;Dnajb2;Tdg;Rgma;Actb;Csnk1e	31
BP	GO:0106027	neuron projection organization	31/2724	106/16259	0.000938022	0.0302959	0.0277952	Tiam1;Camk2b;Apoe;Pick1;Dlg4;Dbnl;Lgmn;Dbn1;Baiap2;Stau2;Actr3;Abl2;Grin1;Itpka;Dvl1;Shank3;Arhgap33;Arhgap44;Cdk5r1;Zfp365;Dtnbp1;Myo5b;Kalrn;Dctn1;Homer1;Cux2;Lrp8;Srcin1;Shank1;Cfl1;Grin2a	31
BP	GO:0009144	purine nucleoside triphosphate metabolic process	26/2724	84/16259	0.000939604	0.0302959	0.0277952	Tgfb1;Atp5d;Map2k1;Ampd3;Bcl2l1;Nme2;Cyc1;Atp5j;Trem2;Nme3;Atp5b;Atp5a1;Atp5c1;Ran;Aldoa;Pkm;Adk;Flcn;Samhd1;Taz;Impdh1;Ampd2;Cox5b;Ak4;Atp5pb;Atp5g2	26
CC	GO:0015935	small ribosomal subunit	22/2749	76/16470	0.00530728	0.0360699	0.0282952	Rps18;Rack1;Mrps24;Rps10;Rps14;Rps26;Mrps11;Rps3;Rpsa;Fau;Mrps26;Mrps27;Mrps12;Rps15;Rps12;Uba52;Rps16;Hba-a2;Rps6;Rps19;Rps27;Rps13	22
BP	GO:1900026	positive regulation of substrate adhesion-dependent cell spreading	15/2724	39/16259	0.00098519	0.0315949	0.028987	Calr;Arpc2;Rac3;Dbn1;Dmtn;Abl1;Cspg5;Prex1;Enpp2;Cib1;Dnm2;C1qbp;Myadm;Triobp;Rreb1	15
BP	GO:1900449	regulation of glutamate receptor signaling pathway	19/2724	55/16259	0.0010398	0.0331681	0.0304303	Dlg4;Rgs9;Ptk2b;Shisa9;Cnih2;Unc13a;Slc6a9;Pink1;Park7;Cacng5;Shank3;Nlgn2;Mink1;Cacng8;Necab2;Shank1;Cfl1;Shisa8;Grin2a	19
BP	GO:0030041	actin filament polymerization	47/2724	181/16259	0.00105981	0.0336264	0.0308508	Rdx;Add1;Arpc2;Coro1b;Spire2;Eln;Pick1;Wasf1;Dbnl;Trim27;Dbn1;Prkcd;Ptk2b;Dmtn;Dlg1;Twf2;Bin1;Baiap2;Actr3;Gsn;Mkks;Tpm1;Capzb;Coro1a;Arfip2;Pik3r2;Fam107a;Prex1;Ssh3;Micall2;Sptan1;Kank3;Add3;Cdc42ep4;Carmil2;Pfn2;Mlst8;Washc1;Mtss1;Arpc1b;Arpc5l;Myadm;Gas7;Cfl1;Arpc4;Slit2;Add2	47
BP	GO:0015672	monovalent inorganic cation transport	102/2724	457/16259	0.0010916	0.0344519	0.0316081	Cntn1;Slc46a1;Akt1;Tgfb1;Atp5d;Clcn3;Aqp1;Slc38a3;Fgf11;Sptbn4;Kcnab3;Atp6ap1;Ndufs7;Hcn2;Asic2;Vamp2;Ptk2b;Kcnv1;Cyc1;Dlg1;Atp5j;Trem2;Bin1;Kcnk4;Kcnip2;Atp5b;Atp5a1;Atp5c1;Atp1b1;Slc20a1;Ahcyl1;Kcnq5;Slc6a9;Kcnab2;Park7;Tesc;Dmpk;Slc17a6;Abcc8;Fgf13;Slc6a8;Ank1;Tmem38a;Wnk2;Kcnh2;Asic4;Mif;Adora1;Slc12a9;Atp6v0e2;Kcna6;Kcnh3;Akap7;Atp6v1h;Atp6v0a1;Mllt6;Slc38a10;Atp1b2;Kcnab1;Scn3b;Cox17;Slc4a1…	102
BP	GO:0031056	regulation of histone modification	41/2724	153/16259	0.00111571	0.0350275	0.0321362	Igf2;Supt6;Spi1;Tgfb1;Paf1;Ctnnb1;Cdk9;Ehmt2;Ube2b;Srebf1;Glyr1;Vegfa;Kdm4b;Iws1;Lmna;Rnf20;Pink1;Park7;Mecp2;Brd7;Znhit1;Bcor;Mllt6;Flcn;Sin3a;Mapk3;Akap8l;Jdp2;Men1;Pygo2;BC004004;Mthfr;Auts2;Kat7;Phf1;Wbp2;Ctbp1;Ing2;Pih1d1;Thap7;Atrx	41
BP	GO:1902532	negative regulation of intracellular signal transduction	110/2724	499/16259	0.00112724	0.0351483	0.0322471	Akt1;Slc9a3r2;Apoe;Stk11;Dusp3;Ndrg2;Map2k1;Aplp1;Bcl2l1;Pttg1ip;Hyal2;Atad5;Mdm2;Nprl3;Cdc34;Rack1;Ube2b;Vdac2;Prkcd;Bcl2l2;Bcl2l2;Grina;Dlg1;Pcbp4;Syvn1;Grk2;Eif3a;Gsto1;Adipor1;Abl2;Abl1;Dgkz;Rassf2;Src;Dnaja1;Pink1;Stmn1;Park7;Mfn2;Emilin1;Uchl1;Mapkapk5;Rasal1;Ybx3;Vgll4;Ptpn5;Mtm1;Pik3r2;Csk;Wnk2;Phb;Dusp26;Git1;Mif;Spry1;Dlg5;Arap3;Wfs1;Nop53;Nploc4;Arhgap44;Flcn;Parl;Sirpa;Mrap2;Mapk8ip1;…	110
BP	GO:0010977	negative regulation of neuron projection development	45/2724	172/16259	0.00113281	0.0351483	0.0322471	Sez6;Bcl11a;Sema6b;Ifrd1;Apoe;Prkcsh;Mdm2;H2-K1;Slit1;Itm2c;Actr3;Vim;Sema4a;Epha7;Crmp1;Ulk1;Fgf13;Mecp2;Carm1;Id1;Trim46;Inpp5j;Lrp1;Cdk5r1;Lpar1;Rtn4r;Rtn4;Aatk;Zfp365;Cib1;Ptprs;Rnf6;Dtnbp1;Syngap1;Klk8;Sema6c;Rgma;Sema3b;Dab1;Snapin;Thy1;Rtn4rl2;Map4k4;Slit2;Spock1	45
BP	GO:1903312	negative regulation of mRNA metabolic process	26/2724	85/16259	0.00114131	0.0351483	0.0322471	Supt5;Cdk9;Hnrnpd;Acin1;Tra2b;Pcbp4;Vegfa;Celf4;Angel2;Rnf20;Ptbp3;Srsf9;Hnrnpl;Rbm42;Hnrnpk;Tent4a;Sfswap;Cirbp;Tent4b;Syncrip;Hnrnpa2b1;C1qbp;Rnps1;Dhx34;Nelfe;Elavl4	26
BP	GO:0030308	negative regulation of cell growth	50/2724	196/16259	0.00114313	0.0351483	0.0322471	Acvrl1;Bcl11a;Sema6b;Ifrd1;Bbc3;Tgfb1;Stk11;Hyal2;Hyal1;Rack1;Smarca2;Slit1;Sox17;Actr3;Adipor1;Zmat3;Adam15;Sema4a;Epha7;Ulk1;Vgll4;Fgf13;Mecp2;Phb;Gas2l1;Ppp1r9b;Trim46;Dcbld2;Flcn;Cdk5r1;Cirbp;Rtn4r;Rtn4;Aatk;Dab2ip;Ptprs;Rnf6;P3h1;Dnajb2;Ip6k2;Cdkn2d;Sema6c;Rgma;Sema3b;Ptprj;Foxp1;Cfl1;Apbb2;Slit2;Ccdc85b	50
BP	GO:0048668	collateral sprouting	13/2724	32/16259	0.00117049	0.0358049	0.0328495	Bcl11a;Ifrd1;Abl1;Zeb2;Epha7;Dvl1;Ulk1;Fgf13;Lrp1;Bdnf;Rtn4;Ptprs;Rgma	13
BP	GO:0030032	lamellipodium assembly	22/2724	68/16259	0.00118326	0.0360111	0.0330386	Aqp1;Arpc2;Spata13;Dmtn;Twf2;Actr3;Capzb;Fscn1;Arhgef7;Arhgef4;Ablim3;Ajuba;Ablim2;Atp7a;Carmil2;Pxn;Auts2;Dnm2;Ptpro;Ablim1;Cfl1;Slit2	22
CC	GO:0005905	clathrin-coated pit	20/2749	68/16470	0.0063105	0.0424946	0.0333351	Aak1;Bcl2l1;Vldlr;Ap1s2;Ldlr;Myo6;Snap91;Epn1;Lrp1;Picalm;Cltb;Atat1;Dnm2;Ap2a1;Ap2s1;Fcho1;Sphk1;Ap1s1;Tnk2;Synj1	20
BP	GO:0008380	RNA splicing	85/2724	371/16259	0.00122515	0.0370966	0.0340345	Supt6;Puf60;Wtap;Hspa8;Rbfox3;Prpf8;Ddx39a;Slu7;Ddx5;Eftud2;Acin1;Khdrbs3;Tra2b;Prpf40b;Pcbp4;Ppil1;Celf4;Iws1;Txnl4a;Txnl4a;Sf3b2;Rps26;Eif4a3;BC005624;Raly;Rbm39;Celf3;Ptbp3;Fastk;Srsf9;Pqbp1;Rp9;Celf6;Hnrnpf;Lsm7;Ythdc1;Hnrnpl;Rbm42;Hnrnpk;Sart1;Zbtb7a;Rbfox2;Cactin;Gemin7;Prdx6;Sfswap;Cirbp;Rbfox1;Hnrnpll;Rbm12b2;Clk3;Cwc22;Khdrbs1;Syncrip;Hnrnph1;Hnrnpa2b1;Snrnp70;C1qbp;Srsf1;Snrpa;Rest;Alyr…	85
CC	GO:0033178	proton-transporting two-sector ATPase complex, catalytic domain	2749-07-01	15/16470	0.00663318	0.0438626	0.0344082	Atp5d;Atp6ap1;Atp6v1c1;Atp5b;Atp5a1;Atp5c1;Atp6v1h	7
CC	GO:0035102	PRC1 complex	2749-07-01	15/16470	0.00663318	0.0438626	0.0344082	Pcgf2;Ring1;Cbx8;Cbx4;Phc2;Cbx7;Pcgf1	7
CC	GO:0016607	nuclear speck	69/2749	311/16470	0.00676961	0.0443651	0.0348024	Raf1;Grcc10;Osgep;Wtap;Hdac5;Ehmt2;Zc3h18;Ddx39a;Cdc34;Rufy1;Slu7;Eftud2;Tkt;Acin1;Fyttd1;Brd2;Tap2;Sf3b2;Fibp;Jade1;Dgkz;Rbm39;Hp1bp3;Fastk;Srsf9;Pqbp1;Cnot7;Tcf12;Rp9;Fam107a;Hsf4;Ythdc1;Ap5z1;Atxn2l;Ep400;Smc4;Sart1;Atp6v0a1;Gpatch2;Ppp1r16b;Setd1a;Zcchc12;Apex1;Akap8l;Cactin;Rbbp6;Bdnf;Maml1;Hexim2;Cwc22;Cpsf6;Snrnp70;Stk19;Srsf1;Hspa1a;Brd1;Srsf2;Taf5l;Zbtb16;Srsf5;Adar;Ddx46;Thap7;Mapt;Rreb…	69
MF	GO:0098918	structural constituent of synapse	13/2695	30/16133	0.000545052	0.0379546	0.0351866	Camk2b;Dlg4;Actn1;Dlg1;Pls3;Bsn;Git1;Shank3;Actg1;Dlg2;Homer1;Dlgap1;Actb	13
MF	GO:0005080	protein kinase C binding	21/2695	61/16133	0.00058572	0.0379546	0.0351866	Akt1;Prkcsh;Hdac5;Sqstm1;Pick1;Rack1;Twf2;Abl1;Rbck1;Src;Add3;Dact2;Ywhag;Prkcb;Nell2;C1qbp;Hdac7;Adam9;Tdg;Srsf2;Pard6a	21
MF	GO:0060090	molecular adaptor activity	68/2695	279/16133	0.000612719	0.0379546	0.0351866	Dlgap4;Pcnt;Slc9a3r2;Dvl3;Map2k1;Sgta;Stx1a;Hspa8;Pick1;Ksr1;Septin9;Pex3;Stx7;Frs2;Hcn2;Rack1;Vamp2;Septin3;Dlg1;Telo2;Baiap2;Rptor;Iscu;Snap23;Fscn1;Ank1;Tradd;Ap1g2;Snap91;Gas2l1;Shank3;Ice1;Stub1;Pde4dip;Epn1;Dlgap3;Trim17;Map2k2;Mapk8ip1;Septin6;Magi1;Vti1b;Spsb4;Men1;Nup62;Sun1;Sarm1;Ercc2;Rgs14;Dab2ip;Cib1;Gatad2a;Khdrbs1;Pxn;Sh2d3c;Homer1;Ap2a1;Mapk8ip3;Grb10;Vti1a;Septin5;Dlgap1;Sorbs1;T…	68
BP	GO:0006469	negative regulation of protein kinase activity	51/2724	202/16259	0.00131214	0.0390347	0.0358126	Akt1;Apoe;Prkar2b;Dusp3;Tfap4;Vps25;Hyal2;Dbndd2;Ggnbp2;Trim27;Gadd45g;Prkcd;Mllt1;Prkar1b;Abl1;Zgpat;Dnaja1;Prkag2;Park7;Dvl1;Uchl1;Nr2f2;Ptpn5;Ilk;Dusp26;Spry1;Mapk8ip1;Gskip;Akt1s1;Men1;Nup62;Tesk1;Shb;Hexim2;Rgs14;Pkig;Dab2ip;Dtnbp1;Itgb1bp1;Ptpro;Mapk7;Adar;Actb;Dusp16;Cdk5rap3;Adora2a;Srcin1;Ptprj;Ptprc;Thy1;Dusp7	51
BP	GO:0001505	regulation of neurotransmitter levels	61/2724	251/16259	0.00131582	0.0390347	0.0358126	Glra3;Comt;Flot1;Scrib;Grik5;Lin7b;Stx1a;Syngr3;Bcl2l1;Cyth1;Rhot1;Gipc1;Vamp2;Agtpbp1;Ache;Doc2g;Slc29a2;Cln8;Snap23;Unc13a;Slc6a9;Park7;Dvl1;Slc17a6;Apba2;Bace1;Cspg5;Myo6;Htr2c;Snap91;Git1;Dagla;Brsk1;Gpm6b;Prkcb;Syt5;Pfn2;Cacna1b;Rims3;Dtnbp1;Syt9;Syt7;Otof;Nrxn2;Syn1;Slc17a7;Gad1;Moxd1;Septin5;Adora2a;Htr6;Sphk1;Snapin;Kcnc3;Nr3c2;Trim9;Synj1;Syt3;Cacna1a;Unc13c;Ppfia3	61
BP	GO:0016188	synaptic vesicle maturation	2724-07-01	12/16259	0.00132844	0.0390347	0.0358126	Clcn3;Dlg4;Unc13a;Picalm;Slc17a7;Snapin;Unc13c	7
BP	GO:0021548	pons development	2724-07-01	12/16259	0.00132844	0.0390347	0.0358126	Sec24b;Scrib;Grin1;Cdk5r1;Slc4a7;Uqcrq;Cacna1a	7
BP	GO:0021860	pyramidal neuron development	2724-07-01	12/16259	0.00132844	0.0390347	0.0358126	Ogdh;Zmiz1;Foxg1;Dclk2;Slc4a10;Atp7a;Uqcrq	7
BP	GO:0051932	synaptic transmission, GABAergic	19/2724	56/16259	0.00133001	0.0390347	0.0358126	Clcn3;Rac3;Grik1;Car2;Adora1;Gabrb3;Oxtr;Bdnf;Gabra3;Car7;Npas4;Nlgn2;Cnr1;Gabra5;Phf24;Dnm1;Tac1;Adora2a;Erbb4	19
BP	GO:0099590	neurotransmitter receptor internalization	15/2724	40/16259	0.00133497	0.0390347	0.0358126	Scrib;Pick1;Caly;Hpca;Ophn1;Myo6;Cacng5;Pip5k1c;Pacsin1;Dnm2;Sirt2;Dnm1;Cacng8;Iqsec1;Synj1	15
BP	GO:0006754	ATP biosynthetic process	18/2724	52/16259	0.00135962	0.0393695	0.0361199	Tgfb1;Atp5d;Map2k1;Bcl2l1;Cyc1;Atp5j;Trem2;Atp5b;Atp5a1;Atp5c1;Aldoa;Pkm;Flcn;Taz;Cox5b;Ak4;Atp5pb;Atp5g2	18
BP	GO:0031113	regulation of microtubule polymerization	18/2724	52/16259	0.00135962	0.0393695	0.0361199	Clip3;Arl2;Abl1;Capzb;Stmn1;Clip1;Rps3;Mecp2;Inpp5j;Pde4dip;Eml2;Camsap3;Togaram1;Dctn1;Slc39a12;Mapt;Tbcd;Clasp2	18
BP	GO:0060997	dendritic spine morphogenesis	23/2724	73/16259	0.00138492	0.0399085	0.0366143	Tiam1;Camk2b;Dlg4;Dbnl;Dbn1;Baiap2;Stau2;Actr3;Itpka;Dvl1;Shank3;Arhgap33;Arhgap44;Cdk5r1;Zfp365;Dtnbp1;Myo5b;Kalrn;Cux2;Lrp8;Srcin1;Shank1;Cfl1	23
BP	GO:0048814	regulation of dendrite morphogenesis	32/2724	113/16259	0.00141725	0.0403376	0.037008	Tiam1;Camk2b;Stk11;Cux1;Nsmf;Dbnl;Dbn1;Ache;Baiap2;Stau2;Actr3;Grin1;Anapc2;Itpka;Ilk;Pqbp1;Id1;Shank3;Cul7;Arhgap33;Arhgap44;Ptprf;Cdk5r1;Sarm1;Dtnbp1;Myo5b;Kalrn;Numbl;Cux2;Lrp8;Srcin1;Cfl1	32
BP	GO:2001257	regulation of cation channel activity	44/2724	169/16259	0.00141879	0.0403376	0.037008	Cacnb3;Fgf11;Cacnb1;Dlg4;Rgs9;Asic2;Vamp2;Ptk2b;Shisa9;Dlg1;Trem2;Cnih2;Gsto1;Jph3;Slc6a9;Pink1;Hpca;Park7;Abcc8;Stim1;Fgf13;Stac;Cacng5;Shank3;Akap7;Fkbp1a;Kcnab1;Nlgn2;Oprl1;Mink1;Kcns2;Homer1;Kcnc2;Cacng8;Scn1b;Cbarp;Shank1;Cacnb2;Cfl1;Stim2;Cacna1a;Nos1ap;Shisa8;Grin2a	44
BP	GO:0021537	telencephalon development	57/2724	232/16259	0.0014201	0.0403376	0.037008	Lhx2;Pcnt;Ogdh;Grcc10;Aqp1;Ctnnb1;Zmiz1;Srf;Foxg1;Agtpbp1;Tra2b;Slit1;Zeb2;Grin1;Mkks;Dclk2;Nr4a3;Ski;Tacc2;Fgf13;Pex5;Mboat7;Shank3;Hnrnpk;Jakmip1;Emx1;Atf5;Atp1b2;Crtac1;Tmem108;Hes5;Chd7;Ulk4;Cdk5r1;Ncor2;Atat1;Bmerb1;Rnf7;Sun1;Rtn4r;Rtn4;Uqcrq;Cx3cr1;Dab2ip;Bcl11b;Ptprs;Ywhae;Numbl;Col3a1;Bcan;Htr6;Lrp8;Dab1;Tctn1;Erbb4;Rtn4rl2;Slit2	57
BP	GO:0007005	mitochondrion organization	104/2724	471/16259	0.00143046	0.0404393	0.0371013	Oxa1l;Akt1;Bbc3;Ndufb2;Atp5d;Fam162a;Bcl2l1;Dnajc19;Pam16;Sqstm1;Rhot1;Tomm34;Wasf1;Ndufs7;Timm13;Srebf1;Siva1;Agtpbp1;Bcl2l2;Bcl2l2;Ywhaz;Ndufa6;Sharpin;Tymp;Mpv17l;Trem2;Ppp2r2b;Sdhaf2;Fas;Aip;Ndufa10;Bok;Cln8;Map1lc3a;Ndufb5;Jtb;Lmna;Pink1;Park7;Mfn2;Ulk1;Tomm40;Ptpn5;Ndufab1;Mrpl17;Mtm1;Dctn6;Ddhd2;Map1lc3b;Cck;Pex5;Phb;Ndufb7;Atp13a2;Clec16a;Atg9a;Cebpa;Rhot2;Atg2a;Ndufb10;Ambra1;Flcn;Myh14;…	104
BP	GO:0031333	negative regulation of protein-containing complex assembly	38/2724	141/16259	0.00148301	0.0416862	0.0382453	Raf1;Rdx;Add1;Arpc2;Clip3;Vdac2;Prkcd;Dmtn;Twf2;Gsn;Mkks;Src;Tpm1;Capzb;Stmn1;Ulk1;Pex5;Lefty1;Ssh3;Nop53;Inpp5j;Sptan1;Eml2;Kank3;Add3;Carmil2;Thra;Pfn2;Hsf1;Sirt2;Myadm;Tbcd;Trim9;Cfl1;Lmo4;Rpl13a;Slit2;Add2	38
BP	GO:0150117	positive regulation of cell-substrate junction organization	2724-12-01	29/16259	0.00148854	0.0416862	0.0382453	Dusp3;Vegfa;Mapre2;Abl1;Enpp2;Col16a1;Itgb1bp1;Iqsec1;Ptprj;Thy1;Cfl1;Map4k4	12
BP	GO:0051261	protein depolymerization	33/2724	118/16259	0.00151702	0.0422851	0.0387948	Rdx;Add1;Arpc2;Mid1ip1;Hspa8;Map1s;Dmtn;Nckap5l;Twf2;Gsn;Ttbk2;Tpm1;Sh3gl2;Capzb;Stmn1;Fgf13;Ccsap;Mid1;Gas2l1;Specc1l;Sptan1;Add3;Bmerb1;Camsap3;Carmil2;Cib1;Stmn4;Apc2;Clasp2;Cfl1;Synj1;Clasp1;Add2	33
BP	GO:0006612	protein targeting to membrane	31/2724	109/16259	0.00154686	0.0429162	0.0393738	Zdhhc4;Cacnb3;Sgta;Arpc2;Zdhhc24;Cacnb1;Pex3;Dmtn;Get1;Pard3;Actr3;Hspa5;Pex16;Sec62;Hpca;Yif1b;Pex5;Adora1;Micall1;Vps37b;Zdhhc1;Nacad;Golga7;Cdk5r1;Cib1;Sec61b;Vps37d;Itgb1bp1;Golga7b;Folr1;Ncf1	31
BP	GO:0030833	regulation of actin filament polymerization	43/2724	165/16259	0.00156386	0.0429268	0.0393835	Rdx;Add1;Arpc2;Coro1b;Spire2;Eln;Pick1;Wasf1;Dbnl;Trim27;Dbn1;Prkcd;Ptk2b;Dmtn;Dlg1;Twf2;Bin1;Baiap2;Actr3;Gsn;Mkks;Tpm1;Capzb;Coro1a;Arfip2;Pik3r2;Prex1;Ssh3;Sptan1;Kank3;Add3;Cdc42ep4;Carmil2;Pfn2;Mlst8;Washc1;Arpc1b;Arpc5l;Myadm;Cfl1;Arpc4;Slit2;Add2	43
BP	GO:0006120	mitochondrial electron transport, NADH to ubiquinone	2724-10-01	22/16259	0.00156882	0.0429268	0.0393835	Ndufs2;Iscu;Ndufa10;Pink1;Park7;Ndufv1;Bdnf;Ndufs8;Ndufb6;Ndufaf1	10
BP	GO:0051220	cytoplasmic sequestering of protein	2724-10-01	22/16259	0.00156882	0.0429268	0.0393835	Dzip1;Dbn1;Get4;Rbck1;Nfkbib;Pkd1;Sufu;Keap1;Thra;Faf1	10
BP	GO:0098884	postsynaptic neurotransmitter receptor internalization	13/2724	33/16259	0.00163826	0.0442181	0.0405682	Scrib;Pick1;Caly;Hpca;Ophn1;Myo6;Pip5k1c;Pacsin1;Dnm2;Sirt2;Dnm1;Iqsec1;Synj1	13
BP	GO:0099068	postsynapse assembly	13/2724	33/16259	0.00163826	0.0442181	0.0405682	Lrrtm1;Nptxr;Shank3;Ntng2;Lrfn4;Nlgn2;Lrrc4b;Ptprs;Nrxn2;Gap43;Shank1;Lrfn1;Arhgef9	13
BP	GO:0140239	postsynaptic endocytosis	13/2724	33/16259	0.00163826	0.0442181	0.0405682	Scrib;Pick1;Caly;Hpca;Ophn1;Myo6;Pip5k1c;Pacsin1;Dnm2;Sirt2;Dnm1;Iqsec1;Synj1	13
BP	GO:0021575	hindbrain morphogenesis	19/2724	57/16259	0.00168628	0.0453094	0.0415694	Pcnt;Coq8b;Psap;Map2k1;Agtpbp1;Ldb1;Gli1;Abl2;Abl1;Hspa5;Ulk1;Ophn1;Atp7a;Whrn;Zfp365;Nfix;Atp2b2;Dab1;Cacna1a	19
BP	GO:0009142	nucleoside triphosphate biosynthetic process	23/2724	74/16259	0.00169605	0.0453675	0.0416228	Tgfb1;Atp5d;Map2k1;Bcl2l1;Nme2;Cyc1;Atp5j;Trem2;Nme3;Atp5b;Atp5a1;Atp5c1;Aldoa;Ctps2;Pkm;Adk;Flcn;Taz;Impdh1;Cox5b;Ak4;Atp5pb;Atp5g2	23
BP	GO:0045732	positive regulation of protein catabolic process	54/2724	219/16259	0.00171195	0.0455883	0.0418254	Rdx;Akt1;Apoe;Sgta;Cbfa2t3;Pttg1ip;Cul4b;Gga3;Mdm2;Rack1;Sumo2;Agtpbp1;Lpcat1;Ptk2b;Rnf19a;Trem2;Bag6;Ndfip1;Sox17;Rnf19b;Dvl1;Vgll4;Ldlr;Fbxo22;Rhbdd3;Gga1;Sirt6;Nop53;Stub1;Oaz2;Fbxl5;Lrp1;Tmem67;Tmem259;Oaz1;Dab2ip;Nrd1;Sirt2;Hspbp1;Egln2;Dnajb2;Adam9;Smurf1;Hspa1a;Rgma;Rab7;Rnf41;Klhl40;Faf1;Abca2;Apc2;Sh3d19;Csnk1e;Hspa1b	54
MF	GO:0019894	kinesin binding	18/2695	50/16133	0.000776509	0.0455688	0.0422455	Dlg4;Kif3c;Dlg1;Klc2;Stau2;Ttbk2;Plekhm2;Dcdc2a;Crocc;Jakmip1;Mapk8ip1;Nup62;Mapk8ip3;Sybu;Actb;Lrp8;Klc3;Ktn1	18
BP	GO:0007264	small GTPase mediated signal transduction	96/2724	433/16259	0.00186902	0.0490259	0.0449791	Flot1;Rhoc;Tiam1;Apoe;Map2k1;Trim28;Arhgef19;Rassf1;Cyth1;Rac3;Ksr1;Arhgef25;Wasf1;Rufy1;Dbnl;Nisch;Spata13;Mapre2;Fgd1;Baiap2;Plcd4;Abl2;Ralgds;Abl1;Dgkz;Usp8;Arfgap1;Src;Stmn1;Rheb;Mfn2;Mapkapk5;Ulk1;Rasal1;Nucb1;Ophn1;Arhgef7;Dock6;Rasgrp2;Sos2;Prex1;Git1;Spry1;Ssx2ip;Arhgef10l;Psd;Ralgps1;Arap3;Arhgap33;Iqsec3;Rap1gap;Usp28;Arhgap44;Arhgef4;Flcn;Cdc42ep4;Lpar1;Nup62;Ripor2;Gdi2;Rtn4r;Rtn4;Aat…	96
BP	GO:0021801	cerebral cortex radial glia guided migration	2724-11-01	26/16259	0.00188268	0.0490259	0.0449791	Ctnnb1;Zmiz1;Foxg1;Mboat7;Cdk5r1;Bmerb1;Sun1;Rtn4;Dab2ip;Lrp8;Dab1	11
BP	GO:0022030	telencephalon glial cell migration	2724-11-01	26/16259	0.00188268	0.0490259	0.0449791	Ctnnb1;Zmiz1;Foxg1;Mboat7;Cdk5r1;Bmerb1;Sun1;Rtn4;Dab2ip;Lrp8;Dab1	11
BP	GO:0120033	negative regulation of plasma membrane bounded cell projection assembly	2724-11-01	26/16259	0.00188268	0.0490259	0.0449791	Prkcd;Actr3;Capzb;Map4;Rap1gap;Arhgap44;Pfn2;Arhgap24;Dnm2;Cfl1;Slit2	11
BP	GO:0032011	ARF protein signal transduction	2724-09-01	19/16259	0.00189035	0.0490259	0.0449791	Cyth1;Mapre2;Arfgap1;Git1;Psd;Iqsec3;Iqsec2;Iqsec1;Map4k4	9
BP	GO:0032012	regulation of ARF protein signal transduction	2724-09-01	19/16259	0.00189035	0.0490259	0.0449791	Cyth1;Mapre2;Arfgap1;Git1;Psd;Iqsec3;Iqsec2;Iqsec1;Map4k4	9
BP	GO:0007163	establishment or maintenance of cell polarity	54/2724	220/16259	0.00190649	0.0492304	0.0451668	Lhx2;Rhoc;Scrib;Stk11;Lin7b;Aqp1;Cyth1;Rac3;Brsk2;Arf4;Ptk2b;Wnt7b;Dlg1;Mark2;Gbf1;Pard3;Stk25;Actr3;Gsn;Nsfl1c;Lmna;Fscn1;Frmd4b;Ilk;Fgf13;Ophn1;Map4;Pkd1;Snap91;Coro7;Spry1;Dlg5;Brsk1;Hes5;Llgl1;Camsap3;Ripor2;Carmil2;Myo9b;Dlg2;Fbxw11;Dctn1;Bcas3;Myo18a;Pard6a;Rnf41;Actb;Fbf1;Clasp2;Mapkap1;Cfl1;Clasp1;Sipa1l3;Cyp26b1	54
BP	GO:0090150	establishment of protein localization to membrane	55/2724	225/16259	0.00192173	0.0494101	0.0453316	Oxa1l;Zdhhc4;Rab34;Bbc3;Scrib;Cacnb3;Sgta;Arpc2;Zdhhc24;Ubl4a;Cacnb1;Gga3;Pex3;Timm13;Rack1;Vamp2;Dmtn;Get1;Bag6;Pard3;Get4;Actr3;Hspa5;Pex16;Snap23;Sec62;Hpca;Nsg1;Clip1;Tomm40;Yif1b;Csk;Pex5;Adora1;Micall1;Vps37b;Gga1;Zdhhc1;Nacad;Arhgap44;Golga7;Cdk5r1;Cib1;Sec61b;Vps37d;Washc1;Sys1;Myo5b;Itgb1bp1;Mapk10;Golga7b;Romo1;Folr1;Ncf1;Pkdcc	55
BP	GO:0043543	protein acylation	56/2724	230/16259	0.00193472	0.0495305	0.0454421	Zdhhc4;Spi1;Tgfb1;Abhd17a;Ogdh;Brpf3;Por;Zdhhc24;Clip3;Kansl1;Pcgf2;Tcf3;Jade2;Naa35;Crebbp;Glyr1;Iws1;Bag6;Ldb1;Jade1;Epc1;Mrgbp;Park7;Naa10;Mecp2;Brd7;Hhatl;Ep400;Zdhhc1;Flcn;Sin3a;Mapk3;Supt3;Golga7;Dlst;Taf10;Atat1;Auts2;Kat7;Wbp2;Zdhhc8;Porcn;Ctbp1;Msl2;Pih1d1;Golga7b;Brd1;Mbd3;Taf5l;Thap7;Trrap;Sphk1;Brpf1;Kat5;Naa60;Actl6b	56
BP	GO:0016573	histone acetylation	38/2724	143/16259	0.00195297	0.0496892	0.0455877	Spi1;Tgfb1;Brpf3;Kansl1;Pcgf2;Tcf3;Jade2;Crebbp;Glyr1;Iws1;Ldb1;Jade1;Epc1;Mrgbp;Park7;Mecp2;Brd7;Ep400;Flcn;Sin3a;Mapk3;Supt3;Taf10;Auts2;Kat7;Wbp2;Ctbp1;Msl2;Pih1d1;Brd1;Mbd3;Taf5l;Thap7;Trrap;Brpf1;Kat5;Naa60;Actl6b	38
BP	GO:0051100	negative regulation of binding	42/2724	162/16259	0.00195758	0.0496892	0.0455877	Lhx2;Akt1;Ace;Tle5;Tfap4;Rack1;Sympk;Gnl3l;Eif4a3;Ttbk2;Adam15;Stmn1;Park7;Mad2l2;Dvl1;Crmp1;Mecp2;Psme3ip1;Zfp90;Carm1;Mdfi;Id1;Hnrnpk;Stub1;Rap1gap;Crtac1;Ptprf;Sin3a;Mapk3;Zfpm1;Ripor2;Gpsm1;Fbh1;Dtnbp1;Itgb1bp1;Rest;Dnajb2;Tdg;Rgma;Actb;Cpne1;Csnk1e	42
BP	GO:0032409	regulation of transporter activity	64/2724	270/16259	0.00196891	0.049765	0.0456573	Cacnb3;Syngr3;Fgf11;Cacnb1;Dlg4;Rgs9;Asic2;Vamp2;Prkcd;Ptk2b;Shisa9;Dlg1;Trem2;Ndfip1;Cnih2;Gsto1;Jph3;Atp1b1;Ahcyl1;Slc6a9;Pink1;Hpca;Park7;Tesc;Abcc8;Stim1;Fgf13;Stac;Wnk2;Cacng5;Shank3;Akap7;Fkbp1a;Atp1b2;Kcnab1;Scn3b;Cox17;Atp7a;Nlgn2;Osr1;Wnk1;Camk2d;Ywhae;Agrn;Oprl1;Mink1;Hk1;Dnm2;Kcns2;Homer1;Kcnc2;Cacng8;Scn1b;Actb;Cbarp;Shank1;Cacnb2;Cfl1;Stim2;Cacna1a;Ndfip2;Nos1ap;Shisa8;Grin2a	64

## Sheet: DOWN
ONTOLOGY	ID	Description	GeneRatio	BgRatio	pvalue	p,adjust	qvalue	geneID	Count
CC	GO:0014069	postsynaptic density	126/2192	397/16470	5.58478e-22	3.99312e-19	3.26857e-19	Bcl11a;Add1;Tiam1;Scrib;Camk2b;Grin2d;Grin2c;Abhd17a;Grik5;Rpl8;Chmp2b;Stx1a;Nsmf;Ctnnb1;Rps18;Pick1;Dbnl;Dynll2;Rgs9;Dbn1;Ptk2b;Nefm;Dmtn;Ywhaz;Shisa9;Sharpin;Grik1;Rps14;Cnih2;Eif3a;Baiap2;Grin1;Dgkz;Usp8;Arfgap1;Epb41l1;Src;Epha7;Slc6a9;Capzb;Epb41;Kcnab2;Dvl1;Rpl6;Map4;Bsn;Myo6;Snap91;Adora1;Ppp1r9b;Shank3;Dagla;Psd;Adgrb1;Rpl10a;Grid1;Pip5k1c;Pacsin1;Lrfn3;Iqsec3;Prr7;Adam22;Palm;Arhgap44;Pt…	126
CC	GO:0098984	neuron to neuron synapse	132/2192	429/16470	1.27364e-21	4.47373e-19	3.66197e-19	Bcl11a;Add1;Tiam1;Scrib;Camk2b;Grin2d;Grin2c;Abhd17a;Grik5;Rpl8;Chmp2b;Stx1a;Nsmf;Ctnnb1;Rps18;Pick1;Dbnl;Dynll2;Rgs9;Dbn1;Ptk2b;Nefm;Dmtn;Ywhaz;Shisa9;Sharpin;Grik1;Rps14;Cnih2;Eif3a;Baiap2;Grin1;Dgkz;Usp8;Arfgap1;Epb41l1;Src;Calb1;Epha7;Sh3gl2;Slc6a9;Capzb;Epb41;Kcnab2;Dvl1;Slc30a3;Rpl6;Bace1;Map4;Bsn;Myo6;Snap91;Adora1;Ppp1r9b;Shank3;Dagla;Psd;Adgrb1;Rpl10a;Grid1;Pip5k1c;Pacsin1;Lrfn3;Iqsec3;P…	132
CC	GO:0032279	asymmetric synapse	126/2192	402/16470	1.87709e-21	4.47373e-19	3.66197e-19	Bcl11a;Add1;Tiam1;Scrib;Camk2b;Grin2d;Grin2c;Abhd17a;Grik5;Rpl8;Chmp2b;Stx1a;Nsmf;Ctnnb1;Rps18;Pick1;Dbnl;Dynll2;Rgs9;Dbn1;Ptk2b;Nefm;Dmtn;Ywhaz;Shisa9;Sharpin;Grik1;Rps14;Cnih2;Eif3a;Baiap2;Grin1;Dgkz;Usp8;Arfgap1;Epb41l1;Src;Epha7;Slc6a9;Capzb;Epb41;Kcnab2;Dvl1;Rpl6;Map4;Bsn;Myo6;Snap91;Adora1;Ppp1r9b;Shank3;Dagla;Psd;Adgrb1;Rpl10a;Grid1;Pip5k1c;Pacsin1;Lrfn3;Iqsec3;Prr7;Adam22;Palm;Arhgap44;Pt…	126
CC	GO:0099572	postsynaptic specialization	132/2192	433/16470	3.18778e-21	5.69815e-19	4.66422e-19	Dlgap4;Bcl11a;Add1;Tiam1;Scrib;Camk2b;Grin2d;Grin2c;Abhd17a;Grik5;Rpl8;Chmp2b;Stx1a;Nsmf;Ctnnb1;Rps18;Pick1;Lrrtm1;Dbnl;Dynll2;Rgs9;Dbn1;Ptk2b;Nefm;Dmtn;Ywhaz;Shisa9;Sharpin;Grik1;Rps14;Cnih2;Eif3a;Baiap2;Grin1;Dgkz;Usp8;Arfgap1;Epb41l1;Src;Epha7;Slc6a9;Capzb;Epb41;Kcnab2;Dvl1;Rpl6;Map4;Bsn;Myo6;Snap91;Adora1;Ppp1r9b;Shank3;Dagla;Gabrb3;Psd;Adgrb1;Rpl10a;Grid1;Pip5k1c;Pacsin1;Lrfn3;Iqsec3;Prr7;Dl…	132
BP	GO:0050808	synapse organization	125/2172	474/16259	1.4097e-14	8.16358e-11	7.68213e-11	Sez6;Tiam1;Camk2b;Apoe;Abhd17a;Cacnb3;Chmp2b;Ctnnb1;Cacnb1;Pick1;Wasf1;Lrrtm1;Dbnl;Asic2;Lgmn;Dbn1;Ywhaz;Wnt7b;Nptxr;Get1;Ache;Trem2;Baiap2;Stau2;Nrp2;Actr3;Abl2;Abl1;Grin1;Dgkz;Itpka;Sema4a;Epha7;Unc13a;Dvl1;Cabp1;Fgf13;Ophn1;Mecp2;Col4a1;Arhgef7;Bsn;Camkv;Myo6;Snap91;Sncb;Shank3;Igsf21;Pcdh8;Gabrb3;Adgrb1;Nfasc;Arhgap33;Lrfn3;Iqsec3;Dlgap3;Palm;Arhgap44;Ntng2;Ptprf;Tmem108;Lrrc24;Oxtr;Bdnf;Cdk5…	125
CC	GO:0097060	synaptic membrane	110/2192	462/16470	3.9549e-10	4.93869e-08	4.04257e-08	Comt;Tiam1;Scrib;Grin2d;Grin2c;Abhd17a;Grik5;Lin7b;Eno2;Stx1a;Ctnnb1;Aph1a;Pick1;Pdlim4;Ndufs7;Lrrtm1;Dbnl;Rgs9;Dbn1;Septin3;Shisa9;Grik1;Grm2;Ache;Gabbr1;Cnih2;Baiap2;Nrp2;Olfm1;Grin1;Snph;Epb41l1;Epha7;Unc13a;Slc6a9;Tmub1;Nsg1;Ptpn5;Slc6a8;Trappc4;Olfm2;Cspg5;Bsn;Snap91;Adora1;Ppp1r9b;Shank3;Dagla;Igsf21;Pcdh8;Gabrb3;Adgrb1;Shc4;Grid1;Epn1;Pip5k1c;Pacsin1;Lrfn3;Iqsec3;Prr7;Adam22;Palm;Ntng2;Ptp…	110
CC	GO:0005938	cell cortex	79/2192	295/16470	4.14436e-10	4.93869e-08	4.04257e-08	Flot1;Tpm4;Eno2;Nsmf;Ctnnb1;Spire2;Sptbn4;Med28;Rac3;Shroom1;Dync1h1;Septin9;Gipc1;Dbnl;Exoc7;Dbn1;Ptk2b;Pdlim2;Dmtn;Septin3;Ndfip1;Mark2;Pard3;Gsn;Tpm3;Gucy1b1;Calb1;Unc13a;Capzb;Epb41;Ryr1;Coro1a;Arfip2;Stim1;Usp2;Phldb1;Bsn;Dcdc2a;Ppp1r9b;Cldn5;Pde4dip;Sptan1;Map2k2;Cltb;Add3;Llgl1;Mtss2;Septin6;Epb41l2;Stxbp6;Tmem201;Prkcb;C2cd2l;Rtkn;Gpsm1;Rims3;Myo9b;Washc1;Exoc3l4;Myo5b;Dctn1;Ctbp1;Crip2;P…	79
BP	GO:0007409	axonogenesis	112/2172	458/16259	6.08385e-11	1.76158e-07	1.65769e-07	Lhx2;Bcl11a;Sema6b;Flot1;Ifrd1;Tiam1;Apoe;Stk11;Efna2;Grcc10;Sptbn4;Srf;Lama5;Brsk2;Map1s;Dbnl;Foxg1;Atl1;Dbn1;Zswim8;Nefm;Wnt7b;Twf2;Ache;Celsr3;Vegfa;Ntn3;Mark2;Slit1;Unc5a;Nrp2;Stk25;Actr3;Olfm1;Abl1;Zeb2;Grin1;Sema4a;Epha7;Nr4a3;Dvl1;Crmp1;Uchl1;Ulk1;Ilk;Fgf13;Dscaml1;Cck;Snap91;Trim46;Nfasc;Pip5k1c;Map2k2;Brsk1;Ntng2;Lrp1;Llgl1;Bdnf;Cdk5r1;B3gnt2;Dscam;Tenm2;Lrrc4b;Epha10;Rtn4r;Plxnb2;Rtn4;P…	112
BP	GO:0061564	axon development	118/2172	498/16259	1.55588e-10	2.3549e-07	2.21602e-07	Lhx2;Bcl11a;Sema6b;Flot1;Ifrd1;Tiam1;Apoe;Stk11;Efna2;Ddr1;Grcc10;Sptbn4;Srf;Lama5;Brsk2;Map1s;Dbnl;Foxg1;Atl1;Dbn1;Zswim8;Nefm;Wnt7b;Twf2;Ache;Celsr3;Vegfa;Ntn3;Mark2;Slit1;Unc5a;Nrp2;Stk25;Actr3;Olfm1;Abl1;Zeb2;Grin1;Sema4a;Epha7;Nr4a3;Dvl1;Crmp1;Uchl1;Ulk1;Ilk;Fgf13;Dscaml1;Cck;Snap91;Mif;Trim46;Nfasc;Pip5k1c;Map2k2;Brsk1;Ntng2;Crtac1;Ptprf;Lrp1;Llgl1;Bdnf;Cdk5r1;B3gnt2;Dscam;Tenm2;Lrrc4b;Epha…	118
BP	GO:0010769	regulation of cell morphogenesis involved in differentiation	90/2172	346/16259	1.6266e-10	2.3549e-07	2.21602e-07	Bcl11a;Sema6b;Ifrd1;Tiam1;Camk2b;Apoe;Stk11;Cux1;Arpc2;Nsmf;Srf;Rac3;Brsk2;Dbnl;Dbn1;Zswim8;Nefm;Dmtn;Twf2;Ache;Vegfa;Mark2;Slit1;Baiap2;Stau2;Stk25;Actr3;Olfm1;Abl1;Zeb2;Grin1;Itpka;Sema4a;Epha7;Ulk1;Ilk;Fgf13;Cspg5;Snap91;Prex1;Id1;Shank3;Trim46;Cul7;Arhgap33;Arhgap44;Map2k2;Brsk1;Ptprf;Lrp1;Bdnf;Cdk5r1;Dscam;Lrrc4b;Rtn4r;Plxnb2;Rtn4;Sarm1;Aatk;Ptprs;Rnf6;Agrn;Plxnb1;Dtnbp1;Dnm2;Myo5b;Itgb1bp1;…	90
CC	GO:0022626	cytosolic ribosome	38/2192	105/16470	2.40506e-09	2.4566e-07	2.01085e-07	Rpl13;Rpl8;Rplp1;Rps18;Rack1;Rps10;Rps14;Rps26;Rpl6;Rpl28;Mrps11;Rpsa;Rpl10a;Fau;Rpl37;Rpl27a;Rpl18a;Rpl29;Rpl37a;Rpl34;Rps15;Rpl18;Rps12;Rpl27;Rpl15;Rpl36;Uba52;Rps16;Rplp2;Rpl31;Hba-a2;Rpl12;Rps6;Rpl7a;Rps19;Rpl13a;Rps27;Rps13	38
BP	GO:0048167	regulation of synaptic plasticity	65/2172	220/16259	2.13311e-10	2.47057e-07	2.32487e-07	Camk2b;Grin2d;Apoe;Grin2c;Nsmf;Srf;Pick1;Gipc1;Lrrtm1;Vamp2;Lgmn;Dbn1;Ptk2b;Jph4;Shisa9;Grik1;Rin1;Jph3;Baiap2;Stau2;Abl1;Grin1;Itpka;Calb1;Unc13a;Ncdn;Nsg1;Ptpn5;Mecp2;Bace1;Myo6;Fam107a;Adora1;Shank3;Vgf;Adgrb1;Brsk1;Bdnf;Ywhag;Npas4;Rgs14;Egr1;Nrgn;Kcnn2;Rims3;Syt7;Kalrn;Syngap1;Syn1;Atp2b2;Mgll;Iqsec2;Synpo;Mapt;Adora2a;Htr6;Rara;Shank1;Neurl1a;Cfl1;Shisa7;Slc8a2;Shisa8;Grin2a;Ppfia3	65
BP	GO:1990138	neuron projection extension	59/2172	194/16259	4.16977e-10	4.02452e-07	3.78718e-07	Lhx2;Bcl11a;Sema6b;Ifrd1;Tiam1;Apoe;Stk11;Ddr1;Ctnnb1;Srf;Wasf1;Jade2;Dbnl;Dbn1;Twf2;Vegfa;Slit1;Nrp2;Actr3;Olfm1;Abl1;Sema4a;Unc13a;Sh3gl2;Dvl1;Ulk1;Rasal1;Ilk;Mecp2;Trim46;Emx1;Lrp1;Tmem108;Bdnf;Cdk5r1;Dscam;Rtn4r;Rtn4;Aatk;Lamb2;Ptprs;Rnf6;Auts2;Dnm2;Myo5b;Cpne6;Slc9a6;Mgll;Sema6c;Bcan;Cyfip2;Zfyve27;Mapt;Sema3b;Cpne1;Clasp2;Islr2;Syt3;Megf8	59
BP	GO:0050770	regulation of axonogenesis	61/2172	207/16259	8.54727e-10	7.07103e-07	6.65401e-07	Bcl11a;Sema6b;Ifrd1;Tiam1;Apoe;Stk11;Srf;Brsk2;Dbnl;Dbn1;Zswim8;Nefm;Twf2;Ache;Vegfa;Mark2;Slit1;Stk25;Actr3;Olfm1;Abl1;Zeb2;Grin1;Sema4a;Epha7;Ulk1;Ilk;Fgf13;Snap91;Trim46;Map2k2;Brsk1;Lrp1;Bdnf;Cdk5r1;Dscam;Lrrc4b;Rtn4r;Plxnb2;Rtn4;Aatk;Ptprs;Rnf6;Agrn;Plxnb1;Dnm2;Myo5b;Syngap1;Mgll;Sema6c;Rgma;Zfyve27;Mapt;Sema3b;Dab1;Clasp2;Islr2;Thy1;Cacna1a;Megf8;Metrn	61
CC	GO:0150034	distal axon	90/2192	377/16470	1.37098e-08	1.22531e-06	1.00298e-06	Tiam1;Grik5;Aak1;Eno2;Arpc2;Hdac5;Rac3;Brsk2;Lrrtm1;Exoc7;Dbn1;Ptk2b;Npcd;Grik1;Twf2;Ighmbp2;Pard3;Olfm1;Abl1;Grin1;Tpm3;Calb1;Unc13a;Kcnab2;Dvl1;Crmp1;Fscn1;Ilk;Stim1;Fgf13;Ophn1;Arhgef7;Cck;Snap91;Prex1;Sncb;Git1;Blvrb;Adora1;Ppp1r9b;Tspoap1;Gabrb3;Orai2;Inpp5j;Pacsin1;Myh14;Brsk1;Crtac1;Ptprf;Lrp1;Mapk8ip1;Orai1;Bdnf;Cdk5r1;Septin6;Dscam;Rtn4r;Rtn4;Actg1;Aatk;Prkcb;Pfn2;Ywhae;Penk;Cacna1b;Agrn…	90
CC	GO:0015629	actin cytoskeleton	108/2192	481/16470	1.79397e-08	1.30064e-06	1.06464e-06	Add1;Flot1;Tpm4;Stx1a;Arpc2;Coro1b;Sptbn4;Med28;Cyba;Rac3;Shroom1;Pdlim4;Septin9;Dbnl;Dynll2;Dbn1;Pdlim2;Dmtn;Twf2;Mark2;Baiap2;Actr3;Abl2;Abl1;Gsn;Src;Tpm3;Calb1;Tpm1;Capzb;Epb41;Crmp1;Fscn1;Aldoa;Coro1a;Ilk;Pls3;Ophn1;Dctn6;Acta1;Sppl2b;Myo6;Fam107a;Rflna;Dcdc2a;Gas2l1;Ppp1r9b;Specc1l;Crocc;Ncoa5;Fermt3;Cdc42bpb;Myo16;Cldn5;Pdlim7;Sptan1;Myh14;Ablim3;Keap1;Llgl1;Mtss2;Cdc42ep4;Epb41l2;Ablim2;Sa…	108
CC	GO:0045211	postsynaptic membrane	80/2192	324/16470	1.81908e-08	1.30064e-06	1.06464e-06	Comt;Tiam1;Scrib;Grin2d;Grin2c;Abhd17a;Grik5;Lin7b;Ctnnb1;Pdlim4;Lrrtm1;Dbnl;Rgs9;Dbn1;Shisa9;Grik1;Grm2;Ache;Gabbr1;Cnih2;Nrp2;Grin1;Epha7;Slc6a9;Tmub1;Nsg1;Slc6a8;Trappc4;Cspg5;Snap91;Adora1;Shank3;Dagla;Igsf21;Pcdh8;Gabrb3;Adgrb1;Shc4;Grid1;Epn1;Pacsin1;Lrfn3;Iqsec3;Prr7;Adam22;Ptprf;Col13a1;Lrfn4;Nlgn2;Tenm2;Kcnj4;Lrrc4b;Rtn4;Plppr4;Nrgn;Ptprs;Gabra5;Dtnbp1;Dnm2;Dlg2;Ptpro;Dnm1;Cacna1h;Dag1;S…	80
CC	GO:0044309	neuron spine	56/2192	199/16470	2.22723e-08	1.4477e-06	1.18502e-06	Comt;Sez6;Add1;Tiam1;Prkar2b;Arpc2;Nsmf;Pdlim4;Gipc1;Asic2;Dbn1;Ptk2b;Gabbr1;Grk2;Cnih2;Baiap2;Abl2;Grin1;Itpka;Usp8;Calb1;Capzb;Hpca;Dvl1;Apba2;Ophn1;Adora1;Ppp1r9b;Shank3;Psd;Arhgap33;Ppp1ca;Dlgap3;Palm;Arhgap44;Cdk5r1;Tenm2;Apba3;Rgs14;Nrgn;Kcnn2;Dtnbp1;Dnm2;Myo5b;Ptpro;Slc9a6;Dnm1;Ppp1r1b;Homer1;Synpo;Shank1;Neurl1a;Cfl1;Usp50;Slc8a2;Grin2a	56
CC	GO:0030426	growth cone	57/2192	206/16470	3.21471e-08	1.91543e-06	1.56788e-06	Tiam1;Eno2;Arpc2;Hdac5;Rac3;Lrrtm1;Exoc7;Dbn1;Ptk2b;Npcd;Twf2;Ighmbp2;Pard3;Olfm1;Abl1;Grin1;Tpm3;Dvl1;Crmp1;Fscn1;Stim1;Fgf13;Arhgef7;Prex1;Sncb;Ppp1r9b;Orai2;Inpp5j;Myh14;Crtac1;Ptprf;Lrp1;Mapk8ip1;Orai1;Cdk5r1;Dscam;Rtn4r;Rtn4;Aatk;Ywhae;Agrn;Taok2;Auts2;Dtnbp1;Dnm2;Klc1;Pard6a;Zfyve27;Mapt;Cbarp;Snx18;Clasp2;Thy1;Tnk2;Cfl1;Csnk1e;Adgrl1	57
CC	GO:0030427	site of polarized growth	58/2192	212/16470	3.78949e-08	2.08422e-06	1.70604e-06	Tiam1;Eno2;Arpc2;Hdac5;Rac3;Lrrtm1;Dbnl;Exoc7;Dbn1;Ptk2b;Npcd;Twf2;Ighmbp2;Pard3;Olfm1;Abl1;Grin1;Tpm3;Dvl1;Crmp1;Fscn1;Stim1;Fgf13;Arhgef7;Prex1;Sncb;Ppp1r9b;Orai2;Inpp5j;Myh14;Crtac1;Ptprf;Lrp1;Mapk8ip1;Orai1;Cdk5r1;Dscam;Rtn4r;Rtn4;Aatk;Ywhae;Agrn;Taok2;Auts2;Dtnbp1;Dnm2;Klc1;Pard6a;Zfyve27;Mapt;Cbarp;Snx18;Clasp2;Thy1;Tnk2;Cfl1;Csnk1e;Adgrl1	58
CC	GO:0043197	dendritic spine	54/2192	194/16470	5.90569e-08	3.01612e-06	2.46884e-06	Comt;Sez6;Add1;Tiam1;Prkar2b;Arpc2;Nsmf;Pdlim4;Gipc1;Asic2;Dbn1;Ptk2b;Gabbr1;Grk2;Cnih2;Baiap2;Abl2;Grin1;Itpka;Usp8;Calb1;Capzb;Hpca;Dvl1;Apba2;Ophn1;Adora1;Ppp1r9b;Shank3;Psd;Arhgap33;Ppp1ca;Dlgap3;Arhgap44;Cdk5r1;Tenm2;Apba3;Rgs14;Nrgn;Kcnn2;Dtnbp1;Dnm2;Myo5b;Ptpro;Dnm1;Ppp1r1b;Homer1;Synpo;Shank1;Neurl1a;Cfl1;Usp50;Slc8a2;Grin2a	54
CC	GO:0031252	cell leading edge	90/2192	391/16470	8.43822e-08	3.95206e-06	3.23496e-06	Flot1;Rab34;Tiam1;Scrib;Aak1;Arpc2;Ctnnb1;Coro1b;Plekho1;Pdlim4;Wasf1;Hcn2;Dbnl;Nme2;Dbn1;Ptk2b;Ywhaz;Shisa9;Twf2;Gabbr1;Ldb1;Gbf1;Fgd1;Unc5a;Actr3;Abl2;Abl1;Gsn;Grin1;Dgkz;Src;Capzb;Hpca;Tesc;Fscn1;Frmd4b;Coro1a;Arfip2;Ilk;Mtm1;Arhgef7;Myo6;Fam107a;Adora1;Ppp1r9b;Dpp9;Ssx2ip;Dagla;Psd;Arap3;Inpp5j;Pacsin1;Pdlim7;Palm;Arhgap44;Ablim3;Mtss2;Ajuba;Ripor2;Carmil2;Pxn;Gabra5;Myo9b;Dnm2;Itgb1bp1;Dctn1…	90
CC	GO:0044391	ribosomal subunit	52/2192	186/16470	8.84377e-08	3.95206e-06	3.23496e-06	Rpl13;Mrpl4;Rpl8;Rplp1;Rps18;Mrpl52;Rack1;Mrps24;Mrpl36;Mrpl57;Rps10;Rps14;Rps26;Rpl6;Rpl28;Mrps11;Ndufab1;Mrpl17;Rpsa;Mrpl23;Rpl10a;Fau;Rpl37;Mrpl55;Mrps26;Rpl27a;Rpl18a;Mrps12;Rpl29;Rpl37a;Rpl34;Rps15;Rpl18;Rps12;Rpl27;Rpl15;Rpl36;Uba52;Rps16;Rplp2;Rpl31;Hba-a2;Rpl12;Rps6;Rpl7a;Mrpl38;Rps19;Mrpl53;Mrpl39;Rpl13a;Rps27;Rps13	52
BP	GO:0060560	developmental growth involved in morphogenesis	71/2172	269/16259	7.17422e-09	5.19324e-06	4.88697e-06	Tbx2;Lhx2;Bcl11a;Sema6b;Ifrd1;Tiam1;Tgfb1;Apoe;Stk11;Ddr1;Ctnnb1;Srf;Wasf1;Jade2;Dbnl;Dbn1;Wnt7b;Twf2;Vegfa;Slit1;Nrp2;Actr3;Olfm1;Abl1;Zeb2;Sema4a;Epha7;Unc13a;Sh3gl2;Dvl1;Ulk1;Rasal1;Ilk;Fgf13;Mecp2;Spry1;Lzts2;Trim46;Sirt6;Emx1;Lrp1;Tmem108;Bdnf;Cdk5r1;Dscam;Rtn4r;Rtn4;Aatk;Lamb2;Ptprs;Rnf6;Auts2;Dnm2;Myo5b;Cpne6;Slc9a6;Med12;Mgll;Sema6c;Bcan;Cyfip2;Rgma;Zfyve27;Mapt;Sema3b;Cpne1;Clasp2;Islr2;…	71
CC	GO:0022625	cytosolic large ribosomal subunit	23/2192	55/16470	1.6294e-07	6.85306e-06	5.60957e-06	Rpl13;Rpl8;Rplp1;Rpl6;Rpl28;Rpl10a;Rpl37;Rpl27a;Rpl18a;Rpl29;Rpl37a;Rpl34;Rpl18;Rps12;Rpl27;Rpl15;Rpl36;Uba52;Rplp2;Rpl31;Rpl12;Rpl7a;Rpl13a	23
BP	GO:0050905	neuromuscular process	42/2172	131/16259	2.4968e-08	1.60655e-05	1.5118e-05	Npas1;Camk2b;Grin2d;Grin2c;Psap;Rac3;Dbn1;Agtpbp1;Pde8b;Jph4;Get1;Ighmbp2;Jph3;Gaa;Cln8;Abl2;Abl1;Grin1;Nr4a3;Kcnab2;Dvl1;Uchl1;Mecp2;Bace1;Pex5;Shank3;Rbfox2;Camta1;Rbfox1;Nlgn2;Abr;Penk;Aplp2;Dctn1;Scn8a;Atp2b2;Nkx6-2;Adora2a;Myo7a;Shank1;Cacna1a;Grin2a	42
BP	GO:0048588	developmental cell growth	67/2172	261/16259	6.09618e-08	3.5303e-05	3.3221e-05	Lhx2;Bcl11a;Sema6b;Ifrd1;Tiam1;Apoe;Stk11;Ddr1;Ctnnb1;Srf;Wasf1;Jade2;Dbnl;Dbn1;Kmt2d;Twf2;Vegfa;Slit1;Nrp2;Actr3;Olfm1;Abl1;Zeb2;Sema4a;Epha7;Unc13a;Sh3gl2;Dvl1;Ulk1;Rasal1;Ilk;Fgf13;Mecp2;Trim46;Sirt6;Emx1;Lrp1;Tmem108;Bdnf;Cdk5r1;Dscam;Rtn4r;Rtn4;Aatk;Lamb2;Ptprs;Rnf6;Auts2;Dnm2;Myo5b;Cpne6;Slc9a6;Mgll;Sema6c;Bcan;Cyfip2;Rgma;Zfyve27;Mapt;Sema3b;Cpne1;Clasp2;Foxp1;Islr2;Syt3;Megf8;Akap13	67
CC	GO:0098839	postsynaptic density membrane	31/2192	97/16470	1.62854e-06	6.46892e-05	5.29513e-05	Tiam1;Scrib;Grin2d;Grin2c;Abhd17a;Grik5;Rgs9;Shisa9;Cnih2;Grin1;Epha7;Dagla;Grid1;Pacsin1;Lrfn3;Adam22;Ptprf;Lrfn4;Lrrc4b;Rtn4;Plppr4;Ptprs;Dlg2;Ptpro;Scn8a;Atp2b2;Cacng8;Iqsec2;Lrfn1;Grin2a;Slc16a7	31
BP	GO:0016049	cell growth	108/2172	497/16259	1.30412e-07	6.86559e-05	6.46069e-05	Lhx2;Acvrl1;Bcl11a;Sema6b;Ifrd1;Bbc3;Tiam1;Tgfb1;Hdgfl2;Apoe;Stk11;Ddr1;Ppan;Ctnnb1;Ddx49;Hyal2;Hyal1;Srf;Cyba;Igfbp4;Wasf1;Rack1;Jade2;Dbnl;Dbn1;Bap1;Ptk2b;Kmt2d;Twf2;Vegfa;Smarca2;Slit1;Rptor;Sox17;Nrp2;Actr3;Adipor1;Olfm1;Abl1;Zeb2;Adam15;Sema4a;Epha7;Unc13a;Sh3gl2;Mad2l2;Dvl1;Ulk1;Rasal1;Vgll4;Ilk;Fgf13;Mecp2;Fam107a;Gas2l1;Lefty1;Ppp1r9b;Trim46;Brat1;Sirt6;Emx1;Dcbld2;Flcn;Lrp1;Tmem108;Bdnf;…	108
CC	GO:0044304	main axon	28/2192	84/16470	2.01614e-06	7.58706e-05	6.21038e-05	Tiam1;Sptbn4;Gabbr1;Pard3;Kcnab2;Cck;Adora1;Dagla;Trim46;Nfasc;Cldn5;Sptan1;Mbp;Sirt2;Dlg2;Dnm1;Dag1;Scn8a;Mapk8ip3;Mgll;Bcan;Scn1b;Mapt;Adora2a;Kcnc3;Gjc2;Thy1;Spock1	28
CC	GO:0099738	cell cortex region	20/2192	50/16470	2.40441e-06	8.59576e-05	7.03606e-05	Eno2;Ctnnb1;Mark2;Gucy1b1;Unc13a;Epb41;Phldb1;Bsn;Cltb;Epb41l2;Rims3;Myo5b;Dctn1;Ctbp1;Iqsec2;Gck;Nr3c2;Clasp2;Rimbp2;Ppfia3	20
CC	GO:0005840	ribosome	55/2192	222/16470	2.64612e-06	9.00941e-05	7.37465e-05	Rpl13;Mrpl4;Rpl8;Rplp1;Rps18;Mrpl52;Rack1;Mrps24;Mrpl36;Mrpl57;Rps10;Rps14;Rps26;Rpl6;Rpl28;Mrps11;Ndufab1;Mrpl17;Rpsa;Mrpl23;Rpl10a;Fau;Rpl37;Rpl37rt;Mrpl55;Mrps26;Mettl17;Rpl27a;Rpl18a;Mrps12;Rpl29;Rpl37a;Rpl34;Rps15;Rpl18;Rps12;Rpl27;Rpl15;Rpl36;Uba52;Rps16;Aurkaip1;Rplp2;Rpl31;Hba-a2;Rpl37rt;Rpl12;Rps6;Rpl7a;Mrpl38;Rps19;Mrpl53;Mrpl39;Rpl13a;Rps27;Rps13	55
BP	GO:0048675	axon extension	41/2172	135/16259	1.95472e-07	9.43316e-05	8.87683e-05	Lhx2;Sema6b;Ifrd1;Apoe;Srf;Dbnl;Dbn1;Twf2;Vegfa;Slit1;Nrp2;Actr3;Olfm1;Abl1;Sema4a;Dvl1;Ulk1;Ilk;Trim46;Lrp1;Bdnf;Cdk5r1;Dscam;Rtn4r;Rtn4;Aatk;Lamb2;Ptprs;Rnf6;Auts2;Dnm2;Myo5b;Slc9a6;Mgll;Sema6c;Zfyve27;Mapt;Sema3b;Clasp2;Islr2;Megf8	41
CC	GO:0015934	large ribosomal subunit	34/2192	115/16470	3.76689e-06	0.000122424	0.00010021	Rpl13;Mrpl4;Rpl8;Rplp1;Mrpl52;Mrpl36;Mrpl57;Rpl6;Rpl28;Ndufab1;Mrpl17;Mrpl23;Rpl10a;Rpl37;Mrpl55;Rpl27a;Rpl18a;Rpl29;Rpl37a;Rpl34;Rpl18;Rps12;Rpl27;Rpl15;Rpl36;Uba52;Rplp2;Rpl31;Rpl12;Rpl7a;Mrpl38;Mrpl53;Mrpl39;Rpl13a	34
CC	GO:0043198	dendritic shaft	24/2192	69/16470	4.61087e-06	0.000143338	0.000117329	Sez6;Prkar2b;Arpc2;Ctnnb1;Gipc1;Hcn2;Dbn1;Jph4;Gabbr1;Grk2;Cnih2;Baiap2;Stau2;Ilk;Prex1;Inpp5j;Nlgn2;Rtn4r;Whrn;Cacna1b;Homer1;Syngap1;Slc12a5;Ntsr2	24
BP	GO:0061387	regulation of extent of cell growth	39/2172	128/16259	3.50682e-07	0.000156215	0.000147002	Bcl11a;Sema6b;Ifrd1;Apoe;Srf;Dbnl;Dbn1;Twf2;Vegfa;Slit1;Actr3;Olfm1;Abl1;Sema4a;Epha7;Ulk1;Ilk;Fgf13;Trim46;Lrp1;Bdnf;Cdk5r1;Dscam;Rtn4r;Rtn4;Aatk;Ptprs;Rnf6;Dnm2;Myo5b;Mgll;Sema6c;Rgma;Zfyve27;Mapt;Sema3b;Clasp2;Islr2;Megf8	39
BP	GO:0099173	postsynapse organization	53/2172	199/16259	4.13357e-07	0.000170982	0.000160899	Tiam1;Camk2b;Apoe;Abhd17a;Chmp2b;Pick1;Lrrtm1;Dbnl;Lgmn;Dbn1;Nptxr;Baiap2;Stau2;Nrp2;Actr3;Abl2;Grin1;Dgkz;Itpka;Epha7;Dvl1;Ophn1;Arhgef7;Shank3;Adgrb1;Arhgap33;Arhgap44;Ntng2;Ptprf;Tmem108;Cdk5r1;Lrfn4;Nlgn2;Lrrc4b;Ptprs;Agrn;Dtnbp1;Myo5b;Kalrn;Nrxn2;Homer1;Syngap1;Cux2;Sorbs1;Actb;Lrp8;Srcin1;Shank1;Lrfn1;Arhgef9;Cfl1;Shisa7;Grin2a	53
MF	GO:0003735	structural constituent of ribosome	44/2147	150/16133	1.92091e-07	0.000191391	0.000182727	Rpl13;Mrpl4;Rpl8;Rplp1;Rps18;Mrpl52;Mrps24;Mrpl36;Mrpl57;Rps10;Rps14;Rps26;Rpl6;Rpl28;Mrps11;Mrpl17;Rpsa;Mrpl23;Rpl10a;Fau;Rpl37;Rpl37rt;Mrpl55;Rpl27a;Rpl18a;Mrps12;Rpl29;Rpl37a;Rps15;Rpl18;Rps12;Rpl27;Rpl15;Rpl36;Rps16;Rplp2;Rpl31;Rpl37rt;Rpl12;Rps6;Rps19;Mrpl39;Rpl13a;Rps27;Rps13	44
MF	GO:0051015	actin filament binding	54/2147	204/16133	3.52469e-07	0.000191391	0.000182727	Add1;Tpm4;Bloc1s6;Arpc2;Coro1b;Pick1;Shroom1;Map1s;Dbnl;Dbn1;Dmtn;Twf2;Actr3;Nebl;Abl1;Gsn;Tpm3;Coro2a;Tpm1;Capzb;Fscn1;Coro1a;Pls3;Myo6;Gas2l1;Coro7;Ppp1r9b;Myo16;Myh14;Ablim3;Add3;Cdk5r1;Tmem201;Ajuba;Ablim2;Samd14;Camsap3;Mprip;Myo9b;Myo5b;Ablim1;Mtss1;Arpc1b;Arpc5l;Myo18a;Myh7b;Myo7a;Gas7;Triobp;Clasp2;Cacnb2;Cfl1;Arpc4;Add2	54
BP	GO:0050803	regulation of synapse structure or activity	69/2172	286/16259	4.98567e-07	0.00019248	0.000181129	Tiam1;Camk2b;Apoe;Abhd17a;Chmp2b;Pick1;Lrrtm1;Dbnl;Asic2;Dbn1;Ywhaz;Nptxr;Baiap2;Stau2;Nrp2;Actr3;Abl1;Grin1;Itpka;Sema4a;Epha7;Mecp2;Camkv;Snap91;Shank3;Pcdh8;Adgrb1;Arhgap33;Lrfn3;Arhgap44;Ntng2;Ptprf;Lrrc24;Oxtr;Bdnf;Cdk5r1;Lrfn4;Nlgn2;Lrrc4b;Dab2ip;Ptprs;Lrtm2;Rims3;Agrn;Dtnbp1;Dnm2;Myo5b;Kalrn;Ptpro;Dctn1;Dnm1;Homer1;Dag1;Syngap1;Klk8;Cux2;Sybu;Cttnbp2;Sorbs1;Adgrb2;Lrp8;Srcin1;Lrfn1;Neurl1a…	69
BP	GO:0008088	axo-dendritic transport	28/2172	80/16259	7.0921e-07	0.00025669	0.000241551	Bloc1s6;Dync1h1;Wasf1;Agtpbp1;Nefm;Klc2;Cnih2;Caly;Stau2;Kif17;Kif1b;Uchl1;Mecp2;Bsn;Trim46;Tmem108;Kif1c;Dtnbp1;Dlg2;Fbxw11;Klc1;Mapk8ip3;Sybu;Dst;Mapt;Snapin;Klc3;Spg7	28
BP	GO:0031346	positive regulation of cell projection organization	100/2172	467/16259	7.79026e-07	0.000265373	0.000249722	Sez6;Serpinf1;Bcl11a;Tiam1;Camk2b;Apoe;Stk11;Dvl3;Dzip1;Cux1;Arpc2;Coro1b;Dynll1;Srf;Septin9;Dbnl;Nme2;Dbn1;Ptk2b;Twf2;Ache;Vegfa;Vldlr;Mark2;Baiap2;Stau2;Stk25;Actr3;Abl2;Hspa5;Zeb2;Grin1;Ttbk2;Itpka;Ltk;Src;Unc13a;Dvl1;Mapkapk5;Fscn1;Rasal1;Ptpn5;Ilk;Mecp2;Tmem30a;Snap91;Mif;Shank3;Plk5;Crocc;Ndrg4;Cul7;Pacsin1;Palm;Atp1b2;Map2k2;Ptprf;Lrp1;Tmem67;Ranbp1;Bdnf;Cdc42ep4;Dscam;Nlgn2;Ripor2;Plxnb2;…	100
BP	GO:0034329	cell junction assembly	88/2172	398/16259	8.77737e-07	0.000282388	0.000265734	Acvrl1;Lsr;Flot1;Dusp3;Ctnnb1;Srf;Lrrtm1;Dbnl;Asic2;Ptk2b;Dmtn;Nptxr;Plec;Ache;Vegfa;Ldb1;Pard3;Stau2;Actr3;Abl1;Grin1;Src;Sema4a;Epha7;Dvl1;Fscn1;Fgf13;Ophn1;Mecp2;Bsn;Myo6;Fam107a;Shank3;Gabrb3;Adgrb1;Nfasc;Cldn5;Col16a1;Lrfn3;Flcn;Ntng2;Lrp1;Lrrc24;Oxtr;Bdnf;Lrfn4;Ajuba;Npas4;Nlgn2;Camsap3;Lrrc4b;Gpm6b;Plxnb2;Actg1;Pxn;Ptprs;Lrtm2;Agrn;Taok2;Plxnb1;Itgb1bp1;Ptpro;Nrxn2;Hdac7;Cux2;Bcas3;Dst;Sor…	88
BP	GO:0016358	dendrite development	70/2172	298/16259	1.18442e-06	0.000360998	0.000339708	Sez6;Bcl11a;Tiam1;Camk2b;Apoe;Stk11;Cux1;Nsmf;Map1s;Dbnl;Dbn1;Ache;Ntn3;Vldlr;Baiap2;Stau2;Actr3;Abl2;Grin1;Itpka;Dvl1;Mapkapk5;Ilk;Mecp2;Trappc4;Carm1;Myo6;Prex1;Dcdc2a;Git1;Id1;Ppp1r9b;Shank3;Cul7;Arhgap33;Pacsin1;Palm;Arhgap44;Rbfox2;Ptprf;Bdnf;Cdk5r1;Dscam;Nlgn2;Sarm1;Dab2ip;Ptprs;Taok2;Mink1;Dtnbp1;Myo5b;Kalrn;Slc9a6;Numbl;Syngap1;Cux2;Celsr2;Slc12a5;Iqsec1;Foxo6;Rere;Lrp8;Dab1;Srcin1;Ntn5;S…	70
BP	GO:0099084	postsynaptic specialization organization	18/2172	41/16259	1.61291e-06	0.000467018	0.000439476	Lrrtm1;Dbn1;Nptxr;Dgkz;Ophn1;Shank3;Ntng2;Tmem108;Lrfn4;Nlgn2;Lrrc4b;Ptprs;Nrxn2;Syngap1;Shank1;Lrfn1;Arhgef9;Cfl1	18
BP	GO:0010770	positive regulation of cell morphogenesis involved in differentiation	49/2172	187/16259	1.85754e-06	0.000500599	0.000471076	Bcl11a;Tiam1;Camk2b;Apoe;Stk11;Cux1;Arpc2;Srf;Rac3;Dbnl;Dbn1;Dmtn;Twf2;Ache;Vegfa;Baiap2;Stau2;Stk25;Actr3;Abl1;Zeb2;Itpka;Ilk;Cspg5;Snap91;Prex1;Cul7;Map2k2;Ptprf;Lrp1;Bdnf;Dscam;Plxnb2;Rtn4;Plxnb1;Dnm2;Myo5b;Kalrn;Numbl;Cux2;Myadm;Zfyve27;Mapt;Lrp8;Triobp;Rreb1;Islr2;Megf8;Metrn	49
BP	GO:0035418	protein localization to synapse	32/2172	102/16259	1.90178e-06	0.000500599	0.000471076	Scrib;Grin2c;Stx7;Lrrtm1;Asic2;Vamp2;Dbn1;Nptxr;Cnih2;Baiap2;Stau2;Grin1;Kif17;Nsg1;Bsn;Git1;Adam22;Arhgap44;Nlgn2;Dlg2;Kalrn;Nrxn2;Homer1;Dag1;Klc1;Mapk8ip3;Cacng8;Iqsec2;Dlgap1;Mapt;Shank1;Grin2a	32
CC	GO:0098936	intrinsic component of postsynaptic membrane	44/2192	175/16470	1.72153e-05	0.000509276	0.000416868	Grin2d;Abhd17a;Grik5;Lrrtm1;Shisa9;Grm2;Gabbr1;Cnih2;Nrp2;Grin1;Epha7;Slc6a9;Slc6a8;Cspg5;Adora1;Dagla;Pcdh8;Gabrb3;Adgrb1;Grid1;Lrfn3;Adam22;Ptprf;Lrfn4;Nlgn2;Lrrc4b;Rtn4;Plppr4;Ptprs;Gabra5;Dlg2;Ptpro;Cacna1h;Scn8a;Atp2b2;Cacng8;Adora2a;Kcnc3;Lrfn1;Shisa7;Slc8a2;Cacna1e;Grin2a;Slc16a7	44
CC	GO:0099634	postsynaptic specialization membrane	36/2192	133/16470	1.78068e-05	0.000509276	0.000416868	Tiam1;Scrib;Grin2d;Grin2c;Abhd17a;Grik5;Lrrtm1;Rgs9;Shisa9;Cnih2;Grin1;Epha7;Dagla;Gabrb3;Grid1;Pacsin1;Lrfn3;Adam22;Ptprf;Lrfn4;Nlgn2;Lrrc4b;Rtn4;Plppr4;Ptprs;Gabra5;Dlg2;Ptpro;Scn8a;Atp2b2;Cacng8;Iqsec2;Lrfn1;Shisa7;Grin2a;Slc16a7	36
BP	GO:0150115	cell-substrate junction organization	30/2172	93/16259	2.07192e-06	0.000521673	0.000490908	Acvrl1;Dusp3;Ptk2b;Dmtn;Plec;Vegfa;Ldb1;Abl1;Src;Fam107a;Col16a1;Lrp1;Ajuba;Camsap3;Gpm6b;Actg1;Pxn;Taok2;Itgb1bp1;Bcas3;Dst;Sorbs1;Iqsec1;Ptprj;Clasp2;Thy1;Cfl1;Map4k4;Tns1;Dapk3	30
CC	GO:0098685	Schaffer collateral - CA1 synapse	32/2192	113/16470	1.90852e-05	0.000524842	0.000429609	Ctnnb1;Gipc1;Gabbr1;Baiap2;Dgkz;Epha7;Sh3gl2;Capzb;Dvl1;Apba2;Bsn;Myo6;Snap91;Pcdh8;Epn1;Ntng2;Actg1;Abr;Pfn2;Ptprs;Cacna1b;Dtnbp1;Myo5b;Syn1;Cacng8;Iqsec2;Synpo;Actb;Iqsec1;Shank1;Synj1;Slc16a7	32
CC	GO:0099055	integral component of postsynaptic membrane	42/2192	166/16470	2.25298e-05	0.000596623	0.000488365	Grin2d;Grik5;Lrrtm1;Shisa9;Grm2;Gabbr1;Cnih2;Nrp2;Grin1;Epha7;Slc6a9;Slc6a8;Cspg5;Adora1;Dagla;Pcdh8;Gabrb3;Adgrb1;Grid1;Lrfn3;Adam22;Ptprf;Lrfn4;Nlgn2;Lrrc4b;Rtn4;Plppr4;Ptprs;Gabra5;Ptpro;Cacna1h;Scn8a;Atp2b2;Cacng8;Adora2a;Kcnc3;Lrfn1;Shisa7;Slc8a2;Cacna1e;Grin2a;Slc16a7	42
BP	GO:0030516	regulation of axon extension	34/2172	113/16259	2.65144e-06	0.000604974	0.000569295	Sema6b;Ifrd1;Apoe;Srf;Dbnl;Dbn1;Twf2;Vegfa;Slit1;Actr3;Olfm1;Abl1;Sema4a;Ilk;Trim46;Lrp1;Bdnf;Cdk5r1;Dscam;Rtn4r;Rtn4;Aatk;Ptprs;Rnf6;Dnm2;Myo5b;Mgll;Sema6c;Zfyve27;Mapt;Sema3b;Clasp2;Islr2;Megf8	34
BP	GO:0060074	synapse maturation	15/2172	31/16259	2.66907e-06	0.000604974	0.000569295	Sez6;Camk2b;Ywhaz;Abl2;Igsf21;Palm;Dab2ip;Sez6l;Sybu;Bcan;Sez6l2;Shank1;Neurl1a;Nrg2;Adgrl1	15
BP	GO:0050885	neuromuscular process controlling balance	24/2172	67/16259	2.71617e-06	0.000604974	0.000569295	Camk2b;Grin2c;Psap;Rac3;Pde8b;Jph4;Jph3;Gaa;Cln8;Abl2;Abl1;Nr4a3;Shank3;Rbfox2;Camta1;Rbfox1;Nlgn2;Abr;Aplp2;Atp2b2;Nkx6-2;Myo7a;Shank1;Cacna1a	24
BP	GO:0032535	regulation of cellular component size	86/2172	398/16259	3.12151e-06	0.000646645	0.000608509	Bcl11a;Add1;Sema6b;Ifrd1;Apoe;Arpc2;Cdk4;Coro1b;Spire2;Eln;Srf;Pick1;Wasf1;Dbnl;Trim27;Dbn1;Ptk2b;Nefm;Dmtn;Wnt7b;Twf2;Vegfa;Slit1;Baiap2;Rptor;Cln8;Actr3;Olfm1;Abl1;Gsn;Sema4a;Epha7;Tpm1;Capzb;Hp1bp3;Ulk1;Pex11a;Coro1a;Arfip2;Ilk;Fgf13;Pik3r2;Prex1;Atp13a2;Ssh3;Shank3;Slc12a9;Specc1l;Trim46;Sptan1;Kank3;Lrp1;Add3;Bdnf;Cdk5r1;Cdc42ep4;Akt1s1;Dscam;Rtn4r;Rtn4;Carmil2;Aatk;Pfn2;Ptprs;Rnf6;Dnm2;Wash…	86
BP	GO:0007044	cell-substrate junction assembly	29/2172	90/16259	3.12658e-06	0.000646645	0.000608509	Acvrl1;Dusp3;Ptk2b;Dmtn;Plec;Vegfa;Ldb1;Abl1;Src;Fam107a;Col16a1;Lrp1;Ajuba;Camsap3;Gpm6b;Actg1;Pxn;Taok2;Itgb1bp1;Bcas3;Dst;Sorbs1;Ptprj;Clasp2;Thy1;Cfl1;Map4k4;Tns1;Dapk3	29
CC	GO:0005874	microtubule	86/2192	421/16470	2.60859e-05	0.000666121	0.000545253	Pcnt;Cct3;Tiam1;Apoe;Map3k11;Kifc2;Mid1ip1;Mta1;Dynll1;Rassf1;Enkd1;Tppp3;Shroom1;Dync1h1;Septin9;Map1s;Tpgs1;Dynll2;Cct5;Nckap5l;Clip4;Klc2;Eif3a;Baiap2;Tubgcp2;Stau2;Rassf5;Ttll11;Snph;Map1lc3a;Dclk2;Rmdn1;Kif17;Nudc;Kcnab2;Kif1b;Dvl1;Clip1;Ttll3;Stim1;Fgf13;Kifc3;Ccsap;Map4;Mid1;Dcdc2a;Clip2;Gas2l1;Dpp9;Lzts2;Kif16b;Jakmip1;Pde4dip;Odf2;Map2k2;Eml2;Rusc1;Eml1;Atat1;Camsap3;Sarm1;Rgs14;Stard9;K…	86
CC	GO:0032432	actin filament bundle	28/2192	95/16470	2.79573e-05	0.000666316	0.000545413	Tpm4;Coro1b;Cyba;Pdlim4;Septin9;Pdlim2;Tpm3;Fscn1;Ilk;Pls3;Acta1;Fam107a;Rflna;Gas2l1;Pdlim7;Myh14;Ablim3;Mprip;Pxn;Zyx;Ablim1;Septin5;Synpo;Dst;Sorbs1;Actb;Cfl1;Sipa1l3	28
CC	GO:0042641	actomyosin	28/2192	95/16470	2.79573e-05	0.000666316	0.000545413	Tpm4;Stx1a;Coro1b;Cyba;Pdlim4;Septin9;Pdlim2;Tpm3;Fscn1;Ilk;Acta1;Fam107a;Gas2l1;Cdc42bpb;Pdlim7;Myh14;Ablim3;Mprip;Pxn;Zyx;Ablim1;Myo18a;Septin5;Synpo;Dst;Sorbs1;Actb;Sipa1l3	28
CC	GO:0022627	cytosolic small ribosomal subunit	17/2192	45/16470	3.29875e-05	0.000740932	0.00060649	Rps18;Rack1;Rps10;Rps14;Rps26;Mrps11;Rpsa;Fau;Rps15;Rps12;Uba52;Rps16;Hba-a2;Rps6;Rps19;Rps27;Rps13	17
CC	GO:0030863	cortical cytoskeleton	33/2192	121/16470	3.31606e-05	0.000740932	0.00060649	Flot1;Tpm4;Nsmf;Sptbn4;Med28;Shroom1;Dbnl;Dbn1;Pdlim2;Dmtn;Gsn;Tpm3;Calb1;Capzb;Epb41;Coro1a;Bsn;Dcdc2a;Ppp1r9b;Cldn5;Pde4dip;Sptan1;Llgl1;Mtss2;Prkcb;Rtkn;Rims3;Myadm;Actb;Triobp;Clasp2;Cfl1;Akap13	33
CC	GO:0008328	ionotropic glutamate receptor complex	19/2192	54/16470	3.70251e-05	0.000790787	0.000647299	Scrib;Grin2d;Grin2c;Grik5;Ptk2b;Shisa9;Grik1;Cnih2;Olfm1;Grin1;Olfm2;Shank3;Dlgap3;Cpt1c;Dlg2;Cacng8;Shank1;Shisa8;Grin2a	19
CC	GO:0099146	intrinsic component of postsynaptic density membrane	24/2192	77/16470	3.76039e-05	0.000790787	0.000647299	Grin2d;Abhd17a;Grik5;Shisa9;Cnih2;Grin1;Epha7;Grid1;Lrfn3;Adam22;Ptprf;Lrfn4;Lrrc4b;Rtn4;Plppr4;Ptprs;Dlg2;Ptpro;Scn8a;Atp2b2;Cacng8;Lrfn1;Grin2a;Slc16a7	24
BP	GO:0050807	regulation of synapse organization	64/2172	274/16259	4.08836e-06	0.000816403	0.000768256	Tiam1;Camk2b;Apoe;Abhd17a;Chmp2b;Lrrtm1;Dbnl;Asic2;Dbn1;Ywhaz;Nptxr;Baiap2;Stau2;Nrp2;Actr3;Abl1;Grin1;Itpka;Sema4a;Epha7;Mecp2;Camkv;Snap91;Shank3;Pcdh8;Adgrb1;Arhgap33;Lrfn3;Arhgap44;Ntng2;Ptprf;Lrrc24;Oxtr;Bdnf;Cdk5r1;Lrfn4;Nlgn2;Lrrc4b;Dab2ip;Ptprs;Lrtm2;Rims3;Agrn;Dtnbp1;Myo5b;Kalrn;Ptpro;Dctn1;Homer1;Dag1;Klk8;Cux2;Cttnbp2;Sorbs1;Adgrb2;Lrp8;Srcin1;Lrfn1;Neurl1a;Arhgef9;Nrg2;Cfl1;Shisa7;Adg…	64
BP	GO:0010970	transport along microtubule	43/2172	162/16259	5.43344e-06	0.00104884	0.00098698	Stk11;Bloc1s6;Dynll1;Rhot1;Dync1h1;Wasf1;Rab1a;Agtpbp1;Nefm;Klc2;Cnih2;Caly;Stau2;Ssna1;Kif17;Kif1b;Uchl1;Mecp2;Bsn;Ssx2ip;Trim46;Rhot2;Tmem108;Tmem201;Bicdl1;Camsap3;Sun1;Kif1c;Dtnbp1;Dlg2;Fbxw11;Dctn1;Klc1;Mapk8ip3;Sybu;Dst;Mapt;Rasgrp1;Cep131;Snapin;Klc3;Spg7;Arhgap21	43
MF	GO:0003779	actin binding	89/2147	417/16133	3.06688e-06	0.00111021	0.00105996	Add1;Tpm4;Bloc1s6;Arpc2;Coro1b;Spire2;Sptbn4;Med28;Pick1;Shroom1;Pdlim4;Map1s;Gipc1;Wasf1;Dbnl;Vash1;Dbn1;Pdlim2;Dmtn;Plec;Twf2;Actr3;Nebl;Abl1;Gsn;Epb41l1;Tpm3;Coro2a;Tpm1;Capzb;Hpca;Epb41;Fscn1;Coro1a;Pls3;Ophn1;Myo6;Fam107a;Gas2l1;Ssh3;Coro7;Ppp1r9b;Shank3;Crocc;Myo16;Pdlim7;Sptan1;Myh14;Ablim3;Add3;Mtss2;Rusc1;Cdk5r1;Epb41l2;Tmem201;Ajuba;Ablim2;Samd14;Camsap3;Mprip;Pfn2;Myo9b;Washc1;Myo5b;Ab…	89
BP	GO:1900006	positive regulation of dendrite development	32/2172	107/16259	5.95046e-06	0.00111158	0.00104603	Sez6;Tiam1;Camk2b;Apoe;Cux1;Dbnl;Dbn1;Ache;Vldlr;Baiap2;Stau2;Actr3;Itpka;Mapkapk5;Ilk;Mecp2;Shank3;Cul7;Pacsin1;Palm;Ptprf;Nlgn2;Dab2ip;Myo5b;Kalrn;Numbl;Cux2;Foxo6;Lrp8;Shank1;Neurl1a;Cfl1	32
BP	GO:0098962	regulation of postsynaptic neurotransmitter receptor activity	2172-11-01	19/16259	6.34141e-06	0.0011476	0.00107992	Dlgap4;Nptxr;Shisa9;Cnih2;Src;Dlgap3;Homer1;Homer3;Dlgap1;Shisa7;Begain	11
BP	GO:0050684	regulation of mRNA processing	39/2172	143/16259	7.29098e-06	0.00127946	0.001204	Supt6;Puf60;Supt5;Wtap;Cdk9;Rbfox3;Ddx5;Tra2b;Pcbp4;Celf4;BC005624;Rbm39;Celf3;Rnf20;Srsf9;Hnrnpl;Rbm42;Zbtb7a;Rbfox2;Prdx6;Sfswap;Cirbp;Rbfox1;Khdrbs1;Cpsf6;Hnrnpa2b1;Hsf1;Snrnp70;Safb2;Srsf1;Zfp64;Mbnl2;Rnps1;Dazap1;Srsf5;Safb;Nelfe;Sf1;Celf5	39
CC	GO:0098878	neurotransmitter receptor complex	19/2192	56/16470	6.57406e-05	0.00134299	0.0010993	Scrib;Grin2d;Grin2c;Grik5;Ptk2b;Shisa9;Grik1;Cnih2;Olfm1;Grin1;Olfm2;Shank3;Dlgap3;Cpt1c;Dlg2;Cacng8;Shank1;Shisa8;Grin2a	19
BP	GO:0099010	modification of postsynaptic structure	13/2172	26/16259	7.91169e-06	0.00134755	0.00126807	Tiam1;Chmp2b;Wasf1;Baiap2;Cabp1;Camkv;Arhgap44;Pfn2;Myo5b;Kalrn;Cttnbp2;Synpo;Cfl1	13
BP	GO:0048041	focal adhesion assembly	26/2172	80/16259	8.36266e-06	0.00138366	0.00130206	Acvrl1;Dusp3;Ptk2b;Dmtn;Vegfa;Ldb1;Abl1;Src;Fam107a;Col16a1;Lrp1;Ajuba;Camsap3;Gpm6b;Actg1;Pxn;Taok2;Itgb1bp1;Bcas3;Sorbs1;Ptprj;Clasp2;Thy1;Cfl1;Map4k4;Dapk3	26
CC	GO:0005884	actin filament	34/2192	131/16470	7.5965e-05	0.00150875	0.00123499	Tpm4;Arpc2;Coro1b;Sptbn4;Rac3;Pdlim4;Dbnl;Dbn1;Pdlim2;Dmtn;Twf2;Mark2;Actr3;Src;Tpm3;Tpm1;Coro1a;Pls3;Acta1;Myo6;Gas2l1;Specc1l;Pdlim7;Keap1;Actg1;Whrn;Myo9b;Actb;Gck;Apc2;Gas7;Wipf3;Akap13;Dapk3	34
CC	GO:0099092	postsynaptic density, intracellular component	13/2192	31/16470	7.87297e-05	0.0015214	0.00124534	Ctnnb1;Baiap2;Shank3;Psd;Prr7;Abr;Dnm2;Syngap1;Iqsec2;Dlgap1;Iqsec1;Nr3c2;Gapdh	13
CC	GO:0099061	integral component of postsynaptic density membrane	22/2192	71/16470	8.62405e-05	0.00161784	0.00132428	Grin2d;Grik5;Shisa9;Cnih2;Grin1;Epha7;Grid1;Lrfn3;Adam22;Ptprf;Lrfn4;Lrrc4b;Rtn4;Plppr4;Ptprs;Ptpro;Scn8a;Atp2b2;Cacng8;Lrfn1;Grin2a;Slc16a7	22
CC	GO:0098831	presynaptic active zone cytoplasmic component	2192-10-01	20/16470	8.82456e-05	0.00161784	0.00132428	Ctnnb1;Gucy1b1;Unc13a;Bsn;Rims3;Ctbp1;Iqsec2;Nr3c2;Rimbp2;Ppfia3	10
CC	GO:0001725	stress fiber	25/2192	86/16470	9.44455e-05	0.00164704	0.00134818	Tpm4;Coro1b;Cyba;Pdlim4;Septin9;Pdlim2;Tpm3;Fscn1;Ilk;Acta1;Fam107a;Gas2l1;Pdlim7;Myh14;Ablim3;Mprip;Pxn;Zyx;Ablim1;Septin5;Synpo;Dst;Sorbs1;Actb;Sipa1l3	25
CC	GO:0097517	contractile actin filament bundle	25/2192	86/16470	9.44455e-05	0.00164704	0.00134818	Tpm4;Coro1b;Cyba;Pdlim4;Septin9;Pdlim2;Tpm3;Fscn1;Ilk;Acta1;Fam107a;Gas2l1;Pdlim7;Myh14;Ablim3;Mprip;Pxn;Zyx;Ablim1;Septin5;Synpo;Dst;Sorbs1;Actb;Sipa1l3	25
BP	GO:0099563	modification of synaptic structure	15/2172	34/16259	1.11076e-05	0.00172127	0.00161975	Tiam1;Chmp2b;Wasf1;Baiap2;Abl1;Cabp1;Camkv;Dlgap3;Arhgap44;Pfn2;Myo5b;Kalrn;Cttnbp2;Synpo;Cfl1	15
BP	GO:0150116	regulation of cell-substrate junction organization	22/2172	63/16259	1.12435e-05	0.00172127	0.00161975	Acvrl1;Dusp3;Dmtn;Vegfa;Ldb1;Abl1;Src;Fam107a;Col16a1;Lrp1;Camsap3;Gpm6b;Actg1;Itgb1bp1;Bcas3;Iqsec1;Ptprj;Clasp2;Thy1;Cfl1;Map4k4;Dapk3	22
BP	GO:1902414	protein localization to cell junction	35/2172	125/16259	1.12948e-05	0.00172127	0.00161975	Lsr;Scrib;Grin2c;Stx7;Lrrtm1;Asic2;Vamp2;Dbn1;Nptxr;Cnih2;Baiap2;Stau2;Grin1;Kif17;Nsg1;Bsn;Git1;Adam22;Arhgap44;Nlgn2;Actg1;Dlg2;Kalrn;Nrxn2;Homer1;Dag1;Klc1;Mapk8ip3;Cacng8;Iqsec2;Dlgap1;Mapt;Actb;Shank1;Grin2a	35
BP	GO:0001558	regulation of cell growth	87/2172	417/16259	1.16973e-05	0.0017369	0.00163446	Acvrl1;Bcl11a;Sema6b;Ifrd1;Bbc3;Tgfb1;Hdgfl2;Apoe;Stk11;Ddr1;Ppan;Ddx49;Hyal2;Hyal1;Srf;Cyba;Igfbp4;Rack1;Dbnl;Dbn1;Bap1;Ptk2b;Twf2;Vegfa;Smarca2;Slit1;Rptor;Sox17;Actr3;Adipor1;Olfm1;Abl1;Adam15;Sema4a;Epha7;Unc13a;Mad2l2;Ulk1;Rasal1;Vgll4;Ilk;Fgf13;Mecp2;Fam107a;Gas2l1;Ppp1r9b;Trim46;Brat1;Dcbld2;Flcn;Lrp1;Bdnf;Cdk5r1;Cirbp;Dscam;Sfn;Exosc4;Rtn4r;Rtn4;Aatk;Dab2ip;Ptprs;Rnf6;Dnm2;Myo5b;Cpne6;P3h…	87
CC	GO:0032589	neuron projection membrane	21/2192	68/16470	0.000130697	0.00217726	0.00178219	Hcn2;Shisa9;Gabbr1;Unc5a;Grin1;Hpca;Adora1;Ppp1r9b;Dagla;Palm;Ripor2;Gabra5;Mapk8ip3;Cacng8;Slc12a5;Mapt;Adora2a;Kcnc3;Thy1;Shisa7;Shisa8	21
CC	GO:0098948	intrinsic component of postsynaptic specialization membrane	29/2192	108/16470	0.00013094	0.00217726	0.00178219	Grin2d;Abhd17a;Grik5;Lrrtm1;Shisa9;Cnih2;Grin1;Epha7;Gabrb3;Grid1;Lrfn3;Adam22;Ptprf;Lrfn4;Nlgn2;Lrrc4b;Rtn4;Plppr4;Ptprs;Gabra5;Dlg2;Ptpro;Scn8a;Atp2b2;Cacng8;Lrfn1;Shisa7;Grin2a;Slc16a7	29
BP	GO:0051893	regulation of focal adhesion assembly	21/2172	60/16259	1.70098e-05	0.00231278	0.00217639	Acvrl1;Dusp3;Dmtn;Vegfa;Ldb1;Abl1;Src;Fam107a;Col16a1;Lrp1;Camsap3;Gpm6b;Actg1;Itgb1bp1;Bcas3;Ptprj;Clasp2;Thy1;Cfl1;Map4k4;Dapk3	21
BP	GO:0090109	regulation of cell-substrate junction assembly	21/2172	60/16259	1.70098e-05	0.00231278	0.00217639	Acvrl1;Dusp3;Dmtn;Vegfa;Ldb1;Abl1;Src;Fam107a;Col16a1;Lrp1;Camsap3;Gpm6b;Actg1;Itgb1bp1;Bcas3;Ptprj;Clasp2;Thy1;Cfl1;Map4k4;Dapk3	21
BP	GO:0097106	postsynaptic density organization	15/2172	35/16259	1.70453e-05	0.00231278	0.00217639	Lrrtm1;Dbn1;Dgkz;Ophn1;Shank3;Tmem108;Lrfn4;Nlgn2;Lrrc4b;Ptprs;Nrxn2;Syngap1;Shank1;Lrfn1;Cfl1	15
BP	GO:0048168	regulation of neuronal synaptic plasticity	23/2172	69/16259	1.71731e-05	0.00231278	0.00217639	Camk2b;Nsmf;Shisa9;Grik1;Jph3;Grin1;Unc13a;Ncdn;Shank3;Vgf;Bdnf;Egr1;Kcnn2;Kalrn;Syngap1;Syn1;Synpo;Neurl1a;Shisa7;Slc8a2;Shisa8;Grin2a;Ppfia3	23
BP	GO:0008090	retrograde axonal transport	2172-12-01	24/16259	1.78128e-05	0.00234441	0.00220614	Dync1h1;Agtpbp1;Caly;Kif1b;Mecp2;Bsn;Tmem108;Kif1c;Dlg2;Fbxw11;Dst;Snapin	12
CC	GO:0043209	myelin sheath	48/2192	213/16470	0.000144534	0.00234869	0.00192252	Ckb;Cct3;Scrib;Eno2;Prdx2;Nme2;Vdac2;Tkt;Nefm;Cct5;Gsto1;Atp5b;Atp5c1;Pard3;Ndufa10;Hspa5;Gsn;Car2;Uchl1;Fscn1;Gnb2;Aldoa;Gnao1;Mif;Igsf8;Cox6a1;Nfasc;Cldn5;Pacsin1;Sptan1;Mbp;Myh14;Llgl1;Ywhag;Gdi2;Rtn4;Actg1;Sirt2;Dnm1;Cox5b;Syn1;Uba52;Actb;Ubc;Gjc2;Thy1;Gapdh;Atp5pb	48
BP	GO:0060079	excitatory postsynaptic potential	27/2172	88/16259	1.85847e-05	0.00236879	0.00222909	Sez6;Grin2c;Cacnb3;Grik5;Stx1a;Dbn1;Ptk2b;Grik1;Celf4;Grk2;Baiap2;Grin1;Dvl1;Mecp2;Adora1;Shank3;Tmem108;Bdnf;Npas4;Nlgn2;Bscl2;Cux2;Adora2a;Shank1;Slc8a2;Begain;Grin2a	27
BP	GO:0099601	regulation of neurotransmitter receptor activity	22/2172	65/16259	1.98236e-05	0.00236879	0.00222909	Dlgap4;Rgs9;Ptk2b;Nptxr;Shisa9;Cnih2;Src;Slc6a9;Shank3;Dlgap3;Nlgn2;Mink1;Homer1;Homer3;Cacng8;Dlgap1;Shank1;Cfl1;Shisa7;Shisa8;Begain;Grin2a	22
BP	GO:0061572	actin filament bundle organization	43/2172	170/16259	1.99605e-05	0.00236879	0.00222909	Add1;Coro1b;Spire2;Eln;Srf;Shroom1;Pdlim4;Dbn1;Ptk2b;Sorbs3;Dmtn;Baiap2;Abl2;Abl1;Src;Tpm1;Fscn1;Pls3;Pik3r2;Fam107a;Rflna;Id1;Shank3;Arhgef10l;Kank3;Add3;Tesk1;Actg1;Fam171a1;Pfn2;Pxn;Zyx;Itgb1bp1;Mtss1;Arap1;Synpo;Sorbs1;Shank1;Gas7;Triobp;Clasp2;Cfl1;Add2	43
BP	GO:0099565	chemical synaptic transmission, postsynaptic	29/2172	98/16259	1.99862e-05	0.00236879	0.00222909	Sez6;Grin2c;Cacnb3;Grik5;Stx1a;Dbn1;Ptk2b;Grik1;Celf4;Grk2;Baiap2;Grin1;Dvl1;Mecp2;Adora1;Shank3;Gabrb3;Tmem108;Bdnf;Npas4;Nlgn2;Insyn1;Bscl2;Cux2;Adora2a;Shank1;Slc8a2;Begain;Grin2a	29
BP	GO:0010976	positive regulation of neuron projection development	77/2172	363/16259	2.00433e-05	0.00236879	0.00222909	Sez6;Serpinf1;Bcl11a;Tiam1;Camk2b;Apoe;Stk11;Dvl3;Cux1;Srf;Dbnl;Nme2;Dbn1;Ptk2b;Twf2;Ache;Vegfa;Vldlr;Mark2;Baiap2;Stau2;Stk25;Actr3;Abl2;Hspa5;Zeb2;Itpka;Ltk;Unc13a;Dvl1;Mapkapk5;Rasal1;Ptpn5;Ilk;Mecp2;Tmem30a;Snap91;Mif;Shank3;Plk5;Ndrg4;Cul7;Pacsin1;Palm;Atp1b2;Map2k2;Ptprf;Lrp1;Ranbp1;Bdnf;Dscam;Nlgn2;Plxnb2;Rtn4;Dab2ip;Plxnb1;Myo5b;Cpne6;Kalrn;Numbl;P3h1;Ap2a1;Cux2;Rgma;Scn1b;Zfyve27;Mapt;Fo…	77
BP	GO:0030705	cytoskeleton-dependent intracellular transport	47/2172	192/16259	2.10909e-05	0.00244275	0.00229869	Stk11;Bloc1s6;Dynll1;Rhot1;Dync1h1;Wasf1;Rab1a;Agtpbp1;Nefm;Klc2;Cnih2;Caly;Stau2;Ssna1;Kif17;Kif1b;Uchl1;Mecp2;Bsn;Myo6;Ssx2ip;Trim46;Rhot2;Tmem108;Tmem201;Bicdl1;Camsap3;Sun1;Kif1c;Dtnbp1;Myo5b;Dlg2;Fbxw11;Dctn1;Klc1;Mapk8ip3;Sybu;Dst;Mapt;Rasgrp1;Cep131;Myo7a;Snapin;Klc3;Spg7;Ccdc88b;Arhgap21	47
CC	GO:0099091	postsynaptic specialization, intracellular component	14/2192	37/16470	0.000158935	0.00252531	0.00206709	Ctnnb1;Baiap2;Src;Shank3;Psd;Prr7;Abr;Dnm2;Syngap1;Iqsec2;Dlgap1;Iqsec1;Nr3c2;Gapdh	14
BP	GO:0051017	actin filament bundle assembly	42/2172	167/16259	2.87019e-05	0.00325907	0.00306687	Add1;Coro1b;Spire2;Eln;Srf;Shroom1;Pdlim4;Dbn1;Ptk2b;Sorbs3;Dmtn;Baiap2;Abl2;Abl1;Src;Tpm1;Fscn1;Pls3;Pik3r2;Fam107a;Id1;Shank3;Arhgef10l;Kank3;Add3;Tesk1;Actg1;Fam171a1;Pfn2;Pxn;Zyx;Itgb1bp1;Mtss1;Arap1;Synpo;Sorbs1;Shank1;Gas7;Triobp;Clasp2;Cfl1;Add2	42
CC	GO:0099699	integral component of synaptic membrane	49/2192	222/16470	0.000210528	0.00327234	0.00267857	Grin2d;Grik5;Stx1a;Aph1a;Lrrtm1;Shisa9;Grik1;Grm2;Gabbr1;Cnih2;Nrp2;Grin1;Epha7;Slc6a9;Slc6a8;Cspg5;Adora1;Dagla;Pcdh8;Gabrb3;Adgrb1;Grid1;Lrfn3;Adam22;Ptprf;Lrfn4;Nlgn2;Lrrc4b;Rtn4;Plppr4;Kcnj9;Ptprs;Gabra5;Ptpro;Cacna1h;Scn8a;Atp2b2;Cacng8;Adora2a;Kcnc3;Lrfn1;Shisa7;Syt3;Cacna1a;Adgrl1;Slc8a2;Cacna1e;Grin2a;Slc16a7	49
BP	GO:1902903	regulation of supramolecular fiber organization	76/2172	361/16259	2.96768e-05	0.00330497	0.00311006	Add1;Apoe;Arpc2;Mid1ip1;Coro1b;Spire2;Eln;Pick1;Pdlim4;Map1s;Wasf1;Dbnl;Trim27;Dbn1;Ptk2b;Sorbs3;Dmtn;Twf2;Arl2;Baiap2;Actr3;Abl1;Gsn;Ttbk2;Tpm1;Capzb;Hspg2;Emilin1;Clip1;Coro1a;Arfip2;Fgf13;Mecp2;Pik3r2;Ldlr;Prex1;Mid1;Gas2l1;Ssh3;Id1;Shank3;Arhgef10l;Specc1l;Inpp5j;Pde4dip;Sptan1;Eml2;Kank3;Add3;Cdc42ep4;Bmerb1;Camsap3;Tesk1;Actg1;Carmil2;Pfn2;Pxn;Washc1;Chadl;Itgb1bp1;Dctn1;Mtss1;Arap1;Arpc1b;…	76
BP	GO:0048024	regulation of mRNA splicing, via spliceosome	30/2172	105/16259	3.05959e-05	0.00334303	0.00314587	Puf60;Wtap;Rbfox3;Ddx5;Tra2b;Pcbp4;Celf4;BC005624;Rbm39;Celf3;Srsf9;Hnrnpl;Rbm42;Zbtb7a;Rbfox2;Prdx6;Sfswap;Cirbp;Rbfox1;Khdrbs1;Hnrnpa2b1;Snrnp70;Srsf1;Zfp64;Mbnl2;Rnps1;Dazap1;Srsf5;Sf1;Celf5	30
CC	GO:0099240	intrinsic component of synaptic membrane	52/2192	240/16470	0.000223118	0.00338601	0.00277161	Grin2d;Abhd17a;Grik5;Stx1a;Aph1a;Lrrtm1;Shisa9;Grik1;Grm2;Gabbr1;Cnih2;Nrp2;Grin1;Epha7;Slc6a9;Slc6a8;Cspg5;Adora1;Dagla;Pcdh8;Gabrb3;Adgrb1;Grid1;Lrfn3;Adam22;Ntng2;Ptprf;Lrfn4;Nlgn2;Lrrc4b;Rtn4;Plppr4;Kcnj9;Ptprs;Gabra5;Dlg2;Ptpro;Cacna1h;Scn8a;Atp2b2;Cacng8;Adora2a;Kcnc3;Lrfn1;Shisa7;Syt3;Cacna1a;Adgrl1;Slc8a2;Cacna1e;Grin2a;Slc16a7	52
CC	GO:0031256	leading edge membrane	36/2192	149/16470	0.000227312	0.00338601	0.00277161	Tiam1;Arpc2;Plekho1;Hcn2;Shisa9;Gabbr1;Unc5a;Grin1;Src;Hpca;Myo6;Fam107a;Adora1;Ppp1r9b;Dagla;Psd;Pacsin1;Palm;Arhgap44;Mtss2;Ripor2;Gabra5;Dnm2;Mapk8ip3;Cacng8;Slc12a5;Mapt;Apc2;Adora2a;Kcnc3;Ptprj;Clasp2;Thy1;Shisa7;Abca7;Shisa8	36
BP	GO:0008361	regulation of cell size	49/2172	206/16259	3.19771e-05	0.00342924	0.003227	Bcl11a;Add1;Sema6b;Ifrd1;Apoe;Cdk4;Srf;Dbnl;Dbn1;Twf2;Vegfa;Slit1;Rptor;Cln8;Actr3;Olfm1;Abl1;Sema4a;Epha7;Ulk1;Ilk;Fgf13;Shank3;Slc12a9;Trim46;Lrp1;Bdnf;Cdk5r1;Akt1s1;Dscam;Rtn4r;Rtn4;Aatk;Ptprs;Rnf6;Dnm2;Myo5b;Atp2b2;Mgll;Sema6c;Rgma;Slc12a5;Zfyve27;Mapt;Sema3b;Clasp2;Islr2;Cfl1;Megf8	49
CC	GO:0008021	synaptic vesicle	51/2192	235/16470	0.000244656	0.00356998	0.00292221	Sgta;Stx1a;Syngr3;Aph1a;Pick1;Gipc1;Stx7;Vamp2;Vdac2;Gabbr1;Rab40c;Slc2a8;Grin1;Tmem230;Unc13a;Sh3gl2;Slc6a9;Slc30a3;Apba2;Abcc8;Ptpn5;Cdk16;Bace1;Trappc4;Bsn;Snap91;Atg9a;Wfs1;Scamp5;Brsk1;Cltb;Bdnf;Septin6;Rnf112;Syt5;Ptprs;Synpr;Penk;Dtnbp1;Syt7;Dlg2;Dnm1;Syn1;Cttnbp2;Vti1a;Septin5;Sphk1;Snapin;Trim9;Rab3c;Grin2a	51
BP	GO:0050773	regulation of dendrite development	46/2172	190/16259	3.45293e-05	0.00363562	0.00342121	Sez6;Bcl11a;Tiam1;Camk2b;Apoe;Stk11;Cux1;Nsmf;Dbnl;Dbn1;Ache;Vldlr;Baiap2;Stau2;Actr3;Grin1;Itpka;Mapkapk5;Ilk;Mecp2;Carm1;Prex1;Id1;Shank3;Cul7;Arhgap33;Pacsin1;Palm;Arhgap44;Ptprf;Cdk5r1;Nlgn2;Sarm1;Dab2ip;Ptprs;Dtnbp1;Myo5b;Kalrn;Numbl;Cux2;Foxo6;Lrp8;Srcin1;Shank1;Neurl1a;Cfl1	46
BP	GO:1902904	negative regulation of supramolecular fiber organization	40/2172	158/16259	3.74382e-05	0.00387152	0.00364319	Add1;Apoe;Arpc2;Mid1ip1;Coro1b;Pick1;Dbn1;Dmtn;Twf2;Gsn;Ttbk2;Tpm1;Capzb;Hspg2;Emilin1;Coro1a;Fgf13;Ldlr;Mid1;Gas2l1;Ssh3;Shank3;Specc1l;Inpp5j;Sptan1;Eml2;Kank3;Add3;Bmerb1;Camsap3;Carmil2;Pfn2;Chadl;Arap1;Myadm;Apc2;Shank1;Clasp2;Cfl1;Add2	40
BP	GO:0060999	positive regulation of dendritic spine development	21/2172	63/16259	3.94453e-05	0.00400744	0.0037711	Tiam1;Camk2b;Apoe;Dbnl;Dbn1;Baiap2;Stau2;Actr3;Itpka;Mapkapk5;Mecp2;Shank3;Palm;Nlgn2;Kalrn;Cux2;Foxo6;Lrp8;Shank1;Neurl1a;Cfl1	21
BP	GO:0099175	regulation of postsynapse organization	35/2172	132/16259	4.01367e-05	0.00400744	0.0037711	Tiam1;Camk2b;Apoe;Abhd17a;Chmp2b;Lrrtm1;Dbnl;Dbn1;Nptxr;Baiap2;Stau2;Nrp2;Actr3;Grin1;Itpka;Epha7;Shank3;Arhgap33;Arhgap44;Ptprf;Cdk5r1;Lrfn4;Lrrc4b;Ptprs;Dtnbp1;Kalrn;Homer1;Cux2;Sorbs1;Lrp8;Srcin1;Lrfn1;Arhgef9;Cfl1;Shisa7	35
CC	GO:0099060	integral component of postsynaptic specialization membrane	27/2192	102/16470	0.000283357	0.00405201	0.00331677	Grin2d;Grik5;Lrrtm1;Shisa9;Cnih2;Grin1;Epha7;Gabrb3;Grid1;Lrfn3;Adam22;Ptprf;Lrfn4;Nlgn2;Lrrc4b;Rtn4;Plppr4;Ptprs;Gabra5;Ptpro;Scn8a;Atp2b2;Cacng8;Lrfn1;Shisa7;Grin2a;Slc16a7	27
BP	GO:0050771	negative regulation of axonogenesis	22/2172	68/16259	4.38467e-05	0.00430366	0.00404985	Bcl11a;Sema6b;Ifrd1;Slit1;Actr3;Sema4a;Epha7;Ulk1;Fgf13;Trim46;Cdk5r1;Rtn4r;Rtn4;Aatk;Ptprs;Rnf6;Syngap1;Sema6c;Rgma;Sema3b;Dab1;Thy1	22
CC	GO:0030027	lamellipodium	39/2192	168/16470	0.000308911	0.00432085	0.00353684	Flot1;Arpc2;Ctnnb1;Coro1b;Pdlim4;Wasf1;Dbnl;Nme2;Dbn1;Ptk2b;Twf2;Fgd1;Actr3;Abl2;Gsn;Dgkz;Capzb;Tesc;Fscn1;Coro1a;Ilk;Arhgef7;Ppp1r9b;Arap3;Ablim3;Mtss2;Ajuba;Carmil2;Pxn;Myo9b;Dnm2;Itgb1bp1;Ablim1;Dag1;Plekhg5;Actb;Apc2;Srcin1;Cfl1	39
CC	GO:0017146	NMDA selective glutamate receptor complex	2192-07-01	12/16470	0.000314244	0.00432085	0.00353684	Grin2d;Grin2c;Ptk2b;Grin1;Dlgap3;Shank1;Grin2a	7
BP	GO:0031345	negative regulation of cell projection organization	48/2172	203/16259	4.49992e-05	0.00434318	0.00408704	Sez6;Bcl11a;Sema6b;Ifrd1;Apoe;Prkcsh;Coro1b;Mdm2;H2-K1;Slit1;Actr3;Sema4a;Epha7;Capzb;Crmp1;Ulk1;Fgf13;Mecp2;Carm1;Map4;Id1;Trim46;Inpp5j;Rap1gap;Arhgap44;Ptprf;Lrp1;Cdk5r1;Rtn4r;Rtn4;Aatk;Pfn2;Ptprs;Rnf6;Dtnbp1;Dnm2;Syngap1;Klk8;Sema6c;Rgma;Sema3b;Dab1;Snapin;Thy1;Cfl1;Rtn4rl2;Map4k4;Spock1	48
BP	GO:0021695	cerebellar cortex development	21/2172	64/16259	5.13892e-05	0.0048786	0.00459088	Sez6;Pcnt;Ogdh;Coq8b;Psap;Agtpbp1;Ldb1;Gli1;Hspa5;Ttbk2;Ulk1;Ophn1;Uqcrq;Whrn;Nav2;Sez6l;Nfix;Atp2b2;Rere;Sez6l2;Cacna1a	21
CC	GO:0001726	ruffle	35/2192	148/16470	0.000424861	0.00573162	0.00469161	Rab34;Tiam1;Arpc2;Plekho1;Dbnl;Nme2;Fgd1;Actr3;Abl1;Gsn;Src;Tesc;Fscn1;Frmd4b;Arfip2;Mtm1;Myo6;Fam107a;Ppp1r9b;Psd;Arap3;Inpp5j;Pacsin1;Pdlim7;Mtss2;Carmil2;Myo9b;Dnm2;Itgb1bp1;Gnas;Myadm;Gas7;Ptprj;Clasp2;Abca7	35
CC	GO:0048786	presynaptic active zone	25/2192	94/16470	0.000433481	0.00573961	0.00469816	Flot1;Stx1a;Ctnnb1;Gucy1b1;Unc13a;Bsn;Snap91;Adora1;Lrfn3;Arhgap44;Ntng2;Rims3;Cacna1h;Ctbp1;Syn1;Scn8a;Atp2b2;Gad1;Iqsec2;Adora2a;Nr3c2;Cacna1a;Ppfia4;Rimbp2;Ppfia3	25
BP	GO:0048671	negative regulation of collateral sprouting	2172-07-01	10/16259	6.23422e-05	0.00582296	0.00547955	Bcl11a;Ifrd1;Epha7;Ulk1;Fgf13;Ptprs;Rgma	7
BP	GO:0060078	regulation of postsynaptic membrane potential	31/2172	114/16259	6.4623e-05	0.00594018	0.00558986	Sez6;Grin2c;Cacnb3;Grik5;Stx1a;Dbn1;Ptk2b;Grik1;Celf4;Grk2;Baiap2;Grin1;Dvl1;Mecp2;Adora1;Shank3;Gabrb3;Tmem108;Bdnf;Npas4;Nlgn2;Gabra5;Insyn1;Bscl2;Cux2;Adora2a;Shank1;Nr3c2;Slc8a2;Begain;Grin2a	31
BP	GO:0097061	dendritic spine organization	28/2172	99/16259	6.76841e-05	0.00612435	0.00576317	Tiam1;Camk2b;Apoe;Pick1;Dbnl;Lgmn;Dbn1;Baiap2;Stau2;Actr3;Abl2;Grin1;Itpka;Dvl1;Shank3;Arhgap33;Arhgap44;Cdk5r1;Dtnbp1;Myo5b;Kalrn;Homer1;Cux2;Lrp8;Srcin1;Shank1;Cfl1;Grin2a	28
BP	GO:1901888	regulation of cell junction assembly	49/2172	212/16259	6.98186e-05	0.0062203	0.00585346	Acvrl1;Flot1;Dusp3;Lrrtm1;Asic2;Dmtn;Nptxr;Vegfa;Ldb1;Stau2;Actr3;Abl1;Grin1;Src;Sema4a;Epha7;Fam107a;Adgrb1;Cldn5;Col16a1;Lrfn3;Ntng2;Lrp1;Lrrc24;Oxtr;Bdnf;Lrfn4;Nlgn2;Camsap3;Lrrc4b;Gpm6b;Actg1;Ptprs;Lrtm2;Agrn;Itgb1bp1;Cux2;Bcas3;Adgrb2;Lrfn1;Ptprj;Clasp2;Arhgef9;Thy1;Nrg2;Cfl1;Adgrl1;Map4k4;Dapk3	49
CC	GO:0034703	cation channel complex	46/2192	212/16470	0.000482165	0.00626814	0.00513079	Grin2d;Grin2c;Cacnb3;Grik5;Stx1a;Cacnb1;Kcnab3;Micu1;Hcn2;Vamp2;Ptk2b;Kcnv1;Shisa9;Grik1;Cnih2;Kcnk4;Olfm1;Grin1;Kcnq5;Kcnab2;Ryr1;Abcc8;Olfm2;Pkd1;Kcnh2;Ptpa;Dlgap3;Cpt1c;Kcnmb4;Cacna1b;Kcns2;Abcc9;Dlg2;Cacna1h;Scn8a;Cacng8;Scn1b;Kcnc3;Shank1;Cacnb2;Cacna1a;Nos1ap;Shisa8;Atp5g2;Cacna1e;Grin2a	46
BP	GO:0043254	regulation of protein-containing complex assembly	85/2172	425/16259	7.26754e-05	0.00637671	0.00600065	Add1;Bbc3;Tgfb1;Med25;Apoe;Stx1a;Arpc2;Coro1b;Spire2;Tppp3;Eln;H3f3b;Pick1;Wasf1;Ncln;Rack1;Dbnl;Trappc12;Trim27;Dbn1;Vdac2;Ptk2b;Dmtn;Twf2;Vegfa;Arl2;Baiap2;Caly;Actr3;Abl1;Gsn;Src;Unc13a;Tpm1;Capzb;Clip1;Ulk1;Fscn1;Coro1a;Arfip2;Mecp2;Pik3r2;Cck;Pex5;Snap91;Prex1;Lefty1;Ssh3;Nop53;Zdhhc1;Inpp5j;Stub1;Pde4dip;Epn1;Sptan1;Eml2;Kank3;Add3;Cdc42ep4;Stxbp6;Ajuba;Atat1;Camsap3;Carmil2;Dab2ip;Pfn2;Was…	85
BP	GO:0007015	actin filament organization	85/2172	426/16259	7.91515e-05	0.00684129	0.00643782	Add1;Tpm4;Arpc2;Coro1b;Spire2;Eln;Srf;Rac3;Pick1;Shroom1;Pdlim4;Wasf1;Dbnl;Trim27;Dbn1;Ptk2b;Sorbs3;Dmtn;Efs;Twf2;Baiap2;Actr3;Abl2;Nebl;Abl1;Gsn;Src;Tpm3;Tpm1;Capzb;Mad2l2;Fscn1;Coro1a;Arfip2;Pls3;Pik3r2;Acta1;Myo6;Fam107a;Rflna;Prex1;Gas2l1;Ssh3;Id1;Coro7;Ppp1r9b;Shank3;Arhgef10l;Specc1l;Pakap;Pacsin1;Sptan1;Kank3;Sirpa;Add3;Cdc42ep4;Samd14;Tesk1;Actg1;Carmil2;Fam171a1;Mprip;Pfn2;Pxn;Zyx;Elmo2;…	85
BP	GO:0021680	cerebellar Purkinje cell layer development	14/2172	35/16259	8.15536e-05	0.00687045	0.00646527	Sez6;Coq8b;Psap;Agtpbp1;Ldb1;Hspa5;Uqcrq;Whrn;Sez6l;Nfix;Atp2b2;Rere;Sez6l2;Cacna1a	14
BP	GO:0050686	negative regulation of mRNA processing	13/2172	31/16259	8.18617e-05	0.00687045	0.00646527	Supt5;Cdk9;Tra2b;Pcbp4;Celf4;Rnf20;Srsf9;Hnrnpl;Rbm42;Sfswap;Hnrnpa2b1;Rnps1;Nelfe	13
CC	GO:0017053	transcription repressor complex	20/2192	70/16470	0.00058579	0.00747929	0.00612217	Tfap4;Hdac5;Mta1;Drap1;Coro2a;Ski;Lin37;Zbtb7a;Phf12;Zfpm1;Ncor2;Chd4;Gps2;Gatad2a;Sp3;Prdm10;Ctbp1;Mbd3;Zbtb16;Chd3	20
BP	GO:0007613	memory	37/2172	148/16259	9.55482e-05	0.0076874	0.00723404	Igf2;Comt;Serpinf1;Apoe;Ehmt2;Srf;Lgmn;Ntan1;Rin1;Jph3;Chst10;Grin1;Calb1;Abcc8;Fgf13;Mecp2;Bace1;Ldlr;Cck;Shank3;Oxtr;Bdnf;Npas4;Rgs14;Egr1;Kalrn;Ppp1r1b;Klk8;Cux2;Mapt;Foxo6;Shank1;Shisa7;Abca7;Cic;Slc8a2;Grin2a	37
BP	GO:0106027	neuron projection organization	29/2172	106/16259	9.7533e-05	0.0076874	0.00723404	Tiam1;Camk2b;Apoe;Pick1;Dbnl;Lgmn;Dbn1;Baiap2;Stau2;Actr3;Abl2;Grin1;Itpka;Dvl1;Shank3;Arhgap33;Arhgap44;Cdk5r1;Dtnbp1;Myo5b;Kalrn;Dctn1;Homer1;Cux2;Lrp8;Srcin1;Shank1;Cfl1;Grin2a	29
BP	GO:0072384	organelle transport along microtubule	24/2172	81/16259	9.85691e-05	0.0076874	0.00723404	Stk11;Bloc1s6;Rhot1;Dync1h1;Wasf1;Rab1a;Agtpbp1;Cnih2;Kif1b;Uchl1;Mecp2;Trim46;Rhot2;Tmem201;Bicdl1;Sun1;Kif1c;Dtnbp1;Fbxw11;Sybu;Mapt;Rasgrp1;Snapin;Arhgap21	24
BP	GO:0097581	lamellipodium organization	25/2172	86/16259	0.000100314	0.0076874	0.00723404	Arpc2;Coro1b;Plekho1;Wasf1;Dmtn;Twf2;Actr3;Src;Capzb;Fscn1;Arhgef7;Arhgef4;Ablim3;Mtss2;Ajuba;Ablim2;Carmil2;Pxn;Auts2;Myo9b;Dnm2;Ptpro;Ablim1;Rreb1;Cfl1	25
BP	GO:0060998	regulation of dendritic spine development	27/2172	96/16259	0.000100588	0.0076874	0.00723404	Tiam1;Camk2b;Apoe;Dbnl;Dbn1;Baiap2;Stau2;Actr3;Itpka;Mapkapk5;Mecp2;Shank3;Arhgap33;Palm;Arhgap44;Cdk5r1;Nlgn2;Ptprs;Dtnbp1;Kalrn;Cux2;Foxo6;Lrp8;Srcin1;Shank1;Neurl1a;Cfl1	27
BP	GO:0098930	axonal transport	20/2172	62/16259	0.000100798	0.0076874	0.00723404	Bloc1s6;Dync1h1;Agtpbp1;Cnih2;Caly;Kif1b;Uchl1;Mecp2;Bsn;Trim46;Tmem108;Kif1c;Dtnbp1;Dlg2;Fbxw11;Mapk8ip3;Sybu;Dst;Snapin;Spg7	20
BP	GO:0060996	dendritic spine development	33/2172	127/16259	0.000100888	0.0076874	0.00723404	Tiam1;Camk2b;Apoe;Dbnl;Dbn1;Baiap2;Stau2;Actr3;Itpka;Dvl1;Mapkapk5;Mecp2;Git1;Shank3;Arhgap33;Palm;Arhgap44;Cdk5r1;Nlgn2;Ptprs;Dtnbp1;Myo5b;Kalrn;Slc9a6;Cux2;Slc12a5;Iqsec1;Foxo6;Lrp8;Srcin1;Shank1;Neurl1a;Cfl1	33
BP	GO:0007416	synapse assembly	44/2172	188/16259	0.00011782	0.00886096	0.00833839	Lrrtm1;Dbnl;Asic2;Nptxr;Ache;Stau2;Actr3;Grin1;Sema4a;Epha7;Dvl1;Fgf13;Mecp2;Bsn;Myo6;Shank3;Gabrb3;Adgrb1;Lrfn3;Ntng2;Lrrc24;Oxtr;Bdnf;Lrfn4;Npas4;Nlgn2;Lrrc4b;Plxnb2;Ptprs;Lrtm2;Agrn;Plxnb1;Nrxn2;Cux2;Mapt;Adgrb2;Shank1;Lrfn1;Obsl1;Arhgef9;Nrg2;Cacna1a;Adgrl1;Add2	44
BP	GO:0098698	postsynaptic specialization assembly	2172-12-01	28/16259	0.000119482	0.00887074	0.00834759	Lrrtm1;Nptxr;Shank3;Ntng2;Lrfn4;Nlgn2;Lrrc4b;Ptprs;Nrxn2;Shank1;Lrfn1;Arhgef9	12
BP	GO:0048668	collateral sprouting	13/2172	32/16259	0.000121097	0.00887685	0.00835334	Bcl11a;Ifrd1;Abl1;Zeb2;Epha7;Dvl1;Ulk1;Fgf13;Lrp1;Bdnf;Rtn4;Ptprs;Rgma	13
BP	GO:0048814	regulation of dendrite morphogenesis	30/2172	113/16259	0.000135094	0.00964193	0.0090733	Tiam1;Camk2b;Stk11;Cux1;Nsmf;Dbnl;Dbn1;Ache;Baiap2;Stau2;Actr3;Grin1;Itpka;Ilk;Id1;Shank3;Cul7;Arhgap33;Arhgap44;Ptprf;Cdk5r1;Sarm1;Dtnbp1;Myo5b;Kalrn;Numbl;Cux2;Lrp8;Srcin1;Cfl1	30
BP	GO:0018205	peptidyl-lysine modification	71/2172	347/16259	0.000135453	0.00964193	0.0090733	Bcl11a;Supt6;Spi1;Tgfb1;Brpf3;Pias4;Senp3;Stx1a;Por;Ctnnb1;Zmiz1;Ehmt2;Kansl1;Pcgf2;Tcf3;Mdm2;Hmg20b;Jade2;Glrx5;Desi1;Crebbp;Glyr1;Kmt2d;Kdm4b;Bag6;Ldb1;Cbx4;Jade1;Epc1;Mrgbp;Lmna;Pagr1a;Ndufab1;Mecp2;Brd7;Ep400;Bcor;Mllt6;Setd1a;Flcn;Ube2i;Taf10;Atat1;Kmt5a;Pygo2;Loxl1;Egr1;Auts2;Kat7;Dohh;Sirt2;Phf1;Wbp2;Ctbp1;Msl2;Pih1d1;Traf7;Brd1;Ash1l;Mbd3;Taf5l;Sae1;Thap7;Atrx;Dot1l;Kmt5c;Sirt4;Brpf1;Kat5…	71
BP	GO:0048813	dendrite morphogenesis	42/2172	178/16259	0.000137403	0.00964193	0.0090733	Tiam1;Camk2b;Stk11;Cux1;Nsmf;Dbnl;Dbn1;Ache;Vldlr;Baiap2;Stau2;Actr3;Abl2;Grin1;Itpka;Dvl1;Ilk;Dcdc2a;Id1;Shank3;Cul7;Arhgap33;Arhgap44;Rbfox2;Ptprf;Cdk5r1;Dscam;Sarm1;Taok2;Mink1;Dtnbp1;Myo5b;Kalrn;Numbl;Cux2;Celsr2;Rere;Lrp8;Srcin1;Shank1;Cfl1;Cacna1a	42
BP	GO:0050775	positive regulation of dendrite morphogenesis	18/2172	54/16259	0.000138194	0.00964193	0.0090733	Tiam1;Camk2b;Cux1;Dbnl;Dbn1;Ache;Baiap2;Stau2;Actr3;Itpka;Ilk;Cul7;Ptprf;Myo5b;Kalrn;Numbl;Cux2;Lrp8	18
BP	GO:0043393	regulation of protein binding	50/2172	224/16259	0.000149497	0.0103064	0.00969859	Add1;Flot1;Tle5;Tiam1;Apoe;Dzip1;Hdac5;Stk3;Rack1;Sympk;Mark2;Actr3;Abl2;Abl1;Ttbk2;Src;Adam15;Epb41;Dvl1;Crmp1;Ran;Mecp2;Arhgef7;Carm1;Pkd1;Id1;Cldn5;Stub1;Crtac1;Ptprf;Lrp1;Bdnf;Zfpm1;Ripor2;Gpsm1;Agrn;Dtnbp1;Aplp2;Hsf1;Mark3;Itgb1bp1;Hopx;Tdg;Rgma;Ramp1;Actb;Snapin;Csnk1e;Ramp2;Add2	50
BP	GO:0050806	positive regulation of synaptic transmission	47/2172	207/16259	0.000152467	0.0103875	0.00977488	Flot1;Camk2b;Grin2d;Apoe;Grin2c;Cacnb3;Stx1a;Lrrtm1;Vamp2;Lgmn;Dbn1;Ptk2b;Grik1;Grk2;Baiap2;Abl1;Grin1;Car2;Calb1;Unc13a;Dvl1;Nsg1;Ptpn5;Mecp2;Fam107a;Adora1;Shank3;Oxtr;Car7;Nlgn2;Rgs14;Nrgn;Cacna1b;Rims3;Dtnbp1;Syt7;Kalrn;Cux2;Cacng8;Iqsec2;Adora2a;Htr6;Sphk1;Shank1;Shisa7;Slc8a2;Grin2a	47
BP	GO:0043484	regulation of RNA splicing	36/2172	146/16259	0.000158918	0.0105986	0.0099735	Puf60;Wtap;Rbfox3;Ddx5;Tra2b;Pcbp4;Celf4;Rps26;BC005624;Rbm39;Celf3;Fastk;Srsf9;Hnrnpf;Hnrnpl;Rbm42;Zbtb7a;Rbfox2;Prdx6;Sfswap;Cirbp;Rbfox1;Hnrnpll;Rbm12b2;Khdrbs1;Hnrnpa2b1;Snrnp70;Srsf1;Zfp64;Mbnl2;Rnps1;Dazap1;Srsf5;Sf1;Celf5;Rps13	36
BP	GO:0030308	negative regulation of cell growth	45/2172	196/16259	0.000159225	0.0105986	0.0099735	Acvrl1;Bcl11a;Sema6b;Ifrd1;Bbc3;Tgfb1;Stk11;Hyal2;Hyal1;Rack1;Smarca2;Slit1;Sox17;Actr3;Adipor1;Adam15;Sema4a;Epha7;Ulk1;Vgll4;Fgf13;Mecp2;Gas2l1;Ppp1r9b;Trim46;Dcbld2;Flcn;Cdk5r1;Cirbp;Rtn4r;Rtn4;Aatk;Dab2ip;Ptprs;Rnf6;P3h1;Ip6k2;Cdkn2d;Sema6c;Rgma;Sema3b;Ptprj;Foxp1;Cfl1;Ccdc85b	45
CC	GO:0060076	excitatory synapse	21/2192	77/16470	0.000848056	0.0106379	0.00870765	Lrrtm1;Dbn1;Baiap2;Actr3;Grin1;Unc13a;Slc6a9;Bsn;Snap91;Shank3;Ptprf;Nlgn2;Kcnj9;Homer1;Scn8a;Atp2b2;Shank1;Shisa7;Synj1;Grin2a;Slc16a7	21
CC	GO:0005667	transcription regulator complex	78/2192	415/16470	0.00090114	0.0111089	0.00909318	Tbx2;Spi1;Tle5;Med25;Tfap4;Cdk4;Ctnnb1;Hdac5;Mta1;Tfcp2;Hyal2;Tbx3;Tcf3;Med7;Crebbp;Tfeb;Taf11;Drap1;Ldb1;Sox17;Coro2a;Nr4a3;Ski;Carm1;Tle3;Pbx2;Taf4;Cebpa;Lin37;Rxrb;Ptov1;Atf5;Zbtb7a;Phf12;Apex1;Six5;Pou3f1;Zfpm1;Ajuba;Sox18;Taf10;Ncor2;Npas4;Olig1;Chd4;Gps2;Mafg;Pygo2;Junb;Gatad2a;Sp3;Tcf4;Tcf7l1;Elob;Cebpb;Prdm10;Nfatc2;Nr6a1;Tfe3;Ctbp1;Ing2;Arnt2;Hes6;Mbd3;Taf5l;Taf1c;Zbtb16;Jund;E2f3;Chd3;L…	78
BP	GO:0021549	cerebellum development	28/2172	104/16259	0.000172118	0.0112938	0.0106277	Sez6;Pcnt;Ogdh;Coq8b;Psap;Agtpbp1;Ldb1;Gli1;Abl2;Abl1;Hspa5;Ttbk2;Ulk1;Ophn1;Mecp2;Samd4b;Cdk5r1;Uqcrq;Whrn;Nav2;Ptprs;Sez6l;Nfix;Atp2b2;Rere;Sez6l2;Dab1;Cacna1a	28
BP	GO:0098884	postsynaptic neurotransmitter receptor internalization	13/2172	33/16259	0.00017552	0.0112938	0.0106277	Scrib;Pick1;Caly;Hpca;Ophn1;Myo6;Pip5k1c;Pacsin1;Dnm2;Sirt2;Dnm1;Iqsec1;Synj1	13
BP	GO:0140239	postsynaptic endocytosis	13/2172	33/16259	0.00017552	0.0112938	0.0106277	Scrib;Pick1;Caly;Hpca;Ophn1;Myo6;Pip5k1c;Pacsin1;Dnm2;Sirt2;Dnm1;Iqsec1;Synj1	13
BP	GO:0061001	regulation of dendritic spine morphogenesis	18/2172	55/16259	0.000180034	0.0114569	0.0107812	Tiam1;Camk2b;Dbnl;Dbn1;Baiap2;Stau2;Actr3;Itpka;Shank3;Arhgap33;Arhgap44;Cdk5r1;Dtnbp1;Kalrn;Cux2;Lrp8;Srcin1;Cfl1	18
BP	GO:0032271	regulation of protein polymerization	49/2172	220/16259	0.000183035	0.0115213	0.0108418	Add1;Arpc2;Coro1b;Spire2;Tppp3;Eln;Pick1;Wasf1;Dbnl;Trim27;Dbn1;Vdac2;Ptk2b;Dmtn;Twf2;Arl2;Baiap2;Actr3;Abl1;Gsn;Tpm1;Capzb;Clip1;Coro1a;Arfip2;Mecp2;Pik3r2;Prex1;Ssh3;Inpp5j;Pde4dip;Sptan1;Eml2;Kank3;Add3;Cdc42ep4;Camsap3;Carmil2;Pfn2;Washc1;Dctn1;Arpc1b;Arpc5l;Myadm;Mapt;Clasp2;Cfl1;Arpc4;Add2	49
BP	GO:0022037	metencephalon development	30/2172	115/16259	0.00018954	0.0118024	0.0111064	Sez6;Pcnt;Scrib;Ogdh;Coq8b;Psap;Agtpbp1;Ldb1;Gli1;Abl2;Abl1;Hspa5;Grin1;Ttbk2;Ulk1;Ophn1;Mecp2;Samd4b;Cdk5r1;Uqcrq;Whrn;Nav2;Ptprs;Sez6l;Nfix;Atp2b2;Rere;Sez6l2;Dab1;Cacna1a	30
BP	GO:0045666	positive regulation of neuron differentiation	88/2172	456/16259	0.000200369	0.012344	0.011616	Sez6;Serpinf1;Bcl11a;Tiam1;Camk2b;Apoe;Stk11;Dvl3;Cux1;Srf;Tcf3;Hmg20b;Dbnl;Nme2;Foxg1;Dbn1;Ptk2b;Twf2;Ache;Vegfa;Vldlr;Mark2;Baiap2;Stau2;Stk25;Actr3;Abl2;Hspa5;Zeb2;Itpka;Ltk;Unc13a;Dvl1;Mapkapk5;Rasal1;Ptpn5;Ilk;Mecp2;Tmem30a;Snap91;Mif;Shank3;Plk5;Ndrg4;Nbl1;Cul7;Pacsin1;Palm;Atp1b2;Map2k2;Ptprf;Lrp1;Ranbp1;Bdnf;Rnf112;Dscam;Nlgn2;Plxnb2;Rtn4;Dab2ip;Tcf4;Plxnb1;Myo5b;Cpne6;Kalrn;Numbl;Cyb5d2;…	88
BP	GO:0097484	dendrite extension	15/2172	42/16259	0.000207037	0.0126205	0.0118762	Bcl11a;Stk11;Wasf1;Unc13a;Sh3gl2;Rasal1;Mecp2;Tmem108;Bdnf;Rtn4;Auts2;Cpne6;Slc9a6;Cyfip2;Syt3	15
BP	GO:0097485	neuron projection guidance	51/2172	233/16259	0.000215085	0.0129425	0.0121792	Lhx2;Sema6b;Flot1;Efna2;Lama5;Foxg1;Zswim8;Wnt7b;Celsr3;Vegfa;Ntn3;Slit1;Dpysl4;Unc5a;Nrp2;Sema4a;Epha7;Nr4a3;Dvl1;Crmp1;Dscaml1;Nfasc;Lrp1;Bdnf;Cdk5r1;B3gnt2;Dscam;Tenm2;Epha10;Rtn4r;Plxnb2;Lamb2;Bcl11b;Bsg;Lrtm2;Epha6;Agrn;Plxnb1;Ptpro;Ablim1;Dag1;Dpysl5;Mapk8ip3;Sema6c;Scn1b;Sema3b;Ntn5;Vstm2l;Foxp1;Robo3;Megf8	51
BP	GO:0007626	locomotory behavior	52/2172	239/16259	0.000219325	0.0129425	0.0121792	Sez6;Myg1;Grin2d;Apoe;Psap;Mta1;Sptbn4;Lrrtm1;Dbn1;Agtpbp1;Ntan1;Gaa;Cln8;Abl2;Grin1;Calb1;Uchl1;Apba2;Mecp2;Ddhd2;Gnao1;Usp2;Olfm2;Zic1;Myo6;Shank3;Adam22;Dscam;Nlgn2;Nav2;Egr1;Penk;Cacna1b;Aplp2;Sez6l;Kalrn;Zdhhc8;Dnm1;Ppp1r1b;Lsamp;Scn8a;Atp2b2;Gad1;Mapt;Abca2;Adora2a;Sez6l2;Dab1;Cacna1a;Zfp385a;Cacna1e;Grin2a	52
BP	GO:0031644	regulation of nervous system process	41/2172	176/16259	0.000219741	0.0129425	0.0121792	Dlgap4;Comt;Grin2d;Cacnb3;Stx1a;Dbn1;Ptk2b;Ednrb;Nptxr;Shisa9;Tymp;Celf4;Grk2;Cnih2;Baiap2;Pard3;Grin1;Src;Dvl1;Cck;Zfhx2;Adora1;Shank3;Dlgap3;Tmem108;Nlgn2;Rtn4;Homer1;Dag1;Klk8;Bscl2;Cux2;Homer3;Myrf;Mgll;Dlgap1;Shank1;Shisa7;Slc8a2;Begain;Grin2a	41
BP	GO:0099111	microtubule-based transport	44/2172	193/16259	0.000221259	0.0129425	0.0121792	Stk11;Bloc1s6;Dynll1;Rhot1;Dync1h1;Wasf1;Rab1a;Agtpbp1;Nefm;Klc2;Cnih2;Caly;Stau2;Ssna1;Kif17;Kif1b;Uchl1;Mecp2;Bsn;Ssx2ip;Trim46;Rhot2;Tmem108;Ulk4;Tmem201;Bicdl1;Camsap3;Sun1;Kif1c;Dtnbp1;Dlg2;Fbxw11;Dctn1;Klc1;Mapk8ip3;Sybu;Dst;Mapt;Rasgrp1;Cep131;Snapin;Klc3;Spg7;Arhgap21	44
BP	GO:0010469	regulation of signaling receptor activity	31/2172	122/16259	0.000249239	0.0144334	0.0135822	Dlgap4;Vps25;Rgs9;Ptk2b;Nptxr;Shisa9;Cnih2;Zgpat;Src;Slc6a9;Adora1;Shank3;Dlgap3;Ube2i;Nlgn2;Mink1;Aplp2;Homer1;Hmgb1;Homer3;Cacng8;Dlgap1;Shank1;Ncf1;Ptprj;Neurl1a;Cfl1;Shisa7;Shisa8;Begain;Grin2a	31
CC	GO:0070382	exocytic vesicle	52/2192	257/16470	0.00119811	0.0145195	0.0118849	Sgta;Stx1a;Syngr3;Aph1a;Pick1;Gipc1;Stx7;Vamp2;Vdac2;Gabbr1;Rab40c;Slc2a8;Grin1;Tmem230;Unc13a;Sh3gl2;Slc6a9;Slc30a3;Apba2;Abcc8;Ptpn5;Cdk16;Bace1;Trappc4;Bsn;Snap91;Atg9a;Wfs1;Scamp5;Brsk1;Cltb;Bdnf;Septin6;Rnf112;Syt5;Ptprs;Synpr;Penk;Dtnbp1;Syt7;Dlg2;Dnm1;Syn1;Cttnbp2;Vti1a;Septin5;Sphk1;Snapin;Trim9;Syt3;Rab3c;Grin2a	52
BP	GO:0021801	cerebral cortex radial glia guided migration	2172-11-01	26/16259	0.00026374	0.0149737	0.0140906	Ctnnb1;Zmiz1;Foxg1;Mboat7;Cdk5r1;Bmerb1;Sun1;Rtn4;Dab2ip;Lrp8;Dab1	11
BP	GO:0022030	telencephalon glial cell migration	2172-11-01	26/16259	0.00026374	0.0149737	0.0140906	Ctnnb1;Zmiz1;Foxg1;Mboat7;Cdk5r1;Bmerb1;Sun1;Rtn4;Dab2ip;Lrp8;Dab1	11
BP	GO:1901880	negative regulation of protein depolymerization	22/2172	76/16259	0.000273825	0.0152582	0.0143583	Add1;Arpc2;Mid1ip1;Dmtn;Twf2;Gsn;Ttbk2;Tpm1;Capzb;Fgf13;Mid1;Gas2l1;Specc1l;Sptan1;Add3;Bmerb1;Camsap3;Carmil2;Apc2;Clasp2;Cfl1;Add2	22
BP	GO:0035176	social behavior	17/2172	52/16259	0.00027402	0.0152582	0.0143583	Gnb1l;Cln8;Grin1;Dvl1;Mecp2;Shank3;Grid1;Ulk4;Oxtr;Npas4;Nlgn2;Kalrn;Nrxn2;Gad1;Septin5;Shank1;Cic	17
CC	GO:1990907	beta-catenin-TCF complex	2192-06-01	11/16470	0.00139986	0.0166817	0.0136548	Ctnnb1;Ldb1;Tle3;Pygo2;Tcf4;Bcl9l	6
BP	GO:0099072	regulation of postsynaptic membrane neurotransmitter receptor levels	26/2172	97/16259	0.000311933	0.0172038	0.0161892	Scrib;Pick1;Vamp2;Nptxr;Caly;Hpca;Nsg1;Ophn1;Myo6;Git1;Pip5k1c;Pacsin1;Adam22;Arhgap44;Cpt1c;Ywhae;Dnm2;Sirt2;Dlg2;Kalrn;Dnm1;Dag1;Cacng8;Iqsec2;Iqsec1;Synj1	26
BP	GO:0007612	learning	39/2172	168/16259	0.00033304	0.0181947	0.0171216	Comt;Prkar2b;Srf;Lgmn;Pde8b;Jph4;Rin1;Jph3;Ric8a;Chst10;Cln8;Abl2;Grin1;Abcc8;Fgf13;Mecp2;Ddhd2;Cck;Dcdc2a;Shank3;Ndrg4;Brsk1;Bdnf;Npas4;Rgs14;Gabra5;Kalrn;Nrxn2;Ppp1r1b;Syngap1;Synpo;Slc12a5;Htr6;Shank1;Synj1;Cic;Slc8a2;Cacna1e;Grin2a	39
BP	GO:0043116	negative regulation of vascular permeability	2172-09-01	19/16259	0.000347342	0.0187987	0.01769	Apoe;Vegfa;Sh3gl2;Abcc8;Cldn5;Pde2a;Adora2a;Ptprj;Ramp2;Pde2a	9
BP	GO:0050772	positive regulation of axonogenesis	27/2172	103/16259	0.000356775	0.0191304	0.0180022	Bcl11a;Tiam1;Apoe;Stk11;Srf;Dbnl;Dbn1;Twf2;Ache;Vegfa;Stk25;Zeb2;Ilk;Snap91;Map2k2;Lrp1;Bdnf;Dscam;Plxnb2;Rtn4;Plxnb1;Myo5b;Zfyve27;Mapt;Islr2;Megf8;Metrn	27
CC	GO:0005912	adherens junction	31/2192	136/16470	0.00166213	0.0192059	0.015721	Add1;Flot1;Scrib;Lin7b;Ctnnb1;Sptbn4;Shroom1;Pdlim4;Frs2;Pdlim2;Vegfa;Pard3;Frmd4b;Kifc3;Ssx2ip;Igsf21;Ppp1ca;Pdlim7;Tnks1bp1;Keap1;Oxtr;Cdc42ep4;Ajuba;Magi1;Camsap3;Zyx;Nectin2;Mtss1;Dag1;Sorbs1;Actb	31
CC	GO:0002102	podosome	2192-10-01	27/16470	0.0016654	0.0192059	0.015721	Tpm4;Arpc2;Dbnl;Actr3;Gsn;Src;Tpm3;Fscn1;Fermt3;Actb	10
BP	GO:0007411	axon guidance	50/2172	232/16259	0.000362981	0.0192846	0.0181473	Lhx2;Sema6b;Flot1;Efna2;Lama5;Foxg1;Zswim8;Wnt7b;Celsr3;Vegfa;Ntn3;Slit1;Unc5a;Nrp2;Sema4a;Epha7;Nr4a3;Dvl1;Crmp1;Dscaml1;Nfasc;Lrp1;Bdnf;Cdk5r1;B3gnt2;Dscam;Tenm2;Epha10;Rtn4r;Plxnb2;Lamb2;Bcl11b;Bsg;Lrtm2;Epha6;Agrn;Plxnb1;Ptpro;Ablim1;Dag1;Dpysl5;Mapk8ip3;Sema6c;Scn1b;Sema3b;Ntn5;Vstm2l;Foxp1;Robo3;Megf8	50
CC	GO:0035102	PRC1 complex	2192-07-01	15/16470	0.001772	0.0200404	0.0164041	Pcgf2;Ring1;Cbx8;Cbx4;Phc2;Cbx7;Pcgf1	7
CC	GO:0015935	small ribosomal subunit	20/2192	76/16470	0.00179383	0.0200404	0.0164041	Rps18;Rack1;Mrps24;Rps10;Rps14;Rps26;Mrps11;Rpsa;Fau;Mrps26;Mrps12;Rps15;Rps12;Uba52;Rps16;Hba-a2;Rps6;Rps19;Rps27;Rps13	20
BP	GO:0061003	positive regulation of dendritic spine morphogenesis	2172-11-01	27/16259	0.000391655	0.0206189	0.0194029	Tiam1;Camk2b;Dbnl;Dbn1;Baiap2;Stau2;Actr3;Itpka;Kalrn;Cux2;Lrp8	11
BP	GO:0046578	regulation of Ras protein signal transduction	51/2172	239/16259	0.000408253	0.0212134	0.0199623	Flot1;Tiam1;Apoe;Arhgef19;Arhgef25;Fgd1;Abl2;Abl1;Dgkz;Arfgap1;Mfn2;Rasal1;Ophn1;Arhgef7;Sos2;Prex1;Git1;Spry1;Ssx2ip;Arhgef10l;Psd;Ralgps1;Arap3;Iqsec3;Arhgap44;Arhgef4;Flcn;Nup62;Ripor2;Rtn4r;Rtn4;Dab2ip;Abr;Auts2;Myo9b;Dnm2;Plekhg3;Kalrn;Stk19;Syngap1;Plekhg5;Iqsec2;Arhgef1;Dennd4b;Iqsec1;Rasgrp1;Arhgef17;Mapkap1;Arhgef9;Map4k4;Akap13	51
BP	GO:0060997	dendritic spine morphogenesis	21/2172	73/16259	0.000410275	0.0212134	0.0199623	Tiam1;Camk2b;Dbnl;Dbn1;Baiap2;Stau2;Actr3;Itpka;Dvl1;Shank3;Arhgap33;Arhgap44;Cdk5r1;Dtnbp1;Myo5b;Kalrn;Cux2;Lrp8;Srcin1;Shank1;Cfl1	21
CC	GO:0044295	axonal growth cone	14/2192	46/16470	0.00195339	0.0214272	0.0175393	Tiam1;Hdac5;Dbn1;Pard3;Olfm1;Lrp1;Mapk8ip1;Rtn4r;Aatk;Agrn;Taok2;Pard6a;Mapt;Clasp2	14
CC	GO:0042734	presynaptic membrane	41/2192	196/16470	0.0019779	0.0214272	0.0175393	Scrib;Grik5;Stx1a;Ctnnb1;Aph1a;Pick1;Septin3;Grik1;Grm2;Ache;Gabbr1;Grin1;Snph;Unc13a;Slc6a9;Snap91;Adora1;Igsf21;Epn1;Pip5k1c;Lrfn3;Ntng2;Cltb;Kcnj9;Ptprs;Gabra5;Rims3;Syt7;Nrxn2;Dnm1;Cacna1h;Scn8a;Pde2a;Atp2b2;Kctd16;Adora2a;Kcnc3;Cacna1a;Adgrl1;Pde2a;Cacna1e;Grin2a	41
BP	GO:0099590	neurotransmitter receptor internalization	14/2172	40/16259	0.000425682	0.0218153	0.0205287	Scrib;Pick1;Caly;Hpca;Ophn1;Myo6;Pip5k1c;Pacsin1;Dnm2;Sirt2;Dnm1;Cacng8;Iqsec1;Synj1	14
BP	GO:0010771	negative regulation of cell morphogenesis involved in differentiation	26/2172	99/16259	0.000440737	0.0223456	0.0210277	Bcl11a;Sema6b;Ifrd1;Dmtn;Slit1;Actr3;Sema4a;Epha7;Ulk1;Fgf13;Id1;Trim46;Cdk5r1;Rtn4r;Rtn4;Aatk;Ptprs;Rnf6;Dtnbp1;Itgb1bp1;Syngap1;Sema6c;Rgma;Sema3b;Dab1;Thy1	26
BP	GO:0016570	histone modification	82/2172	429/16259	0.000443747	0.0223456	0.0210277	Igf2;Supt6;Spi1;Tgfb1;Sin3b;Brpf3;Ctnnb1;Hdac5;Mta1;Cdk9;Ehmt2;Cul4b;Kansl1;Pcgf2;Tcf3;Jade2;Ube2b;Srebf1;Bap1;Hr;Crebbp;Glyr1;Kmt2d;Vegfa;Kdm4b;Ring1;Ldb1;Cbx8;Jade1;Epc1;Mrgbp;Lmna;Rnf20;Pagr1a;Mecp2;Brd7;Carm1;Znhit1;Hsf4;Ep400;Sirt6;Bcor;Mllt6;Setd1a;Flcn;Akap8l;Jdp2;Taf10;Dcaf1;Pygo2;Mier2;Prkcb;Mthfr;Auts2;Kat7;Sirt2;Phf1;Wbp2;Wac;Ppp1r1b;Ctbp1;Hdac7;Ing2;Hopx;Kdm5c;Msl2;Pih1d1;Brd1;Ash1l;M…	82
BP	GO:0070507	regulation of microtubule cytoskeleton organization	44/2172	199/16259	0.000448705	0.0224004	0.0210794	Chmp2b;Ctnnb1;Mid1ip1;Rassf1;Dync1h1;Map1s;Arl2;Mark2;Abl1;Ttbk2;Capzb;Clip1;Fgf13;Mecp2;Ccsap;Phldb1;Pkd1;Fam107a;Mid1;Gas2l1;Specc1l;Inpp5j;Pde4dip;Atf5;Eml2;Tmem67;Ranbp1;Cdk5r1;Bmerb1;Camsap3;Nup62;Ripor2;Agrn;Stmn4;Dctn1;Mark4;Hspa1a;Dst;Mapt;Apc2;Cep131;Clasp2;Tpr;Hspa1b	44
BP	GO:0051056	regulation of small GTPase mediated signal transduction	56/2172	270/16259	0.000464247	0.0229782	0.0216231	Flot1;Tiam1;Apoe;Arhgef19;Arhgef25;Fgd1;Abl2;Abl1;Dgkz;Arfgap1;Src;Mfn2;Rasal1;Ophn1;Arhgef7;Sos2;Prex1;Git1;Spry1;Ssx2ip;Arhgef10l;Psd;Ralgps1;Arap3;Iqsec3;Rap1gap;Arhgap44;Arhgef4;Flcn;Nup62;Ripor2;Rtn4r;Rtn4;Dab2ip;Abr;Adcyap1r1;Auts2;Myo9b;Dnm2;Plekhg3;Kalrn;Arhgap12;Stk19;Syngap1;Plekhg5;Iqsec2;Arhgef1;Dennd4b;Iqsec1;Rasgrp1;Arhgef17;Mapkap1;Arhgef9;Map4k4;Akap13;Sipa1l3	56
BP	GO:0098885	modification of postsynaptic actin cytoskeleton	2172-08-01	16/16259	0.000474163	0.0232701	0.0218978	Tiam1;Wasf1;Baiap2;Cabp1;Pfn2;Kalrn;Cttnbp2;Cfl1	8
BP	GO:0051098	regulation of binding	73/2172	374/16259	0.000480578	0.0233868	0.0220075	Lhx2;Add1;Flot1;Tle5;Tiam1;Tgfb1;Med25;Apoe;Dzip1;Tfap4;Ctnnb1;Hdac5;Cdk9;Edf1;Stk3;Rack1;Sympk;Mark2;Actr3;Abl2;Abl1;Ttbk2;Src;Adam15;Epb41;Mad2l2;Ski;Dvl1;Crmp1;Ran;Eif3c;Mecp2;Arhgef7;Zfp90;Carm1;Mdfi;Pkd1;Id1;Hnrnpl;Acd;Cldn5;Stub1;Rap1gap;Zbtb7a;Crtac1;Ptprf;Lrp1;Mau2;Bdnf;Zfpm1;Taf10;Ripor2;Pygo2;Gpsm1;Agrn;Dtnbp1;Aplp2;Hsf1;Sirt2;Mark3;Itgb1bp1;Hopx;Tdg;Rgma;Ramp1;Actb;Dot1l;Snapin;Rara;Cp…	73
BP	GO:0008347	glial cell migration	19/2172	64/16259	0.000493429	0.0236152	0.0222225	Tiam1;Scrib;Ctnnb1;Zmiz1;Foxg1;Trem2;Grin1;Arhgef7;Mboat7;Atp1b2;Lrp1;Cdk5r1;Bmerb1;Sun1;Rtn4;Dab2ip;Apcdd1;Lrp8;Dab1	19
BP	GO:0099637	neurotransmitter receptor transport	19/2172	64/16259	0.000493429	0.0236152	0.0222225	Scrib;Pick1;Vamp2;Caly;Kif17;Hpca;Nsg1;Ophn1;Myo6;Pip5k1c;Pacsin1;Arhgap44;Dnm2;Sirt2;Myo5b;Dnm1;Cacng8;Iqsec1;Synj1	19
BP	GO:0031589	cell-substrate adhesion	68/2172	344/16259	0.000514656	0.0242876	0.0228552	Acvrl1;Col1a1;Tiam1;Dusp3;Ddr1;Arpc2;Ctnnb1;Srf;Lama5;Rac3;Rab1a;Dbn1;Ptk2b;Sorbs3;Dmtn;Gfus;Vegfa;Vit;Ldb1;Lamc3;Abl1;Hsd17b12;Src;Adam15;Emilin1;Ttyh1;Coro1a;Ilk;Cspg5;Fam107a;Prex1;Fermt3;Col16a1;Atp1b2;Ntng2;Lrp1;Sirpa;Col13a1;Ajuba;Camsap3;Rpl29;Gpm6b;Actg1;Lamb2;Pxn;Zyx;Rell2;Taok2;Mink1;Dnm2;Itgb1bp1;Dag1;Adam9;Tnxb;Bcan;Bcas3;Myadm;Sorbs1;Srcin1;Triobp;Rreb1;Ptprj;Clasp2;Thy1;Cfl1;Map4k4;…	68
BP	GO:0006475	internal protein amino acid acetylation	35/2172	149/16259	0.000520058	0.0242876	0.0228552	Spi1;Tgfb1;Brpf3;Por;Kansl1;Pcgf2;Tcf3;Jade2;Crebbp;Glyr1;Bag6;Ldb1;Jade1;Epc1;Mrgbp;Mecp2;Brd7;Ep400;Flcn;Taf10;Atat1;Auts2;Kat7;Wbp2;Ctbp1;Msl2;Pih1d1;Brd1;Mbd3;Taf5l;Thap7;Brpf1;Kat5;Naa60;Actl6b	35
BP	GO:0018393	internal peptidyl-lysine acetylation	35/2172	149/16259	0.000520058	0.0242876	0.0228552	Spi1;Tgfb1;Brpf3;Por;Kansl1;Pcgf2;Tcf3;Jade2;Crebbp;Glyr1;Bag6;Ldb1;Jade1;Epc1;Mrgbp;Mecp2;Brd7;Ep400;Flcn;Taf10;Atat1;Auts2;Kat7;Wbp2;Ctbp1;Msl2;Pih1d1;Brd1;Mbd3;Taf5l;Thap7;Brpf1;Kat5;Naa60;Actl6b	35
BP	GO:0010977	negative regulation of neuron projection development	39/2172	172/16259	0.000548017	0.0253885	0.0238912	Sez6;Bcl11a;Sema6b;Ifrd1;Apoe;Prkcsh;Mdm2;H2-K1;Slit1;Actr3;Sema4a;Epha7;Crmp1;Ulk1;Fgf13;Mecp2;Carm1;Id1;Trim46;Inpp5j;Lrp1;Cdk5r1;Rtn4r;Rtn4;Aatk;Ptprs;Rnf6;Dtnbp1;Syngap1;Klk8;Sema6c;Rgma;Sema3b;Dab1;Snapin;Thy1;Rtn4rl2;Map4k4;Spock1	39
BP	GO:0048172	regulation of short-term neuronal synaptic plasticity	2172-09-01	20/16259	0.000556974	0.0255987	0.024089	Shisa9;Grik1;Unc13a;Bdnf;Syn1;Shisa7;Slc8a2;Shisa8;Ppfia3	9
BP	GO:0033119	negative regulation of RNA splicing	2172-11-01	28/16259	0.000567767	0.025687	0.0241721	Tra2b;Pcbp4;Celf4;Rps26;Srsf9;Hnrnpl;Rbm42;Sfswap;Hnrnpa2b1;Rnps1;Rps13	11
BP	GO:1904861	excitatory synapse assembly	2172-11-01	28/16259	0.000567767	0.025687	0.0241721	Lrrtm1;Sema4a;Shank3;Lrfn4;Nlgn2;Lrrc4b;Plxnb2;Ptprs;Nrxn2;Shank1;Lrfn1	11
CC	GO:0030133	transport vesicle	63/2192	334/16470	0.00244289	0.0257272	0.021059	Sgta;Stx1a;Bloc1s6;Syngr3;Aph1a;Pick1;Gipc1;Stx7;Vamp2;Vdac2;Gabbr1;Rab40c;Klhl12;Slc2a8;Grin1;Tmem230;Unc13a;Sh3gl2;Slc6a9;Azin2;Slc30a3;Apba2;Abcc8;Ptpn5;Cdk16;Bace1;Trappc4;Bsn;Ap1g2;Snap91;Atp13a2;Atg9a;Wfs1;Scamp5;Brsk1;Sec24c;Cltb;Bdnf;Septin6;Rnf112;Nrgn;Syt5;Ptprs;Synpr;Penk;Dtnbp1;Syt7;Dlg2;Dnm1;Syn1;Gnas;Cttnbp2;Sec31a;Yipf3;Vti1a;Septin5;Sphk1;Snapin;Furin;Trim9;Syt3;Rab3c;Grin2a	63
CC	GO:0032590	dendrite membrane	14/2192	47/16470	0.00244678	0.0257272	0.021059	Hcn2;Shisa9;Grin1;Hpca;Ppp1r9b;Dagla;Palm;Gabra5;Cacng8;Slc12a5;Kcnc3;Thy1;Shisa7;Shisa8	14
CC	GO:0032591	dendritic spine membrane	2192-06-01	12/16470	0.00248548	0.0257553	0.021082	Shisa9;Ppp1r9b;Dagla;Palm;Shisa7;Shisa8	6
BP	GO:0051703	intraspecies interaction between organisms	17/2172	55/16259	0.000574862	0.0258064	0.0242844	Gnb1l;Cln8;Grin1;Dvl1;Mecp2;Shank3;Grid1;Ulk4;Oxtr;Npas4;Nlgn2;Kalrn;Nrxn2;Gad1;Septin5;Shank1;Cic	17
BP	GO:0048670	regulation of collateral sprouting	2172-10-01	24/16259	0.000582038	0.0259275	0.0243984	Bcl11a;Ifrd1;Epha7;Ulk1;Fgf13;Lrp1;Bdnf;Rtn4;Ptprs;Rgma	10
MF	GO:0003712	transcription coregulator activity	85/2147	430/16133	9.69108e-05	0.0263113	0.0251203	Bcl11a;Tle5;Hdgfl2;Sin3b;Pias4;Cbfa2t3;Ctnnb1;Zmiz1;Hdac5;Mta1;Hyal2;Med15;Zmiz2;Edf1;Med7;Ddx5;Nme2;Hr;Crebbp;Kmt2d;Taf11;Aip;Drap1;Smarca2;Kctd1;Ldb1;Nab2;Jade1;Rbck1;Raly;Rbm39;Rnf20;Ski;Ddx54;Mecp2;Brd7;Arl2bp;Carm1;Tle3;Camta2;Map3k10;Sirt6;Bcor;Zfp653;Rxrb;Erf;Rbfox2;Phf12;Apex1;Camta1;Dpf1;Irf2bp1;Zfpm1;Ajuba;Ncor2;Gps2;Maml1;Kmt5a;Zmynd11;Mier2;Ewsr1;Prkcb;Tcf4;Pxn;Elob;Kat7;Wbp2;Ctbp1;Hd…	85
CC	GO:0030864	cortical actin cytoskeleton	22/2192	89/16470	0.00258917	0.0264465	0.0216478	Flot1;Sptbn4;Med28;Shroom1;Dbnl;Dbn1;Pdlim2;Gsn;Calb1;Coro1a;Dcdc2a;Ppp1r9b;Cldn5;Sptan1;Llgl1;Mtss2;Prkcb;Rtkn;Myadm;Triobp;Cfl1;Akap13	22
BP	GO:0051258	protein polymerization	58/2172	285/16259	0.000611988	0.0270536	0.0254581	Add1;Arpc2;Mid1ip1;Coro1b;Spire2;Tppp3;Eln;Pick1;Wasf1;Dbnl;Trim27;Dbn1;Vdac2;Ptk2b;Dmtn;Twf2;Arl2;Baiap2;Tubgcp2;Actr3;Abl1;Gsn;Tpm1;Capzb;Clip1;Coro1a;Arfip2;Fgf13;Mecp2;Pik3r2;Fam107a;Prex1;Ssh3;Inpp5j;Pde4dip;Sptan1;Eml2;Kank3;Add3;Cdc42ep4;Camsap3;Carmil2;Pfn2;Dnm2;Washc1;Dctn1;Dnm1;Mtss1;Arpc1b;Arpc5l;Myadm;Gpx4;Mapt;Gas7;Clasp2;Cfl1;Arpc4;Add2	58
BP	GO:0099159	regulation of modification of postsynaptic structure	2172-07-01	13/16259	0.000616736	0.027057	0.0254613	Tiam1;Chmp2b;Baiap2;Camkv;Myo5b;Kalrn;Cttnbp2	7
MF	GO:0035591	signaling adaptor activity	18/2147	54/16133	0.000131525	0.0285671	0.027274	Ksr1;Frs2;Rack1;Tradd;Shank3;Map2k2;Mapk8ip1;Nup62;Sarm1;Rgs14;Dab2ip;Khdrbs1;Pxn;Sh2d3c;Mapk8ip3;Sorbs1;Shank1;Akap13	18
BP	GO:0007215	glutamate receptor signaling pathway	24/2172	91/16259	0.000673184	0.0293113	0.0275827	Tiam1;Rgs9;Ptk2b;Shisa9;Grik1;Grm2;Cnih2;Grin1;Unc13a;Slc6a9;Shank3;Dagla;Cdk5r1;Nlgn2;Mink1;Kalrn;Homer1;Homer3;Cacng8;Necab2;Shank1;Cfl1;Shisa8;Grin2a	24
BP	GO:0043242	negative regulation of protein-containing complex disassembly	23/2172	86/16259	0.000699272	0.03022	0.0284378	Add1;Arpc2;Mid1ip1;Dmtn;Twf2;Gsn;Ttbk2;Tpm1;Capzb;Fgf13;Mid1;Gas2l1;Clec16a;Specc1l;Sptan1;Add3;Bmerb1;Camsap3;Carmil2;Apc2;Clasp2;Cfl1;Add2	23
CC	GO:0098686	hippocampal mossy fiber to CA3 synapse	14/2192	48/16470	0.00303836	0.0305976	0.0250457	Grin2d;Grik5;Ywhaz;Grin1;Calb1;Epha7;Sh3gl2;Slc6a9;Capzb;Slc30a3;Bace1;Bsn;Dtnbp1;Slc16a7	14
BP	GO:0098815	modulation of excitatory postsynaptic potential	17/2172	56/16259	0.000724077	0.0309985	0.0291703	Cacnb3;Stx1a;Dbn1;Ptk2b;Celf4;Grk2;Baiap2;Grin1;Dvl1;Shank3;Tmem108;Nlgn2;Bscl2;Cux2;Shank1;Slc8a2;Grin2a	17
BP	GO:0099068	postsynapse assembly	2172-12-01	33/16259	0.000732489	0.0309985	0.0291703	Lrrtm1;Nptxr;Shank3;Ntng2;Lrfn4;Nlgn2;Lrrc4b;Ptprs;Nrxn2;Shank1;Lrfn1;Arhgef9	12
BP	GO:1905114	cell surface receptor signaling pathway involved in cell-cell signaling	91/2172	493/16259	0.000733343	0.0309985	0.0291703	Sez6;Col1a1;Tle5;Tiam1;Tgfb1;Apoe;Stk11;Dvl3;Grin2c;Cacnb3;Grik5;Pias4;Stx1a;Ctnnb1;Rac3;Stk3;Ube2b;Sdc1;Dbn1;Ptk2b;Wnt7b;Grik1;Celsr3;Celf4;Grk2;Mark2;Ldb1;Baiap2;Gli1;Jade1;Sox17;Klhl12;Abl2;Abl1;Zeb2;Grin1;Usp8;Src;Rnf220;Mad2l2;Dvl1;Vgll4;Ilk;Mecp2;Brd7;Tle3;Mdfi;Wnk2;Pkd1;Dcdc2a;Adora1;Lzts2;Shank3;Gabrb3;Fbxw4;Lrp1;Tmem108;Tmem198;Gskip;Zfp423;Bdnf;Hic1;Npas4;Nlgn2;Pygo2;Egr1;Dab2ip;Fam53b;…	91
CC	GO:0000118	histone deacetylase complex	19/2192	74/16470	0.00312316	0.0310147	0.0253871	Sin3b;Hdac5;Mta1;Hr;Znhit1;Ep400;Zbtb7a;Phf12;Ncor2;Chd4;Gatad2a;Hdac7;Ing2;Mbd3;Rere;Chd3;Sap18;Kat5;Brms1	19
BP	GO:0046847	filopodium assembly	19/2172	66/16259	0.000752275	0.0314133	0.0295607	Arpc2;Srf;Dbn1;Dmtn;Fgd1;Stau2;Actr3;Capzb;Fscn1;Ttyh1;Ppp1r9b;Palm;Arhgap44;Arhgef4;Ripor2;Agrn;Arap1;Bcas3;Neurl1a	19
BP	GO:0050890	cognition	64/2172	324/16259	0.000754005	0.0314133	0.0295607	Igf2;Comt;Serpinf1;Apoe;Prkar2b;Grcc10;Chmp2b;Ehmt2;Srf;Lgmn;Pde8b;Jph4;Ntan1;Rin1;Jph3;Ric8a;Chst10;Cln8;Abl2;Grin1;Calb1;Abcc8;Fgf13;Mecp2;Ddhd2;Bace1;Ldlr;Rp9;Cck;Fam107a;Dcdc2a;Adora1;Shank3;Ndrg4;Jakmip1;Dop1b;Brsk1;Oxtr;Bdnf;Npas4;Rgs14;Egr1;Gabra5;Kalrn;Nrxn2;Ppp1r1b;Syngap1;Klk8;Cux2;Gnas;Synpo;Slc12a5;Mapt;Foxo6;Htr6;Shank1;Shisa7;Synj1;Abca7;Cic;Slc8a2;Zfp385a;Cacna1e;Grin2a	64
BP	GO:0051895	negative regulation of focal adhesion assembly	2172-08-01	17/16259	0.000791116	0.0324919	0.0305756	Acvrl1;Dmtn;Src;Fam107a;Lrp1;Itgb1bp1;Bcas3;Clasp2	8
BP	GO:0150118	negative regulation of cell-substrate junction organization	2172-08-01	17/16259	0.000791116	0.0324919	0.0305756	Acvrl1;Dmtn;Src;Fam107a;Lrp1;Itgb1bp1;Bcas3;Clasp2	8
BP	GO:0032956	regulation of actin cytoskeleton organization	68/2172	350/16259	0.000837584	0.0341581	0.0321436	Add1;Tgfb1;Arpc2;Arhgef19;Coro1b;Spire2;Eln;Rac3;Pick1;Pdlim4;Wasf1;Dbnl;Trim27;Dbn1;Ptk2b;Sorbs3;Dmtn;Twf2;Baiap2;Stau2;Actr3;Abl1;Gsn;Tpm1;Capzb;Fscn1;Coro1a;Arfip2;Ilk;Pik3r2;Fam107a;Prex1;Ssh3;Id1;Shank3;Arhgef10l;Specc1l;Sptan1;Arhgap44;Kank3;Lrp1;Add3;Cdk5r1;Cdc42ep4;Gpm6b;Tesk1;Actg1;Carmil2;Pfn2;Pxn;Taok2;Washc1;Ccl27a;Itgb1bp1;Mtss1;Arap1;Arpc1b;Arpc5l;Bcas3;Myadm;Synpo;Shank1;Clasp2;Cfl…	68
BP	GO:0097107	postsynaptic density assembly	2172-09-01	21/16259	0.000859823	0.0348198	0.0327663	Lrrtm1;Shank3;Lrfn4;Nlgn2;Lrrc4b;Ptprs;Nrxn2;Shank1;Lrfn1	9
BP	GO:2000463	positive regulation of excitatory postsynaptic potential	13/2172	38/16259	0.000869112	0.0349516	0.0328903	Cacnb3;Stx1a;Dbn1;Ptk2b;Grk2;Baiap2;Grin1;Dvl1;Shank3;Nlgn2;Cux2;Shank1;Grin2a	13
BP	GO:0043954	cellular component maintenance	19/2172	67/16259	0.000920542	0.0366969	0.0345327	Supt6;Apoe;Pick1;Ube2b;Abl2;Grin1;Dgkz;Itpka;Ophn1;Kifc3;Camsap3;Chchd10;Whrn;Mthfr;Homer1;Mtss1;Syngap1;Pard6a;Cfl1	19
BP	GO:0006612	protein targeting to membrane	27/2172	109/16259	0.000925186	0.0366969	0.0345327	Zdhhc4;Cacnb3;Sgta;Arpc2;Zdhhc24;Cacnb1;Dmtn;Get1;Pard3;Actr3;Hspa5;Pex16;Hpca;Yif1b;Pex5;Adora1;Micall1;Vps37b;Zdhhc1;Nacad;Golga7;Cdk5r1;Sec61b;Vps37d;Itgb1bp1;Golga7b;Ncf1	27
MF	GO:0008022	protein C-terminus binding	50/2147	230/16133	0.000267214	0.037512	0.035814	Slc9a3r2;Pex6;Pias4;Ctnnb1;Mid1ip1;Dynll1;Tfcp2;Pick1;Ksr1;Dbnl;Sdc1;Mif4gd;Vamp2;Ptk2b;Banf1;Abl1;Pex16;Dgkz;Src;Ecm1;Sh3gl2;Hspg2;Epb41;Coro1a;Pex5;Id1;Ppp1r9b;Shank3;Eml2;Ube2i;Rbfox1;Tesk1;Tcf4;Cacna1b;Dlg2;Itgb1bp1;Rabac1;Dnm1;Ap2a1;Homer3;Med12;Atp2b2;Zbtb16;Sae1;Tjp2;Psmd9;Shank1;Synj1;Pcgf1;Dapk3	50
MF	GO:0003729	mRNA binding	60/2147	290/16133	0.000287347	0.037512	0.035814	Pcbp3;Supt5;Rbfox3;Ddx5;Unk;Cct5;Fyttd1;Tra2b;Denr;Pcbp4;Celf4;Rps14;Eif3a;Rps26;Shmt2;Angel2;Celf3;Cryz;Rnf20;Rpl6;Ybx3;Mrps11;Mecp2;Hnrnpl;Samd4b;Hdlbp;Serbp1;Mvk;Shfl;Rbfox2;Cirbp;Fubp3;Rbfox1;Eif4g3;Exosc4;Hnrnpll;Khdrbs1;Cpsf6;Hnrnpa2b1;Snrnp70;Pcbp2;Pabpc4;Srsf1;Hnrnpm;Rnps1;Srrm2;Dazap1;Srsf5;Rps6;Tdrd7;Mex3d;Rara;Hnrnpa3;Sf1;Celf5;Tpr;Rpl13a;Luc7l2;Zfp385a;Rps13	60
MF	GO:0015631	tubulin binding	71/2147	357/16133	0.000292038	0.037512	0.035814	Tiam1;Kifc2;Tppp3;Ttll12;Map1s;Tpgs1;Agtpbp1;Cct5;Clip4;Gli1;Tubgcp2;Ttll11;Snph;Map1lc3a;Rmdn1;Capzb;Kif17;Kif1b;Clip1;Stim1;Fgf13;Kifc3;Ccsap;Map4;Mid1;Sncb;Clip2;Gas2l1;Tbcc;Trim46;Kif16b;Jakmip1;Atf5;Brsk1;Map11;Eml2;Eml1;Camsap3;Rgs14;Tbcel;Ccser2;Stard9;Kif1c;Dnm2;Washc1;Sirt2;Stmn4;Fbxw11;Dctn1;Dnm1;Dag1;Klc1;Mark4;Gnas;Dpysl5;Sybu;Ncald;Bcas3;Eml3;Dst;Mapt;Apc2;Jakmip3;B9d2;Klc3;Clasp2;Cc…	71
MF	GO:0035254	glutamate receptor binding	20/2147	67/16133	0.000310873	0.037512	0.035814	Flot1;Arpc2;Ctnnb1;Pick1;Grin1;Ptpn5;Ophn1;Shank3;Cdk5r1;Myo5b;Homer1;Homer3;Gnas;Atp2b2;Cacng8;Necab2;Adora2a;Shank1;Shisa7;Grin2a	20
BP	GO:0043114	regulation of vascular permeability	14/2172	43/16259	0.000974579	0.0383931	0.0361289	Tgfb1;Apoe;Vegfa;Sh3gl2;Abcc8;Cldn5;Ptp4a3;Abr;Pde2a;Tjp2;Adora2a;Ptprj;Ramp2;Pde2a;C2cd4b	14
BP	GO:0060291	long-term synaptic potentiation	26/2172	104/16259	0.000985142	0.038547	0.0362737	Camk2b;Grin2d;Apoe;Grin2c;Lrrtm1;Vamp2;Lgmn;Ptk2b;Abl1;Calb1;Unc13a;Nsg1;Ptpn5;Mecp2;Fam107a;Adora1;Shank3;Rgs14;Nrgn;Kalrn;Adora2a;Htr6;Shank1;Shisa7;Slc8a2;Grin2a	26
BP	GO:0030902	hindbrain development	36/2172	160/16259	0.00101649	0.0395065	0.0371766	Sez6;Pcnt;Scrib;Ogdh;Coq8b;Psap;Ctnnb1;Agtpbp1;Ldb1;Gli1;Abl2;Abl1;Hspa5;Grin1;Ttbk2;Ulk1;Ophn1;Mecp2;Samd4b;Atf5;Atp1b2;Rbfox2;Zfp423;Cdk5r1;Rnf7;Uqcrq;Whrn;Nav2;Ptprs;Sez6l;Nfix;Atp2b2;Rere;Sez6l2;Dab1;Cacna1a	36
BP	GO:0030010	establishment of cell polarity	33/2172	143/16259	0.00102428	0.0395441	0.0372119	Scrib;Stk11;Brsk2;Ptk2b;Mark2;Gbf1;Pard3;Gsn;Lmna;Fscn1;Frmd4b;Fgf13;Ophn1;Map4;Pkd1;Coro7;Spry1;Brsk1;Hes5;Llgl1;Camsap3;Ripor2;Myo9b;Fbxw11;Dctn1;Bcas3;Myo18a;Pard6a;Rnf41;Fbf1;Cfl1;Sipa1l3;Cyp26b1	33
BP	GO:0010639	negative regulation of organelle organization	76/2172	403/16259	0.00104702	0.0397403	0.0373966	Add1;Supt6;Spi1;Arpc2;Mid1ip1;Coro1b;Ehmt2;Pam16;H3f3b;Pick1;Ube2b;Dbn1;Dmtn;Bcl2l2;Bcl2l2;Mpv17l;Twf2;Kdm4b;Bok;Gsn;Ttbk2;Src;Lmna;Tpm1;Capzb;Coro1a;Fgf13;Mtm1;Naa10;Map4;Mid1;Gas2l1;Ssh3;Clec16a;Shank3;Specc1l;Acd;Bcor;Inpp5j;Mllt6;Smg6;Sptan1;Flcn;Eml2;Kank3;Parl;Add3;Tmem67;H1f10;Bmerb1;Camsap3;Carmil2;Slc35f6;Tent4b;Pfn2;Dnm2;Phf1;Ctbp1;H3f3a;Gpx1;Arap1;Pih1d1;Rnf41;Myadm;Thap7;Mapt;Atrx;Apc…	76
BP	GO:0016569	covalent chromatin modification	82/2172	441/16259	0.00104913	0.0397403	0.0373966	Igf2;Supt6;Spi1;Tgfb1;Sin3b;Brpf3;Ctnnb1;Hdac5;Mta1;Cdk9;Ehmt2;Cul4b;Kansl1;Pcgf2;Tcf3;Jade2;Ube2b;Srebf1;Bap1;Hr;Crebbp;Glyr1;Kmt2d;Vegfa;Kdm4b;Ring1;Ldb1;Cbx8;Jade1;Epc1;Mrgbp;Lmna;Rnf20;Pagr1a;Mecp2;Brd7;Carm1;Znhit1;Hsf4;Ep400;Sirt6;Bcor;Mllt6;Setd1a;Flcn;Akap8l;Jdp2;Taf10;Dcaf1;Pygo2;Mier2;Prkcb;Mthfr;Auts2;Kat7;Sirt2;Phf1;Wbp2;Wac;Ppp1r1b;Ctbp1;Hdac7;Ing2;Hopx;Kdm5c;Msl2;Pih1d1;Brd1;Ash1l;M…	82
BP	GO:0047496	vesicle transport along microtubule	15/2172	48/16259	0.00104995	0.0397403	0.0373966	Stk11;Bloc1s6;Dync1h1;Rab1a;Cnih2;Kif1b;Mecp2;Trim46;Bicdl1;Kif1c;Dtnbp1;Fbxw11;Sybu;Rasgrp1;Snapin	15
BP	GO:0043112	receptor metabolic process	44/2172	207/16259	0.00106607	0.0400885	0.0377242	Flot1;Scrib;Tgfb1;Apoe;Pick1;Lrrtm1;Lgmn;Ache;Vegfa;Grk2;Cnpy2;Caly;Pard3;Sh3gl2;Hpca;Nsg1;Ulk1;Ptpn5;Ophn1;Trappc4;Myo6;Git1;Ankrd13b;Kif16b;Pip5k1c;Pacsin1;Cdk5r1;Pheta1;Fut8;Pik3r4;Agrn;Dtnbp1;Dnm2;Sirt2;Dnm1;Arap1;Cacng8;Ramp1;Necab2;Iqsec1;Abca2;Furin;Synj1;Ramp2	44
CC	GO:0098833	presynaptic endocytic zone	2192-06-01	13/16470	0.00409934	0.0401511	0.0328657	Myo6;Snap91;Pip5k1c;Pacsin1;Cltb;Dnm1	6
BP	GO:0006605	protein targeting	53/2172	261/16259	0.00108	0.0403463	0.0379668	Zdhhc4;Pex6;Cacnb3;Sgta;Arpc2;Zdhhc24;Dnajc19;Pam16;Cacnb1;Pick1;Tomm34;Gipc1;Timm13;Srebf1;Dmtn;Ywhaz;Get1;Ppp2r2b;Aip;Pard3;Actr3;Hspa5;Pex16;Hpca;Mfn2;Pan3;Tomm40;Yif1b;Nucb1;Ptpn5;Pex5;Myo6;Spcs2;Adora1;Micall1;Vps37b;Zdhhc1;Nacad;Parl;Golga7;Cdk5r1;Ywhag;Sec61b;Pik3r4;Ywhae;Vps37d;Zfand6;Itgb1bp1;Golga7b;Romo1;Vti1a;Ncf1;Sirt4	53
BP	GO:0090150	establishment of protein localization to membrane	47/2172	225/16259	0.00108686	0.0403463	0.0379668	Oxa1l;Zdhhc4;Rab34;Bbc3;Scrib;Cacnb3;Sgta;Arpc2;Zdhhc24;Cacnb1;Timm13;Rack1;Vamp2;Dmtn;Get1;Bag6;Pard3;Get4;Actr3;Hspa5;Pex16;Hpca;Nsg1;Clip1;Tomm40;Yif1b;Csk;Pex5;Adora1;Micall1;Vps37b;Gga1;Zdhhc1;Nacad;Arhgap44;Golga7;Cdk5r1;Sec61b;Vps37d;Washc1;Sys1;Myo5b;Itgb1bp1;Golga7b;Romo1;Ncf1;Pkdcc	47
BP	GO:0021587	cerebellum morphogenesis	16/2172	53/16259	0.0010983	0.0405114	0.0381222	Pcnt;Coq8b;Psap;Agtpbp1;Ldb1;Gli1;Abl2;Abl1;Hspa5;Ulk1;Ophn1;Whrn;Nfix;Atp2b2;Dab1;Cacna1a	16
BP	GO:0035640	exploration behavior	2172-11-01	30/16259	0.00111945	0.04103	0.0386102	Myg1;Apoe;Lrrtm1;Jph3;Abl2;Ptpn5;Shank3;Nlgn2;Penk;Lsamp;Gad1	11
BP	GO:0031110	regulation of microtubule polymerization or depolymerization	23/2172	89/16259	0.00116548	0.0424484	0.039945	Mid1ip1;Map1s;Arl2;Abl1;Ttbk2;Capzb;Clip1;Fgf13;Mecp2;Mid1;Gas2l1;Specc1l;Inpp5j;Pde4dip;Eml2;Bmerb1;Camsap3;Stmn4;Dctn1;Dst;Mapt;Apc2;Clasp2	23
BP	GO:0007163	establishment or maintenance of cell polarity	46/2172	220/16259	0.00119471	0.0431566	0.0406114	Lhx2;Scrib;Stk11;Lin7b;Rac3;Brsk2;Ptk2b;Wnt7b;Mark2;Gbf1;Pard3;Stk25;Actr3;Gsn;Lmna;Fscn1;Frmd4b;Ilk;Fgf13;Ophn1;Map4;Pkd1;Snap91;Coro7;Spry1;Brsk1;Hes5;Llgl1;Camsap3;Ripor2;Carmil2;Myo9b;Dlg2;Fbxw11;Dctn1;Bcas3;Myo18a;Pard6a;Rnf41;Actb;Fbf1;Clasp2;Mapkap1;Cfl1;Sipa1l3;Cyp26b1	46
BP	GO:0021537	telencephalon development	48/2172	232/16259	0.00119983	0.0431566	0.0406114	Lhx2;Pcnt;Ogdh;Grcc10;Ctnnb1;Zmiz1;Srf;Foxg1;Agtpbp1;Tra2b;Slit1;Zeb2;Grin1;Dclk2;Nr4a3;Ski;Fgf13;Pex5;Mboat7;Shank3;Jakmip1;Emx1;Atf5;Atp1b2;Crtac1;Tmem108;Hes5;Ulk4;Cdk5r1;Ncor2;Atat1;Bmerb1;Rnf7;Sun1;Rtn4r;Rtn4;Uqcrq;Dab2ip;Bcl11b;Ptprs;Ywhae;Numbl;Bcan;Htr6;Lrp8;Dab1;Tctn1;Rtn4rl2	48
BP	GO:1905244	regulation of modification of synaptic structure	2172-08-01	18/16259	0.00125815	0.0449748	0.0423224	Tiam1;Chmp2b;Baiap2;Abl1;Camkv;Myo5b;Kalrn;Cttnbp2	8
BP	GO:0009199	ribonucleoside triphosphate metabolic process	21/2172	79/16259	0.00127403	0.0452631	0.0425937	Tgfb1;Atp5d;Ampd3;Nme2;Cyc1;Atp5j;Trem2;Nme3;Atp5b;Atp5c1;Ran;Aldoa;Ctps2;Flcn;Taz;Impdh1;Ampd2;Cox5b;Ak4;Atp5pb;Atp5g2	21
CC	GO:0034702	ion channel complex	53/2192	280/16470	0.00476644	0.0455913	0.0373187	Scrib;Grin2d;Grin2c;Cacnb3;Grik5;Stx1a;Cacnb1;Kcnab3;Micu1;Hcn2;Vamp2;Ptk2b;Kcnv1;Shisa9;Grik1;Cnih2;Kcnk4;Olfm1;Grin1;Kcnq5;Kcnab2;Ttyh1;Ryr1;Abcc8;Olfm2;Pkd1;Kcnh2;Shank3;Gabrb3;Ptpa;Ttyh3;Dlgap3;Cpt1c;Kcnmb4;Gabra5;Cacna1b;Kcns2;Abcc9;Dlg2;Cacna1h;Scn8a;Cacng8;Scn1b;Kcnc3;Shank1;Cacnb2;Cacna1a;Nos1ap;Ano2;Shisa8;Atp5g2;Cacna1e;Grin2a	53
CC	GO:1990351	transporter complex	56/2192	299/16470	0.0047823	0.0455913	0.0373187	Scrib;Grin2d;Grin2c;Cacnb3;Grik5;Stx1a;Cacnb1;Kcnab3;Micu1;Timm13;Hcn2;Vamp2;Ptk2b;Kcnv1;Shisa9;Grik1;Cnih2;Kcnk4;Olfm1;Grin1;Kcnq5;Kcnab2;Ttyh1;Ryr1;Abcc8;Olfm2;Pkd1;Kcnh2;Shank3;Gabrb3;Ptpa;Ttyh3;Dlgap3;Atp1b2;Timm10b;Cpt1c;Kcnmb4;Gabra5;Cacna1b;Kcns2;Abcc9;Dlg2;Cacna1h;Scn8a;Cacng8;Scn1b;Timm10b;Kcnc3;Shank1;Cacnb2;Cacna1a;Nos1ap;Ano2;Shisa8;Atp5g2;Cacna1e;Grin2a	56
CC	GO:0000151	ubiquitin ligase complex	52/2192	274/16470	0.00487315	0.0458461	0.0375273	Fbxo9;Cul4b;Pcgf2;Anapc16;Ube2b;Med7;Zswim8;Fbxl3;Sharpin;Spsb3;Ring1;Syvn1;Fbxl15;Cbx8;Cbx4;Klhl12;Rbck1;Rnf20;Rnf19b;Phc2;Fbxo6;Mad2l2;Abtb1;Fbxl19;Bcor;Cul7;Stub1;Dcun1d2;Fbxl16;Fbxw4;Fbxl5;Keap1;Dcaf1;Spsb4;Rnf7;Fbxo44;Ube2v1;Elob;Dcaf11;Dcaf8;Fbxw11;Fbxl12;Med12;Traf7;Cbx7;Kctd17;Aup1;Klhl40;Mib2;Klhl22;Pcgf1;Cul9	52
BP	GO:0099003	vesicle-mediated transport in synapse	52/2172	257/16259	0.00130068	0.0459024	0.0431952	Scrib;Grik5;Stx1a;Ctnnb1;Pick1;Gipc1;Vamp2;Caly;Unc13a;Sh3gl2;Hpca;Dvl1;Nsg1;Apba2;Pls3;Ophn1;Bace1;Cspg5;Bsn;Myo6;Snap91;Sncb;Git1;Pip5k1c;Pacsin1;Scamp5;Brsk1;Cdk5r1;Nlgn2;Actg1;Prkcb;Syt5;Pfn2;Rims3;Dtnbp1;Dnm2;Sirt2;Syt7;Myo5b;Dnm1;Syn1;Septin5;Actb;Iqsec1;Adora2a;Snapin;Nr3c2;Trim9;Synj1;Syt3;Cacna1a;Ppfia3	52
BP	GO:1903311	regulation of mRNA metabolic process	51/2172	251/16259	0.00130787	0.0459024	0.0431952	Tbrg4;Supt6;Puf60;Supt5;Wtap;Cdk9;Rbfox3;Ddx5;Tra2b;Pcbp4;Vegfa;Celf4;Angel2;BC005624;Rbm39;Celf3;Rnf20;Srsf9;Hnrnpl;Samd4b;Rbm42;Tent4a;Zbtb7a;Rbfox2;Apex1;Fastkd3;Prdx6;Sfswap;Cirbp;Rbfox1;Khdrbs1;Tent4b;Cpsf6;Hnrnpa2b1;Hsf1;Snrnp70;Safb2;Pabpc4;Srsf1;Hnrnpm;Zfp64;Mbnl2;Rnps1;Dazap1;Srsf5;Dhx34;Safb;Nelfe;Mex3d;Sf1;Celf5	51
BP	GO:0033673	negative regulation of kinase activity	46/2172	221/16259	0.0013176	0.0459652	0.0432544	Apoe;Prkar2b;Dusp3;Tfap4;Vps25;Hyal2;Dbndd2;Ggnbp2;Trim27;Gadd45g;Mllt1;Abl1;Zgpat;Prkag2;Dvl1;Uchl1;Nr2f2;Ptpn5;Ilk;Csk;Dusp26;Spry1;Midn;Mapk8ip1;Gskip;Akt1s1;Ajuba;Nup62;Tesk1;Shb;Hexim2;Rgs14;Pkig;Dab2ip;Dtnbp1;Washc1;Itgb1bp1;Ptpro;Mapk7;Mapt;Actb;Cdk5rap3;Adora2a;Srcin1;Ptprj;Thy1	46
BP	GO:0001952	regulation of cell-matrix adhesion	28/2172	117/16259	0.00132943	0.0461001	0.0433814	Acvrl1;Dusp3;Ddr1;Ptk2b;Dmtn;Gfus;Vegfa;Ldb1;Abl1;Src;Adam15;Ilk;Fam107a;Col16a1;Lrp1;Camsap3;Gpm6b;Actg1;Mink1;Itgb1bp1;Dag1;Bcas3;Ptprj;Clasp2;Thy1;Cfl1;Map4k4;Dapk3	28
BP	GO:1901879	regulation of protein depolymerization	23/2172	90/16259	0.0013712	0.0472658	0.0444782	Add1;Arpc2;Mid1ip1;Map1s;Dmtn;Twf2;Gsn;Ttbk2;Tpm1;Capzb;Fgf13;Mid1;Gas2l1;Specc1l;Sptan1;Add3;Bmerb1;Camsap3;Carmil2;Apc2;Clasp2;Cfl1;Add2	23

## Sheet: UP
ONTOLOGY	ID	Description	GeneRatio	BgRatio	pvalue	p,adjust	qvalue	geneID	Count
CC	GO:0043209	myelin sheath	36/890	213/16470	9.50454e-10	5.95934e-07	4.75227e-07	Cntn1;Rdx;Calm1;Eno2;Prdx2;Hspa8;Mdh2;Calm3;Vdac2;Tkt;Dlg1;Atp5a1;Uqcrc1;Pard3;Ndufa10;Atp1b1;Uchl1;Fscn1;Gnb2;Aldoa;Uqcrc2;Pkm;Phb;Gpi1;Eef1a1;Dlst;Rtn4;Immt;Slc25a3;Eno1;Cox5b;Ppia;Mdh1;Gapdh;Atp5pb;Idh3a	36
MF	GO:0003729	mRNA binding	41/875	290/16133	1.69337e-08	1.48509e-05	1.36005e-05	Pcbp3;Calr;Rbfox3;Hnrnpd;Khdrbs3;Eif4a3;Cryz;Ptbp3;Park7;Cnbp;Rps3;Pkm;Celf6;Ythdc1;Samd4b;Paip2;Eef1a1;Serbp1;Hnrnpk;Eif4g1;Slbp;Cpsf6;Syncrip;Hnrnpa2b1;Snrnp70;Pcbp2;C1qbp;Pabpc4;Rpl35;Hnrnpm;Srrm2;Elavl4;Hnrnpa3;G3bp2;Sf1;Celf5;Tpr;Pcf11;Rpl13a;Matr3;Rps13	41
CC	GO:0150034	distal axon	47/890	377/16470	7.53132e-08	2.36107e-05	1.88283e-05	Calm1;Eno2;Clcn3;Aqp1;Hdac5;Hspa8;Calm3;Kif3c;Grik1;Twf2;Bin1;Pard3;Gria4;Grin1;Pink1;Kcnab2;Fscn1;Ilk;Fgf13;Arhgef7;Cck;Sncb;Tspoap1;Kcna6;Hnrnpk;Fkbp1a;Inpp5j;Brsk1;Slc4a10;Cnr1;Rtn4;Cib1;Pfn2;Auts2;Dnm2;Syt7;Eno1;Klc1;Kcnc2;Cdh8;Gad1;Septin5;Elavl4;Esr1;Snx18;Ap1s1;Unc13c	47
CC	GO:0030659	cytoplasmic vesicle membrane	39/890	318/16470	1.46324e-06	0.000305817	0.000243873	Sec24b;Calm1;Clcn3;Aqp1;Syngr3;Bcl2l1;Sparc;Calm3;Actn1;H2-K1;Bin1;Grin1;Trpm7;Slc17a6;Scg3;Abca3;Tmed10;Atp6v0a1;Scamp5;Picalm;Vti1b;Tmed2;Nrgn;Cope;Bsg;Ptprs;Synpr;Mff;Syt9;Otof;Slc17a7;Ap2a1;Ap2s1;Gad1;Rab7;Moxd1;Ccdc136;Ap1s1;Unc13c	39
CC	GO:0030658	transport vesicle membrane	23/890	144/16470	2.77034e-06	0.000434251	0.000346292	Sec24b;Calm1;Clcn3;Syngr3;Bcl2l1;Calm3;Bin1;Grin1;Trpm7;Slc17a6;Atp6v0a1;Scamp5;Vti1b;Nrgn;Ptprs;Synpr;Mff;Syt9;Otof;Slc17a7;Rab7;Ap1s1;Unc13c	23
CC	GO:0008021	synaptic vesicle	31/890	235/16470	3.86194e-06	0.000484287	0.000386194	Calm1;Clcn3;Syngr3;Bcl2l1;Hspa8;Pick1;Dlg4;Calm3;Kif3c;Vdac2;Bin1;Grin1;Trpm7;Slc17a6;Ptpn5;Trappc4;Atp6v0a1;Scamp5;Brsk1;Picalm;Vti1b;Ptprs;Synpr;Mff;Syt9;Syt7;Otof;Slc17a7;Rab7;Septin5;Unc13c	31
CC	GO:0098984	neuron to neuron synapse	46/890	429/16470	7.1859e-06	0.000617349	0.000492304	Map2k1;Dnajb1;Ctnnb1;Hspa8;Pick1;Dlg4;Rnf19a;Dlg1;Grik1;Prkar1b;Gria4;Grin1;Cnn3;Capzb;Epb41;Kcnab2;Rheb;Rps3;Phb;Pkp4;Cacng5;Shank3;Psd;Akap7;Dlg5;Rpl10a;Hnrnpk;Palm;Arhgap44;Picalm;Add3;Rtn4;Rgs14;Nrgn;Ptprs;Dnm2;Syt9;Pcbp2;Rplp0;Mapk10;Dst;Gap43;Hnrnpa3;Gapdh;Erbb4;Rps13	46
CC	GO:0070382	exocytic vesicle	32/890	257/16470	9.22897e-06	0.000617349	0.000492304	Calm1;Clcn3;Syngr3;Bcl2l1;Hspa8;Pick1;Dlg4;Calm3;Kif3c;Vdac2;Bin1;Grin1;Trpm7;Slc17a6;Ptpn5;Trappc4;Akap7;Atp6v0a1;Scamp5;Brsk1;Picalm;Vti1b;Ptprs;Synpr;Mff;Syt9;Syt7;Otof;Slc17a7;Rab7;Septin5;Unc13c	32
CC	GO:0030672	synaptic vesicle membrane	19/890	113/16470	9.37235e-06	0.000617349	0.000492304	Calm1;Clcn3;Syngr3;Bcl2l1;Calm3;Bin1;Grin1;Trpm7;Slc17a6;Atp6v0a1;Scamp5;Ptprs;Synpr;Mff;Syt9;Otof;Slc17a7;Rab7;Unc13c	19
CC	GO:0099501	exocytic vesicle membrane	19/890	113/16470	9.37235e-06	0.000617349	0.000492304	Calm1;Clcn3;Syngr3;Bcl2l1;Calm3;Bin1;Grin1;Trpm7;Slc17a6;Atp6v0a1;Scamp5;Ptprs;Synpr;Mff;Syt9;Otof;Slc17a7;Rab7;Unc13c	19
CC	GO:0012506	vesicle membrane	39/890	344/16470	9.84608e-06	0.000617349	0.000492304	Sec24b;Calm1;Clcn3;Aqp1;Syngr3;Bcl2l1;Sparc;Calm3;Actn1;H2-K1;Bin1;Grin1;Trpm7;Slc17a6;Scg3;Abca3;Tmed10;Atp6v0a1;Scamp5;Picalm;Vti1b;Tmed2;Nrgn;Cope;Bsg;Ptprs;Synpr;Mff;Syt9;Otof;Slc17a7;Ap2a1;Ap2s1;Gad1;Rab7;Moxd1;Ccdc136;Ap1s1;Unc13c	39
CC	GO:0030133	transport vesicle	38/890	334/16470	1.17731e-05	0.000671066	0.00053514	Sec24b;Calm1;Clcn3;Syngr3;Bcl2l1;Hspa8;Pick1;Dlg4;Calm3;Kif3c;Vdac2;Bin1;Grin1;Trpm7;Slc17a6;Ptpn5;Trappc4;Akap7;Atp6v0a1;Scamp5;Brsk1;Picalm;Vti1b;Atp7a;Nrgn;Ptprs;Synpr;Mff;Syt9;Syt7;Otof;Slc17a7;Gnas;Rab7;Yipf3;Septin5;Ap1s1;Unc13c	38
BP	GO:0006091	generation of precursor metabolites and energy	46/879	377/16259	1.9769e-07	0.00100703	0.000919987	Akt1;Eno2;Ldha;Ndufs2;Slc25a22;Mdh2;Ndufs7;Tkt;Atp5j;Sdhaf2;Atp5a1;Gaa;Uqcrc1;Ndufa10;Eif6;Etfdh;Pink1;Prkag2;Park7;Aldoa;Pkm;Gpi1;Tcf7l2;Ndufv1;Pygb;Ppp1ca;Mrap2;Pfkm;Dlst;Atp7a;Chchd10;Gnpda1;Acox1;Hk1;Eno1;Cox5b;Hmgb1;Gnas;Grb10;Ppp1cc;Mdh1;Ndufaf1;Ppp1r3f;Gapdh;Atp5pb;Idh3a	46
CC	GO:0044306	neuron projection terminus	27/890	209/16470	2.3422e-05	0.00118716	0.0009467	Clcn3;Aqp1;Hspa8;Dlg4;Grik1;Bin1;Gria4;Grin1;Kcnab2;Uchl1;Ilk;Cck;Sncb;Tspoap1;Kcna6;Hnrnpk;Fkbp1a;Slc4a10;Pfn2;Syt7;Kcnc2;Cdh8;Gad1;Septin5;Esr1;Ap1s1;Unc13c	27
CC	GO:0014069	postsynaptic density	42/890	397/16470	2.46142e-05	0.00118716	0.0009467	Map2k1;Dnajb1;Ctnnb1;Hspa8;Pick1;Dlg4;Dlg1;Grik1;Gria4;Grin1;Cnn3;Capzb;Epb41;Kcnab2;Rheb;Rps3;Phb;Pkp4;Cacng5;Shank3;Psd;Dlg5;Rpl10a;Hnrnpk;Palm;Arhgap44;Picalm;Add3;Rtn4;Rgs14;Nrgn;Ptprs;Dnm2;Pcbp2;Rplp0;Mapk10;Dst;Gap43;Hnrnpa3;Gapdh;Erbb4;Rps13	42
CC	GO:0043679	axon terminus	25/890	188/16470	2.84611e-05	0.00127465	0.00101647	Clcn3;Aqp1;Hspa8;Grik1;Bin1;Gria4;Grin1;Kcnab2;Ilk;Cck;Sncb;Tspoap1;Kcna6;Hnrnpk;Fkbp1a;Slc4a10;Pfn2;Syt7;Kcnc2;Cdh8;Gad1;Septin5;Esr1;Ap1s1;Unc13c	25
CC	GO:0032279	asymmetric synapse	42/890	402/16470	3.30637e-05	0.00138206	0.00110212	Map2k1;Dnajb1;Ctnnb1;Hspa8;Pick1;Dlg4;Dlg1;Grik1;Gria4;Grin1;Cnn3;Capzb;Epb41;Kcnab2;Rheb;Rps3;Phb;Pkp4;Cacng5;Shank3;Psd;Dlg5;Rpl10a;Hnrnpk;Palm;Arhgap44;Picalm;Add3;Rtn4;Rgs14;Nrgn;Ptprs;Dnm2;Pcbp2;Rplp0;Mapk10;Dst;Gap43;Hnrnpa3;Gapdh;Erbb4;Rps13	42
CC	GO:0099572	postsynaptic specialization	44/890	433/16470	4.22945e-05	0.00165741	0.0013217	Glra3;Map2k1;Dnajb1;Ctnnb1;Hspa8;Pick1;Dlg4;Dlg1;Grik1;Gria4;Grin1;Cnn3;Capzb;Epb41;Kcnab2;Rheb;Rps3;Phb;Pkp4;Cacng5;Shank3;Psd;Dlg5;Rpl10a;Hnrnpk;Palm;Arhgap44;Picalm;Add3;Gabra3;Rtn4;Rgs14;Nrgn;Ptprs;Dnm2;Pcbp2;Rplp0;Mapk10;Dst;Gap43;Hnrnpa3;Gapdh;Erbb4;Rps13	44
BP	GO:0015672	monovalent inorganic cation transport	51/879	457/16259	7.06665e-07	0.00170004	0.00155309	Cntn1;Slc46a1;Akt1;Clcn3;Aqp1;Fgf11;Kcnab3;Atp6ap1;Ndufs7;Hcn2;Dlg1;Atp5j;Bin1;Kcnip2;Atp5a1;Atp1b1;Slc20a1;Ahcyl1;Kcnab2;Park7;Dmpk;Slc17a6;Fgf13;Ank1;Wnk2;Atp6v0e2;Kcna6;Akap7;Atp6v1h;Atp6v0a1;Kcnab1;Scn3b;Slc4a10;Atp7a;Slc4a7;Wnk1;Camk2d;Dnm2;Slc24a4;Cox5b;Slc17a7;Kcnip4;Gnas;Kcnc2;Scn1b;Slc12a5;Alg10b;Dpp10;Kcnj13;Slc5a3;Atp5pb	51
BP	GO:0043484	regulation of RNA splicing	24/879	146/16259	1.0012e-06	0.00170004	0.00155309	Hspa8;Rbfox3;Acin1;Khdrbs3;Eif4a3;Ptbp3;Fastk;Srsf9;Pqbp1;Celf6;Ythdc1;Hnrnpk;Clk3;Hnrnph1;Hnrnpa2b1;Snrnp70;C1qbp;Rest;Srsf2;Mbnl1;Sf1;Son;Celf5;Rps13	24
BP	GO:0006397	mRNA processing	49/879	443/16259	1.51165e-06	0.00192508	0.00175868	Paf1;Aplp1;Hspa8;Rbfox3;Ddx39a;Slu7;Eftud2;Acin1;Khdrbs3;Sympk;Ppil1;Iws1;Txnl4a;Txnl4a;Sf3b2;Eif4a3;Raly;Ahcyl1;Ptbp3;Srsf9;Pqbp1;Celf6;Ythdc1;Ramac;Hnrnpk;Rbbp6;Slbp;Cpsf6;Syncrip;Hnrnph1;Hnrnpa2b1;Snrnp70;C1qbp;Snrpa;Rest;Aurkaip1;Yju2;Hnrnpm;Srrm2;Srsf2;Adar;Mbnl1;Ddx46;Elavl4;Hnrnpa3;Sf1;Son;Celf5;Pcf11;Sf3a2	49
CC	GO:0098800	inner mitochondrial membrane protein complex	19/890	128/16470	5.67746e-05	0.00209398	0.00166984	Dnajc19;Ndufs2;Ndufs7;Ndufa6;Atp5j;Atp5a1;Uqcrc1;Ndufa10;Ndufb5;Ndufa4;Uqcrc2;Phb;Ndufv1;Ndufb10;Timm10b;Chchd10;Immt;Timm10b;Spg7;Atp5pb	19
BP	GO:0050684	regulation of mRNA processing	23/879	143/16259	2.46525e-06	0.00231106	0.0021113	Paf1;Hspa8;Rbfox3;Acin1;Khdrbs3;Iws1;Eif4a3;Ahcyl1;Ptbp3;Srsf9;Celf6;Ythdc1;Hnrnpk;Cpsf6;Hnrnpa2b1;Snrnp70;C1qbp;Rest;Srsf2;Mbnl1;Sf1;Son;Celf5	23
BP	GO:0048024	regulation of mRNA splicing, via spliceosome	19/879	105/16259	3.08452e-06	0.00231106	0.0021113	Hspa8;Rbfox3;Acin1;Khdrbs3;Eif4a3;Ptbp3;Srsf9;Celf6;Ythdc1;Hnrnpk;Hnrnpa2b1;Snrnp70;C1qbp;Rest;Srsf2;Mbnl1;Sf1;Son;Celf5	19
BP	GO:1902743	regulation of lamellipodium organization	12/879	45/16259	3.17578e-06	0.00231106	0.0021113	Aqp1;Coro1b;Twf2;Actr3;Capzb;Fscn1;Enpp2;Atp7a;Auts2;Dnm2;Rreb1;Slit2	12
CC	GO:0005743	mitochondrial inner membrane	43/890	429/16470	7.08021e-05	0.00235202	0.00187562	Slc25a1;Bcl2l1;Dnajc19;Ndufs2;Slc25a22;Mdh2;Ndufs7;Vdac2;Ndufa6;Atp5j;Atp5a1;Uqcrc1;Ndufa10;Coq8a;Mpc2;Gpd2;Crat;Ndufb5;Etfdh;Pink1;Ndufa4;Spns1;Rps3;Uqcrc2;Hccs;Phb;Nipsnap1;Cox8a;Ndufv1;Rhot2;Ndufb10;Timm10b;Chchd10;Immt;Tmem70;Mtarc2;Cox6b1;Slc25a3;Cox5b;Gpx4;Timm10b;Spg7;Atp5pb;Mpc1	43
CC	GO:0019866	organelle inner membrane	46/890	470/16470	7.12734e-05	0.00235202	0.00187562	Slc25a1;Bcl2l1;Dnajc19;Ndufs2;Slc25a22;Mdh2;Tmpo;Ndufs7;Vdac2;Ndufa6;Atp5j;Atp5a1;Uqcrc1;Ndufa10;Coq8a;Mpc2;Gpd2;Crat;Ndufb5;Etfdh;Pink1;Ndufa4;Spns1;Rps3;Uqcrc2;Hccs;Phb;Nipsnap1;Cox8a;Ndufv1;Rhot2;Ndufb10;Timm10b;Chchd10;Immt;Tmem70;Ifi27;Mtarc2;Cox6b1;Slc25a3;Cox5b;Gpx4;Timm10b;Spg7;Dpy19l1;Atp5pb;Mpc1	46
BP	GO:1902904	negative regulation of supramolecular fiber organization	24/879	158/16259	4.2171e-06	0.00268524	0.00245313	Rdx;Apoe;Coro1b;Clip3;Hspa8;Pick1;Prkcd;Twf2;Mkks;Capzb;Stmn1;Coro1a;Fgf13;Arhgap6;Shank3;Inpp5j;Eml2;Add3;Cib1;Pfn2;Tbcd;Clasp1;Ppfia1;Slit2	24
BP	GO:1902745	positive regulation of lamellipodium organization	10/879	33/16259	6.00662e-06	0.00339975	0.00310588	Aqp1;Coro1b;Twf2;Actr3;Fscn1;Enpp2;Atp7a;Auts2;Dnm2;Rreb1	10
BP	GO:0046034	ATP metabolic process	31/879	242/16259	7.15734e-06	0.00364595	0.0033308	Eno2;Ldha;Map2k1;Bcl2l1;Ndufs2;Hspa8;Atp5j;Sdhaf2;Atp5a1;Uqcrc1;Ndufa10;Atp1b1;Ola1;Eif6;Pink1;Prkag2;Park7;Aldoa;Pkm;Gpi1;Ndufv1;Pfkm;Atp7a;Chchd10;Hk1;Ampd2;Eno1;Cox5b;Ndufaf1;Gapdh;Atp5pb	31
BP	GO:0008380	RNA splicing	41/879	371/16259	1.10066e-05	0.00495199	0.00452395	Hspa8;Rbfox3;Ddx39a;Slu7;Eftud2;Acin1;Khdrbs3;Ppil1;Iws1;Txnl4a;Txnl4a;Sf3b2;Eif4a3;Raly;Ptbp3;Fastk;Srsf9;Pqbp1;Celf6;Ythdc1;Hnrnpk;Clk3;Syncrip;Hnrnph1;Hnrnpa2b1;Snrnp70;C1qbp;Snrpa;Rest;Yju2;Hnrnpm;Srrm2;Srsf2;Mbnl1;Ddx46;Elavl4;Hnrnpa3;Sf1;Son;Celf5;Sf3a2;Rps13	41
BP	GO:0015980	energy derivation by oxidation of organic compounds	30/879	236/16259	1.16655e-05	0.00495199	0.00452395	Akt1;Ldha;Ndufs2;Slc25a22;Mdh2;Ndufs7;Sdhaf2;Gaa;Uqcrc1;Ndufa10;Etfdh;Pink1;Prkag2;Park7;Tcf7l2;Ndufv1;Pygb;Ppp1ca;Mrap2;Pfkm;Dlst;Cox5b;Hmgb1;Gnas;Grb10;Ppp1cc;Mdh1;Ndufaf1;Ppp1r3f;Idh3a	30
BP	GO:1902903	regulation of supramolecular fiber organization	40/879	361/16259	1.32101e-05	0.0051024	0.00466136	Rdx;Rhoc;Apoe;Coro1b;Clip3;Eln;Hspa8;Pick1;Prkcd;Dlg1;Twf2;Bin1;Actr3;Mkks;Capzb;Stmn1;Coro1a;Rps3;Fgf13;Arhgap6;Shank3;Arhgef10l;Inpp5j;Eml2;Add3;Lpar1;Cib1;Togaram1;Pfn2;Mlst8;Itgb1bp1;Slc39a12;Tac1;Arpc5l;Synpo;Tbcd;Clasp1;Akap13;Ppfia1;Slit2	40
BP	GO:0007626	locomotory behavior	30/879	239/16259	1.49657e-05	0.0051024	0.00466136	Apoe;Psap;Clcn3;Trh;Gprc5b;Dlg4;Agtpbp1;Gaa;Grin1;Park7;Uchl1;Olfm2;Adgrl3;Htr2c;Shank3;Zfhx3;Chd7;Slc4a10;Atp7a;Vps13a;Meis1;Oprl1;Sez6l;Mapk10;Gpr88;Gad1;Pak6;Elavl4;Fign;Ankfn1	30
BP	GO:1903311	regulation of mRNA metabolic process	31/879	251/16259	1.50247e-05	0.0051024	0.00466136	Paf1;Hspa8;Rbfox3;Hnrnpd;Acin1;Khdrbs3;Iws1;Eif4a3;Vim;Ahcyl1;Ptbp3;Srsf9;Cnot7;Celf6;Ythdc1;Samd4b;Hnrnpk;Cpsf6;Syncrip;Hnrnpa2b1;Snrnp70;C1qbp;Pabpc4;Rest;Hnrnpm;Srsf2;Mbnl1;Elavl4;Sf1;Son;Celf5	31
CC	GO:0005681	spliceosomal complex	23/890	187/16470	0.000194118	0.00583956	0.00465675	Hspa8;Slu7;Eftud2;Ppil1;Txnl4a;Txnl4a;Sf3b2;Eif4a3;Raly;Rheb;Hnrnpk;Syncrip;Hnrnph1;Hnrnpa2b1;Snrnp70;Snrpa;Yju2;Hnrnpm;Srrm2;Srsf2;Adar;Hnrnpa3;Sf1;Sf3a2	23
CC	GO:0034705	potassium channel complex	14/890	86/16470	0.000195583	0.00583956	0.00465675	Calm1;Kcnab3;Dlg4;Calm3;Hcn2;Grik1;Kcnip2;Gria4;Kcnab2;Kcna6;Kcnab1;Kcnip4;Kcnc2;Dpp10	14
BP	GO:1902532	negative regulation of intracellular signal transduction	50/879	499/16259	1.89408e-05	0.00593202	0.00541927	Akt1;Apoe;Stk11;Ndrg2;Map2k1;Aplp1;Bcl2l1;Atad5;Mdm2;Cdc34;Vdac2;Prkcd;Dlg1;Grk2;Dnaja1;Pink1;Stmn1;Park7;Uchl1;Mapkapk5;Rasal1;Ptpn5;Wnk2;Phb;Dusp26;Dlg5;Nploc4;Arhgap44;Mrap2;Lpar1;Men1;Zmynd11;Ptprr;Rgs14;Cib1;BC048403;Arhgap24;Oprl1;Itgb1bp1;C1qbp;Cdkn2d;Pde10a;Pde11a;Dusp16;Esr1;Tpt1;Ptprc;Mapkap1;Slit2;Dusp7	50
BP	GO:0050806	positive regulation of synaptic transmission	27/879	207/16259	1.97967e-05	0.00593202	0.00541927	Flot1;Apoe;Bcl2l1;Sqstm1;Dlg4;Lgmn;Grik1;Grk2;Gria4;Grin1;Pink1;Nsg1;Ptpn5;Htr2c;Cacng5;Shank3;Paip2;Hnrnpk;Oxtr;Rgs14;Cx3cr1;Nrgn;Syt9;Syt7;Tac1;Musk;Erbb4	27
BP	GO:0051168	nuclear export	21/879	141/16259	2.24681e-05	0.00635848	0.00580886	Calr;Phax;Ddx39a;Mdm2;Iws1;Stradb;Eif6;Ahcyl1;Park7;Ythdc1;Tcf7l2;Eif5a;Cchcr1;Rangap1;Ifi27;Cpsf6;Hnrnpa2b1;Smurf1;Adar;Tpr;Akap13	21
CC	GO:0032592	integral component of mitochondrial membrane	13/890	77/16470	0.000225878	0.00643751	0.00513358	Mpc2;Etfdh;Pink1;Dmpk;Rhot2;Cnr1;Chchd10;Immt;Tmem70;Mff;Slc25a3;Spg7;Mpc1	13
CC	GO:0031301	integral component of organelle membrane	36/890	358/16470	0.000252113	0.00687282	0.00548072	Calr;Clcn3;Tecr;Pex3;Itm2b;H2-K1;Mpc2;Pex16;Sec62;Etfdh;Pink1;Dmpk;Slc17a6;Yif1b;Tmem33;Rhot2;Atp6v0a1;Scamp5;Slc22a17;Cnr1;Chchd10;Rtn4;Immt;Tmem70;Ptprs;Synpr;Mff;Syt9;Slc25a3;Porcn;Slc17a7;Slc37a3;Tmco1;Pomgnt1;Spg7;Mpc1	36
BP	GO:0043254	regulation of protein-containing complex assembly	44/879	425/16259	2.7188e-05	0.00719035	0.00656883	Raf1;Rdx;Rhoc;Med25;Apoe;Coro1b;Clip3;Eln;Pick1;Vdac2;Prkcd;Dlg1;Twf2;Bin1;Fas;Gnl3l;Actr3;Mkks;Capzb;Pink1;Stmn1;Park7;Rnf4;Fscn1;Coro1a;Rps3;Cck;Trhr;Ice1;Inpp5j;Eif4g1;Eml2;Add3;Thra;Togaram1;Pfn2;Mlst8;Slc39a12;Arpc5l;Faf1;Tbcd;Esr1;Rpl13a;Slit2	44
BP	GO:1990778	protein localization to cell periphery	39/879	360/16259	2.82307e-05	0.00719035	0.00656883	Rdx;Flot1;Akt1;Map2k1;Bcl2l1;Clip3;Sqstm1;Dlg4;Gga3;Dlg1;Ppil2;Tspan17;Actr3;Atp1b1;Grin1;Snap23;Tmem59;Epb41;Nsg1;Fgf13;Ank1;Cacng5;Palm;Arhgap44;Mrap2;Picalm;Scn3b;Vti1b;Tmed2;Cib1;Camk2d;Bsg;Itgb1bp1;Pacs2;Mapk10;Kcnip4;Dpp10;Prkg2;Ppfia1	39
CC	GO:0098573	intrinsic component of mitochondrial membrane	13/890	79/16470	0.000293666	0.00767204	0.00611805	Mpc2;Etfdh;Pink1;Dmpk;Rhot2;Cnr1;Chchd10;Immt;Tmem70;Mff;Slc25a3;Spg7;Mpc1	13
CC	GO:0031252	cell leading edge	38/890	391/16470	0.000340321	0.00853526	0.00680643	Rdx;Flot1;Ctnnb1;Coro1b;Plxnd1;Hcn2;Actn1;Arf4;Spata13;Twf2;Actr3;Vim;Grin1;Trpm7;Capzb;Fscn1;Coro1a;Rps3;Ilk;Arhgef7;Ank1;Psd;Antxr1;Eef1a1;Inpp5j;Palm;Arhgap44;Atp7a;Gabra3;Cib1;Dnm2;Itgb1bp1;Cdc42bpa;Enah;Gnas;Kcnc2;Slc12a5;Sntg1	38
CC	GO:0016607	nuclear speck	32/890	311/16470	0.000364235	0.00873576	0.00696631	Raf1;Osgep;Hdac5;Ddx39a;Cdc34;Rufy1;Slu7;Eftud2;Tkt;Acin1;Sf3b2;Fastk;Srsf9;Pqbp1;Cnot7;Tcf12;Ythdc1;Atxn2l;Smc4;Atp6v0a1;Gpatch2;Zcchc12;Rbbp6;Cpsf6;Snrnp70;Srsf2;Taf5l;Adar;Ddx46;Rreb1;Sap18;Son	32
CC	GO:0031300	intrinsic component of organelle membrane	38/890	393/16470	0.000376181	0.00873576	0.00696631	Calr;Clcn3;Tecr;Pex3;Itm2b;H2-K1;Mpc2;Pex16;Sec62;Etfdh;Pink1;Dmpk;Slc17a6;Yif1b;Tmem33;Rhot2;Atp6v0a1;Scamp5;Slc22a17;Cnr1;Chchd10;Rtn4;Immt;Tmem70;Ptprs;Synpr;Mff;Syt9;Slc25a3;Porcn;Dnajb2;Slc17a7;Slc37a3;Rab7;Tmco1;Pomgnt1;Spg7;Mpc1	38
CC	GO:0043204	perikaryon	18/890	137/16470	0.000419344	0.00939032	0.00748829	Eno2;Map2k1;Hspa8;Rbfox3;Ptpn5;Cck;Ppp1ca;Kcnab1;Atp7a;Hnrnpa2b1;Nell2;Mapk10;Pde10a;Kcnc2;Slc12a5;Pde11a;Esr1;Pcmt1	18
BP	GO:0120033	negative regulation of plasma membrane bounded cell projection assembly	8/879	26/16259	4.61519e-05	0.0111951	0.0102274	Prkcd;Actr3;Capzb;Arhgap44;Pfn2;Arhgap24;Dnm2;Slit2	8
BP	GO:0010765	positive regulation of sodium ion transport	10/879	41/16259	4.90486e-05	0.011357	0.0103753	Cntn1;Akt1;Atp1b1;Ahcyl1;Wnk2;Scn3b;Wnk1;Dnm2;Gnas;Scn1b	10
BP	GO:0097581	lamellipodium organization	15/879	86/16259	5.18929e-05	0.0114931	0.0104997	Aqp1;Coro1b;Spata13;Twf2;Actr3;Capzb;Fscn1;Arhgef7;Enpp2;Ablim2;Atp7a;Auts2;Dnm2;Rreb1;Slit2	15
BP	GO:0031346	positive regulation of cell projection organization	46/879	467/16259	6.15584e-05	0.0117146	0.0107021	Cntn1;Apoe;Stk11;Aqp1;Map2k1;Gprc5b;Coro1b;Plxnd1;Dlg4;Snx3;Kif3c;Twf2;Mark2;Stau2;Actr3;Plxna2;Grin1;Anapc2;Shox2;Mapkapk5;Fscn1;Rasal1;Ptpn5;Ilk;Pqbp1;Shank3;Enpp2;Dlg5;Eef1a1;Hnrnpk;Palm;Picalm;Lpar1;Atp7a;Cnr1;Rtn4;Fuz;Auts2;Dnm2;Ap2a1;Smurf1;Kctd17;Scn1b;Elavl4;Rreb1;Plxna1	46
BP	GO:0010256	endomembrane system organization	41/879	400/16259	6.35256e-05	0.0117146	0.0107021	Flot1;Akt1;Psap;Aqp1;Map2k1;Smpd4;Ubl4a;Sqstm1;Snx3;Ubxn2a;Prkcd;Bin1;Vps51;Get4;Tor1aip1;Nsfl1c;Plekhm2;Acrbp;Dmpk;Arhgef7;Polr2m;Plscr2;Degs1;Mospd3;Tmem33;Micall1;Tmed10;Nploc4;Snx10;Mapk3;Tmed2;Rtn4;Dnm2;Syt7;Otof;Fhdc1;Ccdc136;Jagn1;Ctdnep1;Ptprc;Clasp1	41
BP	GO:0000375	RNA splicing, via transesterification reactions	30/879	258/16259	6.43914e-05	0.0117146	0.0107021	Hspa8;Rbfox3;Ddx39a;Slu7;Eftud2;Acin1;Khdrbs3;Ppil1;Txnl4a;Txnl4a;Sf3b2;Eif4a3;Ptbp3;Srsf9;Pqbp1;Celf6;Ythdc1;Hnrnpk;Hnrnpa2b1;Snrnp70;C1qbp;Snrpa;Rest;Hnrnpm;Srsf2;Mbnl1;Ddx46;Sf1;Son;Celf5;Sf3a2	30
BP	GO:0000377	RNA splicing, via transesterification reactions with bulged adenosine as nucleophile	30/879	258/16259	6.43914e-05	0.0117146	0.0107021	Hspa8;Rbfox3;Ddx39a;Slu7;Eftud2;Acin1;Khdrbs3;Ppil1;Txnl4a;Txnl4a;Sf3b2;Eif4a3;Ptbp3;Srsf9;Pqbp1;Celf6;Ythdc1;Hnrnpk;Hnrnpa2b1;Snrnp70;C1qbp;Snrpa;Rest;Hnrnpm;Srsf2;Mbnl1;Ddx46;Sf1;Son;Celf5;Sf3a2	30
BP	GO:0000398	mRNA splicing, via spliceosome	30/879	258/16259	6.43914e-05	0.0117146	0.0107021	Hspa8;Rbfox3;Ddx39a;Slu7;Eftud2;Acin1;Khdrbs3;Ppil1;Txnl4a;Txnl4a;Sf3b2;Eif4a3;Ptbp3;Srsf9;Pqbp1;Celf6;Ythdc1;Hnrnpk;Hnrnpa2b1;Snrnp70;C1qbp;Snrpa;Rest;Hnrnpm;Srsf2;Mbnl1;Ddx46;Sf1;Son;Celf5;Sf3a2	30
CC	GO:0008328	ionotropic glutamate receptor complex	10/890	54/16470	0.000551781	0.0119171	0.00950329	Dlg4;Dlg1;Grik1;Gria4;Grin1;Olfm2;Cacng5;Shank3;Olfm3;Porcn	10
CC	GO:0008076	voltage-gated potassium channel complex	12/890	74/16470	0.000570197	0.0119171	0.00950329	Calm1;Kcnab3;Dlg4;Calm3;Hcn2;Kcnip2;Kcnab2;Kcna6;Kcnab1;Kcnip4;Kcnc2;Dpp10	12
BP	GO:0010591	regulation of lamellipodium assembly	9/879	35/16259	7.47977e-05	0.0124394	0.0113642	Aqp1;Twf2;Actr3;Capzb;Fscn1;Atp7a;Auts2;Dnm2;Slit2	9
BP	GO:0032272	negative regulation of protein polymerization	14/879	79/16259	7.64846e-05	0.0124394	0.0113642	Rdx;Clip3;Vdac2;Prkcd;Twf2;Mkks;Capzb;Stmn1;Inpp5j;Eml2;Add3;Pfn2;Tbcd;Slit2	14
BP	GO:0031110	regulation of microtubule polymerization or depolymerization	15/879	89/16259	7.81528e-05	0.0124394	0.0113642	Clip3;Mapre2;Capzb;Stmn1;Rps3;Fgf13;Inpp5j;Eml2;Cib1;Togaram1;Stmn4;Slc39a12;Dst;Tbcd;Clasp1	15
BP	GO:0043393	regulation of protein binding	27/879	224/16259	7.99257e-05	0.0124394	0.0113642	Flot1;Akt1;Ace;Apoe;Hdac5;Plxnd1;Sympk;Mark2;Gnl3l;Actr3;Adam15;Stmn1;Epb41;Smarcd3;Park7;Arhgef7;Psme3ip1;Map1lc3b;Ccpg1;Tcf7l2;Hnrnpk;Fkbp1a;Mapk3;Men1;Fam220a;Itgb1bp1;Dnajb2;Fam220a	27
BP	GO:0031115	negative regulation of microtubule polymerization	6/879	15/16259	8.05852e-05	0.0124394	0.0113642	Clip3;Capzb;Stmn1;Inpp5j;Eml2;Tbcd	6
BP	GO:1902600	proton transmembrane transport	15/879	90/16259	8.9176e-05	0.0129841	0.0118618	Slc46a1;Clcn3;Atp6ap1;Ndufs7;Atp5j;Atp5a1;Park7;Atp6v0e2;Atp6v1h;Atp6v0a1;Slc4a10;Atp7a;Cox5b;Slc17a7;Atp5pb	15
BP	GO:0051494	negative regulation of cytoskeleton organization	22/879	166/16259	8.92116e-05	0.0129841	0.0118618	Rdx;Coro1b;Clip3;Pick1;Prkcd;Twf2;Mkks;Capzb;Stmn1;Coro1a;Fgf13;Arhgap6;Shank3;Inpp5j;Eml2;Add3;Cib1;Pfn2;Tbcd;Clasp1;Ppfia1;Slit2	22
MF	GO:0035254	glutamate receptor binding	13/875	67/16133	5.33145e-05	0.0138028	0.0126406	Calm1;Flot1;Ctnnb1;Sqstm1;Pick1;Dlg4;Calm3;Dlg1;Grin1;Ptpn5;Shank3;Gnas;Esr1	13
MF	GO:0044325	ion channel binding	20/875	139/16133	6.03869e-05	0.0138028	0.0126406	Calm1;Ctnnb1;Kcnab3;Calm3;Actn1;Dlg1;Kcnip2;Kcnab2;Fgf13;Ank1;Fkbp1a;Kcnab1;Scn3b;Cib1;Camk2d;Pacs2;Kcnc2;Scn1b;Dpp10;Slc5a3	20
MF	GO:0051019	mitogen-activated protein kinase binding	10/875	42/16133	6.29547e-05	0.0138028	0.0126406	Ace;Stau2;Mapkapk5;Ptpn5;Gtf2i;Nbr1;Atf7;Dusp16;Tpr;Dusp7	10
BP	GO:1901379	regulation of potassium ion transmembrane transport	14/879	81/16259	0.000101376	0.0140631	0.0128475	Kcnab3;Dlg1;Bin1;Kcnip2;Atp1b1;Kcnab2;Wnk2;Akap7;Kcnab1;Wnk1;Dnm2;Kcnip4;Kcnc2;Dpp10	14
BP	GO:0007611	learning or memory	32/879	290/16259	0.000102146	0.0140631	0.0128475	Apoe;Lgmn;Arf4;Ric8a;Prkar1b;Grin1;Meis2;Trpm7;Fgf13;Ap1s2;Cck;Shank3;Paip2;Brsk1;Kcnab1;Picalm;Oxtr;Cnr1;Rgs14;Cx3cr1;Thra;Oprl1;Deaf1;Slc17a7;Gpr88;Tac1;Synpo;Slc12a5;Pak6;Elavl4;Musk;Cic	32
CC	GO:0098878	neurotransmitter receptor complex	10/890	56/16470	0.000744653	0.0150612	0.0120105	Dlg4;Dlg1;Grik1;Gria4;Grin1;Olfm2;Cacng5;Shank3;Olfm3;Porcn	10
CC	GO:0030426	growth cone	23/890	206/16470	0.000779623	0.0152757	0.0121816	Calm1;Eno2;Hdac5;Calm3;Kif3c;Twf2;Pard3;Grin1;Pink1;Fscn1;Fgf13;Arhgef7;Sncb;Inpp5j;Cnr1;Rtn4;Cib1;Auts2;Dnm2;Eno1;Klc1;Elavl4;Snx18	23
BP	GO:0006611	protein export from nucleus	18/879	124/16259	0.00011897	0.0159483	0.0145698	Calr;Ddx39a;Mdm2;Iws1;Stradb;Eif6;Ahcyl1;Park7;Ythdc1;Tcf7l2;Eif5a;Cchcr1;Rangap1;Ifi27;Hnrnpa2b1;Smurf1;Adar;Tpr	18
BP	GO:0072659	protein localization to plasma membrane	32/879	293/16259	0.000123924	0.0161864	0.0147873	Rdx;Flot1;Akt1;Bcl2l1;Clip3;Sqstm1;Gga3;Dlg1;Ppil2;Tspan17;Actr3;Atp1b1;Tmem59;Nsg1;Fgf13;Ank1;Palm;Arhgap44;Mrap2;Picalm;Scn3b;Vti1b;Tmed2;Cib1;Camk2d;Bsg;Itgb1bp1;Pacs2;Kcnip4;Dpp10;Prkg2;Ppfia1	32
BP	GO:0034248	regulation of cellular amide metabolic process	39/879	386/16259	0.000129141	0.0164462	0.0150246	Akt1;Apoe;Calr;Aplp1;Hnrnpd;Gga3;Prkcd;Bin1;Eif4a3;Vim;Eif6;Ptbp3;Pink1;Mapkapk5;Cnbp;Rps3;Cnot7;Pkm;Ltn1;Samd4b;Tsfm;Tmed10;Paip2;Eif5a;Eif4g1;Ppp1ca;Picalm;Mapk3;Eif5;Mrps27;Tmed2;Syncrip;C1qbp;Eif3b;Elavl4;Gapdh;Tpr;Rpl13a;Matr3	39
BP	GO:0051098	regulation of binding	38/879	374/16259	0.000139769	0.0168907	0.0154307	Calm1;Flot1;Akt1;Ace;Med25;Apoe;Trim28;Ctnnb1;Hdac5;Plxnd1;Sympk;Mark2;Gnl3l;Eif4a3;Actr3;Adam15;Stmn1;Epb41;Smarcd3;Park7;Arhgef7;Psme3ip1;Map1lc3b;Ccpg1;Tcf7l2;Hnrnpk;Fkbp1a;Eif4g1;Sin3a;Mapk3;Men1;Ercc2;Fam220a;Fbh1;Itgb1bp1;Eno1;Rest;Dnajb2;Fam220a	38
BP	GO:0006734	NADH metabolic process	8/879	30/16259	0.00014258	0.0168907	0.0154307	Ldha;Mdh2;Gpd2;Pfkm;Dlst;Hk1;Mdh1;Idh3a	8
BP	GO:0043951	negative regulation of cAMP-mediated signaling	8/879	30/16259	0.00014258	0.0168907	0.0154307	Aplp1;Cdc34;Grk2;Mrap2;Lpar1;Oprl1;Pde10a;Pde11a	8
BP	GO:0032271	regulation of protein polymerization	26/879	220/16259	0.000148777	0.0172244	0.0157355	Rdx;Coro1b;Clip3;Eln;Pick1;Vdac2;Prkcd;Dlg1;Twf2;Bin1;Actr3;Mkks;Capzb;Stmn1;Coro1a;Rps3;Inpp5j;Eml2;Add3;Togaram1;Pfn2;Mlst8;Slc39a12;Arpc5l;Tbcd;Slit2	26
BP	GO:0006913	nucleocytoplasmic transport	32/879	297/16259	0.000159427	0.0176548	0.0161287	Akt1;Calr;Trim28;Phax;Hspa8;Ddx39a;Mdm2;Prkcd;Iws1;Stradb;Eif6;Ahcyl1;Park7;Ptpn5;Fbxo22;Ythdc1;Tcf7l2;Eif5a;Cchcr1;Ipo4;Rangap1;Ing1;Rgs14;Ifi27;Cpsf6;Hnrnpa2b1;Anp32a;Smurf1;Adar;Ppp1cc;Tpr;Akap13	32
BP	GO:0051169	nuclear transport	32/879	297/16259	0.000159427	0.0176548	0.0161287	Akt1;Calr;Trim28;Phax;Hspa8;Ddx39a;Mdm2;Prkcd;Iws1;Stradb;Eif6;Ahcyl1;Park7;Ptpn5;Fbxo22;Ythdc1;Tcf7l2;Eif5a;Cchcr1;Ipo4;Rangap1;Ing1;Rgs14;Ifi27;Cpsf6;Hnrnpa2b1;Anp32a;Smurf1;Adar;Ppp1cc;Tpr;Akap13	32
BP	GO:0050890	cognition	34/879	324/16259	0.000167765	0.017953	0.0164011	Apoe;Lgmn;Arf4;Ric8a;Prkar1b;Grin1;Meis2;Trpm7;Fgf13;Ap1s2;Cck;Shank3;Paip2;Brsk1;Kcnab1;Picalm;Chd7;Oxtr;Cnr1;Rgs14;Cx3cr1;Thra;Oprl1;Deaf1;Slc17a7;Gnas;Gpr88;Tac1;Synpo;Slc12a5;Pak6;Elavl4;Musk;Cic	34
BP	GO:0051258	protein polymerization	31/879	285/16259	0.000169168	0.017953	0.0164011	Rdx;Coro1b;Clip3;Eln;Pick1;Vdac2;Prkcd;Dlg1;Twf2;Bin1;Actr3;Mkks;Capzb;Stmn1;Coro1a;Rps3;Fgf13;Inpp5j;Micall2;Eml2;Add3;Togaram1;Pfn2;Mlst8;Dnm2;Slc39a12;Arpc5l;Gpx4;Tbcd;Clasp1;Slit2	31
BP	GO:0050808	synapse organization	45/879	474/16259	0.00017299	0.0179839	0.0164294	Glra3;Tubb5;Apoe;Ndrg2;Ctnnb1;Plxnd1;Hspa8;Pick1;Dlg4;Sparc;Actn1;Lgmn;Arf4;Stau2;Actr3;Grin1;Anapc2;Rheb;Dmpk;Fgf13;Arhgef7;Adgrl3;Sncb;Shank3;Dlg5;Hnrnpk;Eif4g1;Palm;Arhgap44;Picalm;Oxtr;Chchd10;Cx3cr1;Zfp365;Pfn2;Ptprs;Sez6l;Rest;Cdh8;Synpo;Gap43;Musk;Erbb4;Ppfia1;Unc13c	45
CC	GO:0043195	terminal bouton	13/890	89/16470	0.000951545	0.0180793	0.0144173	Hspa8;Grik1;Gria4;Grin1;Ilk;Cck;Sncb;Pfn2;Kcnc2;Septin5;Esr1;Ap1s1;Unc13c	13
CC	GO:0098803	respiratory chain complex	12/890	79/16470	0.00103936	0.0191671	0.0152848	Ndufs2;Ndufs7;Ndufa6;Uqcrc1;Ndufa10;Ndufb5;Ndufa4;Uqcrc2;Cox8a;Ndufv1;Ndufb10;Cox6b1	12
CC	GO:0044309	neuron spine	22/890	199/16470	0.00114361	0.0197235	0.0157285	Dnajb1;Hspa8;Dlg4;Actn1;Arf4;Grk2;Gria4;Grin1;Cnn3;Capzb;Shank3;Psd;Hnrnpk;Ppp1ca;Palm;Arhgap44;Lpar1;Rgs14;Nrgn;Dnm2;Synpo;Ppp1cc	22
CC	GO:0030427	site of polarized growth	23/890	212/16470	0.00115373	0.0197235	0.0157285	Calm1;Eno2;Hdac5;Calm3;Kif3c;Twf2;Pard3;Grin1;Pink1;Fscn1;Fgf13;Arhgef7;Sncb;Inpp5j;Cnr1;Rtn4;Cib1;Auts2;Dnm2;Eno1;Klc1;Elavl4;Snx18	23
CC	GO:0071013	catalytic step 2 spliceosome	12/890	80/16470	0.00116391	0.0197235	0.0157285	Slu7;Eftud2;Ppil1;Sf3b2;Eif4a3;Raly;Hnrnpk;Syncrip;Hnrnph1;Hnrnpa2b1;Hnrnpm;Sf3a2	12
CC	GO:0019898	extrinsic component of membrane	30/890	309/16470	0.00139948	0.0226444	0.0180577	Apoe;Ctnnb1;Cyth1;Dlg4;Bin1;Gnal;Gfra1;Coq8a;Kcnab2;Gnb2;Olfm2;Phb;Shank3;Micall1;Gng10;Psd;Iqce;Inpp5j;Zfyve1;Snx10;Kcnab1;Picalm;Vps13a;Eno1;Gnas;Cdh8;Rab7;Snx18;Cdh7;Tpr	30
CC	GO:0016234	inclusion body	11/890	71/16470	0.0014085	0.0226444	0.0180577	Psap;Sqstm1;Pick1;Stradb;Sncb;Tdp2;Picalm;Keap1;Rangap1;Dnajb2;Tpr	11
MF	GO:0015459	potassium channel regulator activity	10/875	46/16133	0.000143208	0.0251186	0.0230037	Kcnab3;Dlg1;Kcnip2;Kcnab2;Wnk2;Kcnab1;Wnk1;Kcnip4;Dpp10;Slc5a3	10
BP	GO:0030032	lamellipodium assembly	12/879	68/16259	0.000255638	0.0260444	0.0237932	Aqp1;Spata13;Twf2;Actr3;Capzb;Fscn1;Arhgef7;Ablim2;Atp7a;Auts2;Dnm2;Slit2	12
BP	GO:0016188	synaptic vesicle maturation	5/879	12/16259	0.00026285	0.0262541	0.0239848	Clcn3;Dlg4;Picalm;Slc17a7;Unc13c	5
BP	GO:0051017	actin filament bundle assembly	21/879	167/16259	0.000268457	0.0262985	0.0240253	Rdx;Rhoc;Coro1b;Eln;Actn1;Mkks;Stmn1;Fscn1;Arhgap6;Shank3;Arhgef10l;Add3;Lpar1;Fam171a1;Pfn2;Itgb1bp1;Tac1;Fhdc1;Synpo;Clasp1;Ppfia1	21
CC	GO:1990351	transporter complex	29/890	299/16470	0.00169238	0.0265281	0.0211548	Glra3;Calm1;Kcnab3;Dlg4;Calm3;Hcn2;Dlg1;Grik1;Kcnip2;Gria4;Atp1b1;Grin1;Kcnab2;Gabrq;Olfm2;Cacng5;Shank3;Kcna6;Ptpa;Kcnab1;Scn3b;Olfm3;Gabra3;Timm10b;Porcn;Kcnip4;Kcnc2;Scn1b;Timm10b;Dpp10	29
CC	GO:0044304	main axon	12/890	84/16470	0.00179232	0.0271348	0.0216386	Dlg4;Dlg1;Bin1;Pard3;Trpm7;Kcnab2;Ank1;Cck;Kcnab1;Camk2d;Kcnc2;Scn1b	12
CC	GO:0030027	lamellipodium	19/890	168/16470	0.00185405	0.0271348	0.0216386	Rdx;Flot1;Ctnnb1;Coro1b;Plxnd1;Spata13;Twf2;Actr3;Capzb;Fscn1;Coro1a;Ilk;Arhgef7;Antxr1;Cib1;Dnm2;Itgb1bp1;Cdc42bpa;Enah	19
CC	GO:0098798	mitochondrial protein complex	26/890	260/16470	0.00187348	0.0271348	0.0216386	Mrpl49;Dnajc19;Ndufs2;Mrpl32;Ndufs7;Ndufa6;Atp5j;Atp5a1;Uqcrc1;Ndufa10;Ndufb5;Etfdh;Mrpl20;Ndufa4;Uqcrc2;Phb;Ndufv1;Ndufb10;Mrps27;Mrps12;Timm10b;Chchd10;Immt;Timm10b;Mrpl48;Spg7;Atp5pb	26
CC	GO:0043197	dendritic spine	21/890	194/16470	0.0019042	0.0271348	0.0216386	Dnajb1;Hspa8;Dlg4;Actn1;Arf4;Grk2;Gria4;Grin1;Cnn3;Capzb;Shank3;Psd;Hnrnpk;Ppp1ca;Arhgap44;Lpar1;Rgs14;Nrgn;Dnm2;Synpo;Ppp1cc	21
MF	GO:0001671	ATPase activator activity	7/875	24/16133	0.000206741	0.0302187	0.0276743	Dnajb1;Dnajc19;Ahsa1;Tor1aip1;Atp1b1;Dnaja1;Dnajb2	7
CC	GO:0030285	integral component of synaptic vesicle membrane	8/890	44/16470	0.00220243	0.0305724	0.0243799	Clcn3;Slc17a6;Atp6v0a1;Scamp5;Ptprs;Synpr;Syt9;Slc17a7	8
CC	GO:0097060	synaptic membrane	40/890	462/16470	0.00224295	0.0305724	0.0243799	Cntn1;Glra3;Eno2;Clcn3;Ctnnb1;Hspa8;Cyth1;Pick1;Dlg4;Ndufs7;Dlg1;Grik1;Gria4;Grin1;Nsg1;Ptpn5;Gabrq;Ank1;Trappc4;Olfm2;Phb;Nipsnap1;Cacng5;Shank3;Palm;Picalm;Gabra3;Cnr1;Rtn4;Nrgn;Ptprs;Dnm2;Syt7;Otof;Eno1;Kcnc2;Cdh8;Musk;Erbb4;Unc13c	40
CC	GO:1902495	transmembrane transporter complex	28/890	292/16470	0.0023782	0.0310684	0.0247754	Glra3;Calm1;Kcnab3;Dlg4;Calm3;Hcn2;Dlg1;Grik1;Kcnip2;Gria4;Atp1b1;Grin1;Kcnab2;Gabrq;Olfm2;Cacng5;Shank3;Kcna6;Ptpa;Kcnab1;Scn3b;Olfm3;Gabra3;Porcn;Kcnip4;Kcnc2;Scn1b;Dpp10	28
CC	GO:0030667	secretory granule membrane	11/890	76/16470	0.00246663	0.0310684	0.0247754	Aqp1;Sparc;Actn1;Scg3;Abca3;Tmed10;Tmed2;Bsg;Syt9;Moxd1;Ccdc136	11
CC	GO:0031253	cell projection membrane	28/890	293/16470	0.00249831	0.0310684	0.0247754	Slc46a1;Ace;Aqp1;Ctnnb1;Hcn2;Arf4;Spata13;Dlg1;Grin1;Fscn1;Rps3;Ank1;Gpi1;Shank3;Psd;Iqce;Antxr1;Eef1a1;Palm;Atp7a;Gabra3;Dnm2;Kcnc2;Slc12a5;Gap43;Folr1;Sntg1;Pcmt1	28
CC	GO:0005874	microtubule	37/890	421/16470	0.00250094	0.0310684	0.0247754	Tubb5;Apoe;Map2k1;Rassf1;Clip3;Hspa8;Kif3c;Dlg1;Clip4;Mapre2;Cct8;Stau2;Rassf5;Stmn1;Kcnab2;Rnf4;Fgf13;Map1lc3b;Cep57;Wdr44;Ss18;Eml2;Lrrc49;Cep170;Rgs14;Togaram1;Kif1c;Dnm2;Tuba4a;Klc1;Fhdc1;Cep170b;Dst;Fign;Tpt1;Clasp1;Dnah3	37
CC	GO:0034703	cation channel complex	22/890	212/16470	0.00256634	0.0310684	0.0247754	Calm1;Kcnab3;Dlg4;Calm3;Hcn2;Grik1;Kcnip2;Gria4;Grin1;Kcnab2;Olfm2;Cacng5;Kcna6;Ptpa;Kcnab1;Scn3b;Olfm3;Porcn;Kcnip4;Kcnc2;Scn1b;Dpp10	22
CC	GO:0034702	ion channel complex	27/890	280/16470	0.00260446	0.0310684	0.0247754	Glra3;Calm1;Kcnab3;Dlg4;Calm3;Hcn2;Dlg1;Grik1;Kcnip2;Gria4;Grin1;Kcnab2;Gabrq;Olfm2;Cacng5;Shank3;Kcna6;Ptpa;Kcnab1;Scn3b;Olfm3;Gabra3;Porcn;Kcnip4;Kcnc2;Scn1b;Dpp10	27
CC	GO:0005635	nuclear envelope	36/890	408/16470	0.00265849	0.0310684	0.0247754	Tubb5;Apoe;Calr;Aqp1;Smpd4;Ctnnb1;Tmpo;Bin1;Txnl4a;Txnl4a;Stau2;Plcd4;Tor1aip1;Cbx3;Dmpk;Polr2m;Tmem33;Eif5a;Mapk3;Cuedc2;Rangap1;Plpp7;Rtn4;Ifi27;Rnf6;Dnajb2;Cnep1r1;Spin1;Gpx4;Dst;Elavl4;Faf1;Ctdnep1;Dpy19l1;Gapdh;Tpr;Prkg2	36
CC	GO:0070469	respirasome	12/890	88/16470	0.00267575	0.0310684	0.0247754	Ndufs2;Ndufs7;Ndufa6;Uqcrc1;Ndufa10;Ndufb5;Ndufa4;Uqcrc2;Cox8a;Ndufv1;Ndufb10;Cox6b1	12
BP	GO:0072665	protein localization to vacuole	11/879	60/16259	0.000324772	0.0312149	0.0285167	Hspa8;Gga3;Gnptab;Cacng5;Vti1b;Rtn4;BC048403;Vps13a;Smurf1;Rab7;Hgs	11
BP	GO:0061572	actin filament bundle organization	21/879	170/16259	0.000343046	0.0323607	0.0295635	Rdx;Rhoc;Coro1b;Eln;Actn1;Mkks;Stmn1;Fscn1;Arhgap6;Shank3;Arhgef10l;Add3;Lpar1;Fam171a1;Pfn2;Itgb1bp1;Tac1;Fhdc1;Synpo;Clasp1;Ppfia1	21
BP	GO:0010592	positive regulation of lamellipodium assembly	7/879	26/16259	0.000350381	0.0323978	0.0295974	Aqp1;Twf2;Actr3;Fscn1;Atp7a;Auts2;Dnm2	7
BP	GO:0002028	regulation of sodium ion transport	14/879	91/16259	0.000359894	0.0323978	0.0295974	Cntn1;Akt1;Fgf11;Atp1b1;Ahcyl1;Dmpk;Fgf13;Wnk2;Scn3b;Wnk1;Camk2d;Dnm2;Gnas;Scn1b	14
BP	GO:0035020	regulation of Rac protein signal transduction	6/879	19/16259	0.00036252	0.0323978	0.0295974	Arhgap44;Rtn4;Camk2d;Arhgap24;Auts2;Dnm2	6
BP	GO:0010608	posttranscriptional regulation of gene expression	42/879	449/16259	0.000384331	0.0337549	0.0308372	Akt1;Ace;Calr;Map2k1;Aplp1;Hnrnpd;Eif4a3;Vim;Eif6;Nfkb1;Ptbp3;Pink1;Mapkapk5;Cnbp;Rps3;Cnot7;Pkm;Ythdc1;Ltn1;Samd4b;Tsfm;Paip2;Eif5a;Eif4g1;Ppp1ca;Mapk3;Eif5;Mrps27;Tmed2;Syncrip;Hnrnpa2b1;C1qbp;Pabpc4;Hnrnpm;Adar;Eif3b;Elavl4;Esr1;Gapdh;Tpr;Rpl13a;Matr3	42
BP	GO:0035176	social behavior	10/879	52/16259	0.00040353	0.0348404	0.0318288	Dlg4;Grin1;Mkks;Shank3;Oxtr;Cx3cr1;Vps13a;Gad1;Septin5;Cic	10
BP	GO:0000380	alternative mRNA splicing, via spliceosome	13/879	82/16259	0.000429146	0.0364345	0.0332852	Rbfox3;Slu7;Khdrbs3;Srsf9;Pqbp1;Celf6;Ythdc1;Rest;Hnrnpm;Srsf2;Mbnl1;Sf1;Celf5	13
BP	GO:0010632	regulation of epithelial cell migration	25/879	223/16259	0.000445161	0.0371746	0.0339613	Akt1;Apoe;Calr;Aqp1;Hdac5;Sparc;Lgmn;Mapre2;Atp5a1;Nr2f2;Ctsh;Gpi1;Enpp2;Atoh8;Patz1;Rtn4;Ptprr;Cib1;Pfn2;Bsg;Itgb1bp1;Tac1;Rreb1;Clasp1;Slit2	25
BP	GO:0051054	positive regulation of DNA metabolic process	24/879	211/16259	0.000465021	0.0382067	0.0349042	Akt1;Trim28;Ctnnb1;Atad5;Hnrnpd;Prkcd;Nabp2;Cct8;Mapkapk5;Rps3;Brcc3;Gfer;Fam168a;Mapk3;Gtf2i;Ercc2;Babam2;Camk2d;Nsd2;Hnrnpa2b1;Map3k4;Ptprc;Usp7;Chtf8	24
BP	GO:0006112	energy reserve metabolic process	13/879	83/16259	0.000484142	0.0391463	0.0357626	Akt1;Gaa;Prkag2;Tcf7l2;Pygb;Ppp1ca;Mrap2;Pfkm;Hmgb1;Gnas;Grb10;Ppp1cc;Ppp1r3f	13
MF	GO:0008022	protein C-terminus binding	26/875	230/16133	0.000318238	0.0398707	0.0365136	Map2k1;Ctnnb1;Pick1;Dlg4;Dlg1;Atp1b1;Pex16;Epb41;Coro1a;Pqbp1;Phb;Shank3;Akap7;Eml2;Pfkm;Ercc2;Cib1;Oprl1;Itgb1bp1;Rabac1;Ap2a1;Tjp2;Ppp1cc;Fign;Sntg1;Usp7	26
MF	GO:0016247	channel regulator activity	18/875	135/16133	0.000364949	0.0400075	0.0366389	Fgf11;Kcnab3;Dlg1;Kcnip2;Kcnab2;Gnb2;Fgf13;Wnk2;Cacng5;Kcnab1;Scn3b;Vti1b;Wnk1;Camk2d;Kcnip4;Scn1b;Dpp10;Slc5a3	18
CC	GO:0005911	cell-cell junction	40/890	476/16470	0.00378812	0.0431846	0.0344375	Rdx;Flot1;Akt1;Uba1;Ctnnb1;Cyth1;Dlg4;Actn1;Prkcd;Dlg1;Sympk;Pard3;Actr3;Atp1b1;Snap23;Capzb;Ptpru;Fscn1;Coro1a;Ilk;Fgf13;Adgrl3;Pkp4;Gjb6;Dlg5;Micall2;Ppp1ca;Cldn10;Keap1;Add3;Oxtr;Camk2d;Cdc42bpa;Cdh8;Synpo;Dst;Scn1b;Tjp2;Tbcd;Cdh7	40
BP	GO:1900271	regulation of long-term synaptic potentiation	10/879	54/16259	0.000553565	0.0440603	0.0402518	Apoe;Sqstm1;Lgmn;Nsg1;Ptpn5;Shank3;Paip2;Hnrnpk;Cx3cr1;Nrgn	10
CC	GO:0032281	AMPA glutamate receptor complex	6/890	29/16470	0.00398776	0.0446487	0.035605	Dlg4;Gria4;Olfm2;Cacng5;Olfm3;Porcn	6
BP	GO:0033119	negative regulation of RNA splicing	7/879	28/16259	0.00057373	0.0449628	0.0410763	Acin1;Ptbp3;Srsf9;Hnrnpk;Hnrnpa2b1;C1qbp;Rps13	7
BP	GO:0006417	regulation of translation	33/879	333/16259	0.000584573	0.0451184	0.0412184	Akt1;Calr;Aplp1;Hnrnpd;Eif4a3;Vim;Eif6;Ptbp3;Pink1;Mapkapk5;Cnbp;Rps3;Cnot7;Pkm;Ltn1;Samd4b;Tsfm;Paip2;Eif5a;Eif4g1;Ppp1ca;Mapk3;Eif5;Mrps27;Tmed2;Syncrip;C1qbp;Eif3b;Elavl4;Gapdh;Tpr;Rpl13a;Matr3	33
MF	GO:0099106	ion channel regulator activity	15/875	104/16133	0.000475174	0.046303	0.0424044	Kcnab3;Dlg1;Kcnip2;Kcnab2;Gnb2;Wnk2;Kcnab1;Scn3b;Vti1b;Wnk1;Camk2d;Kcnip4;Scn1b;Dpp10;Slc5a3	15
CC	GO:0005747	mitochondrial respiratory chain complex I	8/890	49/16470	0.0044192	0.0463147	0.0369335	Ndufs2;Ndufs7;Ndufa6;Ndufa10;Ndufb5;Ndufa4;Ndufv1;Ndufb10	8
CC	GO:0030964	NADH dehydrogenase complex	8/890	49/16470	0.0044192	0.0463147	0.0369335	Ndufs2;Ndufs7;Ndufa6;Ndufa10;Ndufb5;Ndufa4;Ndufv1;Ndufb10	8
CC	GO:0045271	respiratory chain complex I	8/890	49/16470	0.0044192	0.0463147	0.0369335	Ndufs2;Ndufs7;Ndufa6;Ndufa10;Ndufb5;Ndufa4;Ndufv1;Ndufb10	8
CC	GO:0120111	neuron projection cytoplasm	7/890	39/16470	0.00443202	0.0463147	0.0369335	Map2k1;Dlg4;Kif3c;Pqbp1;Kcnab1;Rangap1;Hnrnpa2b1	7
BP	GO:0110053	regulation of actin filament organization	28/879	267/16259	0.000617318	0.0469346	0.0428777	Rdx;Rhoc;Coro1b;Eln;Pick1;Prkcd;Dlg1;Twf2;Bin1;Actr3;Mkks;Capzb;Stmn1;Coro1a;Arhgap6;Shank3;Arhgef10l;Add3;Lpar1;Pfn2;Mlst8;Itgb1bp1;Tac1;Arpc5l;Synpo;Clasp1;Ppfia1;Slit2	28
CC	GO:1990204	oxidoreductase complex	13/890	106/16470	0.00464661	0.0477611	0.038087	Ndufs2;Ndufs7;Ndufa6;Uqcrc1;Ndufa10;Gpd2;Ndufb5;Etfdh;Ndufa4;Uqcrc2;Ndufv1;Ndufb10;Dlst	13
BP	GO:0051703	intraspecies interaction between organisms	10/879	55/16259	0.00064433	0.0482679	0.0440957	Dlg4;Grin1;Mkks;Shank3;Oxtr;Cx3cr1;Vps13a;Gad1;Septin5;Cic	10
BP	GO:0042982	amyloid precursor protein metabolic process	11/879	65/16259	0.000663183	0.0489602	0.0447282	Necab3;Apoe;Gga3;Itm2b;Dlg1;Bin1;Itm2c;Nsg1;Tmed10;Fkbp1a;Picalm	11
